# Supplementary material for: Rapid, large-scale species discovery in hyperdiverse taxa using 1D MinION sequencing
Source: BMC Biol. 2019 Nov 29;17:96. doi: 10.1186/s12915-019-0706-9 (PMC6884855; doi:10.1186/s12915-019-0706-9)
Supplement: Supplementary file 2 — Additional file 2. Tag sequences used in this study. [file 12915_2019_706_MOESM2_ESM.xlsx]

## Sheet: Supplementary Table 4
Additional File 2: Tags used in the experiment with four alternatives.
ATCCGGTCGGAGA
CTGAGGTGATCAG
AGTGTCCTGCTAG
ATAAGCAATTCGA
ATCTAACAGGACC
CATTATATAGCCA
CCTGATTACGTAA
CTAATACACACCG
TTATGACCGTTGC
TTCTCGGCCGCAT
TTGGCGGTAAGAA
ACTTGTGCACCTG
CATGCCTTGATAC
CTGACGTTCGGTA
GAGGAGAGACACA
GCCGGTCCAAGTG
TTGCGTCTCACGC
TTATTCGCACACT
TGCACAGGCGGCA
AACATGTGGTAAG
ACGCGCTCTTATA
CAATGTTAATGGT
CTAGGATATAGTT
CTGTAGGCGAGGA
CTGTCGAGGCGAC
GACTAATGAGGAA
TATCCGTAATCAT
TCCTGGAGGATAA
TCTACTGTTGTGC
TGTATATTCAGCG
ACATCAGTAGTTC
AGCGCTGGACCAA
CAAGATCGGTACC
CCAGCCTGACGGT
CCGAAGCCGGTTC
CCGAGCAGCTGTT
CCTCCGCACAATC
CTCTAACCTATTA
GCACCTTGACATA
TAAGCGTGCTGAA
TTCGGCACAGGAG
AGACTCGATTGAG
ATCCTTCTGTTCT
CGTTACTTAGGTC
CTGGTTGGCTATC
GCACCAACGATTG
TCTTATGCATAAC
TTAGGTGTGGACC
TTCTTCTGGAACA
AGCAAGTGGCTCT
TCAAGTCACTAAT
ATGAAGACTACTG
CACCGGTAGAACC
CAGAACAACGCAT
CCTGCCGAGAACG
GTGATGGAGCGGT
TACGAACTATAGC
TACGGACCGCTCA
TGGACGCTAGATC
AGTCTTCACCTCC
AGTGCTTATCCGT
ATCGCTGCCTGGC
ATGCTTGCGACAG
CAATCCTCAAGAG
CATGCACACCTCT
CGGAGAATATTAT
GAGCGAAGGTAGT
GGCGACTGTTCCT
GTCAGTTAACGAC
TCCACAGATACAG
TCGAGTTGTAACT
TCGGTCTTAGACG
TCTAAGGAGTTAT
TCTATCTCTCGCT
TGTGAAGTTGCCA
TTACCATTCCTCA
AGATTCTACACAA
ATGCGATTAATTG
CCGTAGTGTTGAT
CCTGTACCATTGT
GGCTGTTACAACA
GGTTCAATGACGC
GGTTCCTGCACTT
GTCCAACTTCAGT
GTCCAGGCCTTCT
GTGACGCCGTATT
TGCAGCAACCAGC
TGGACATGGCATT
TGGTGGTCATTCA
TTACCAGAGCCTG
TTCCGCGGCATAG
ACAACCATTGGCA
AGCCTAGCCAACT
ATAATCGAGGCTT
CTGAGTCAGAAGT
GATAGGCGCCTTG
GCGACAAGCACCG
GCTCCTACTGCCA
GTAGCCTATGGCG
GTTAGACAATACT
