# Supplementary material for: Rapid, large-scale species discovery in hyperdiverse taxa using 1D MinION sequencing
Source: BMC Biol. 2019 Nov 29;17:96. doi: 10.1186/s12915-019-0706-9 (PMC6884855; doi:10.1186/s12915-019-0706-9)
Supplement: Supplementary file 3 — Additional file 3. Details on incongruent clusters. [file 12915_2019_706_MOESM3_ESM.xlsx]

## Sheet: Additional File 3
Additional File 3: Incongruent clusters at 3% (MinION full length vs Illumina, and MinION 313 vs Illumina), but congruent at a different varying thresholds
% threshold values provided			Members of the clusters
Minion full	Minion 313	Illumina 313
2.4	3.1	3.1	('UGC0008455', 'UGC0010557')
2.4	3.4	3.4	('UGC0004136', 'UGC0005900', 'UGC0006285', 'UGC0006329', 'UGC0008947', 'UGC0013192')
2.8	3.1	3.4	('UGC0002514', 'UGC0003417', 'UGC0004496', 'UGC0004839', 'UGC0005028', 'UGC0005839', 'UGC0006379', 'UGC0006971', 'UGC0006975', 'UGC0008324', 'UGC0010270', 'UGC0010761', 'UGC0010835', 'UGC0012183', 'UGC0012555', 'UGC0012874', 'UGC0012969')
3	3.2	3.4	('UGC0002121', 'UGC0002140', 'UGC0002159', 'UGC0002369', 'UGC0002545', 'UGC0003010', 'UGC0003306', 'UGC0003545', 'UGC0003593', 'UGC0004140', 'UGC0004177', 'UGC0004816', 'UGC0004841', 'UGC0005009', 'UGC0005058', 'UGC0005063', 'UGC0005361', 'UGC0005374', 'UGC0005557', 'UGC0005567', 'UGC0005570', 'UGC0005576', 'UGC0005665', 'UGC0005687', 'UGC0005710', 'UGC0005718', 'UGC0005722', 'UGC0005724', 'UGC00…
2.5	3.1	3.1	('UGC0003030', 'UGC0003597')
3	3.1	3.1	('UGC0003285', 'UGC0005403', 'UGC0005587', 'UGC0006877', 'UGC0006920', 'UGC0007760', 'UGC0010161', 'UGC0010166', 'UGC0010175', 'UGC0010500', 'UGC0010992', 'UGC0012006')
3.2	2.8	2.8	('UGC0006047', 'UGC0007640', 'UGC0008337', 'UGC0010332', 'UGC0010534', 'UGC0012001', 'UGC0012162', 'UGC0012759')
3	3.1	3.1	('UGC0004163', 'UGC0005340', 'UGC0005404', 'UGC0005528', 'UGC0006645', 'UGC0006835', 'UGC0007056', 'UGC0007158', 'UGC0007188', 'UGC0007248', 'UGC0012611')
2.7	3.4	3.4	('UGC0002106', 'UGC0002123', 'UGC0002143', 'UGC0002146', 'UGC0002160', 'UGC0002181', 'UGC0003245', 'UGC0003264', 'UGC0003270', 'UGC0010250', 'UGC0012558', 'UGC0012564', 'UGC0012916', 'UGC0013113', 'UGC0013123', 'UGC0013139', 'UGC0013177', 'UGC0013185', 'UGC0013187', 'UGC0013315', 'UGC0013322')
3	3.7	3.7	('UGC0003003', 'UGC0005864', 'UGC0005996', 'UGC0012244', 'UGC0012568', 'UGC0012899', 'UGC0012937', 'UGC0012971')
2.3	2.8	3.1	('UGC0002996', 'UGC0003542', 'UGC0004684', 'UGC0007648', 'UGC0008440', 'UGC0012437')
3	3.1	3.4	('UGC0002099', 'UGC0002100', 'UGC0002130', 'UGC0002163', 'UGC0002168', 'UGC0002195', 'UGC0002328', 'UGC0002513', 'UGC0003014', 'UGC0003237', 'UGC0003314', 'UGC0003360', 'UGC0003535', 'UGC0003537', 'UGC0003725', 'UGC0004101', 'UGC0004125', 'UGC0004139', 'UGC0004160', 'UGC0004164', 'UGC0004468', 'UGC0004482', 'UGC0004483', 'UGC0004497', 'UGC0004523', 'UGC0004537', 'UGC0004565', 'UGC0004577', 'UGC00…
2.8	3.1	3.1	('UGC0006321', 'UGC0012728')
3	3.1	3.4	('UGC0002107', 'UGC0002177', 'UGC0002209', 'UGC0002308', 'UGC0002315', 'UGC0002364', 'UGC0002561', 'UGC0003016', 'UGC0003026', 'UGC0003242', 'UGC0003527', 'UGC0003549', 'UGC0003716', 'UGC0003783', 'UGC0004114', 'UGC0004150', 'UGC0004478', 'UGC0004489', 'UGC0004502', 'UGC0004503', 'UGC0004512', 'UGC0004518', 'UGC0004519', 'UGC0004545', 'UGC0004549', 'UGC0004569', 'UGC0004681', 'UGC0004683', 'UGC00…
3	3.1	3.1	('UGC0003248', 'UGC0003576', 'UGC0004092', 'UGC0004175', 'UGC0004180', 'UGC0004485', 'UGC0004769', 'UGC0005572', 'UGC0006775', 'UGC0006818', 'UGC0007027', 'UGC0007080', 'UGC0007402', 'UGC0007488', 'UGC0008282', 'UGC0008645', 'UGC0008694', 'UGC0009153', 'UGC0009219', 'UGC0009659', 'UGC0009738', 'UGC0009985', 'UGC0010168', 'UGC0010254', 'UGC0010552', 'UGC0012422', 'UGC0013206', 'UGC0013319')
3.5	1.9	2.2	('UGC0004169', 'UGC0003344')
2.5	3.7	3.7	('UGC0004814', 'UGC0005948', 'UGC0006162', 'UGC0006741', 'UGC0008285', 'UGC0009006', 'UGC0009565', 'UGC0010597', 'UGC0013168')
2.4	3.4	3.4	('UGC0002144', 'UGC0002161', 'UGC0002165', 'UGC0002230', 'UGC0002286', 'UGC0002352', 'UGC0002538', 'UGC0003750', 'UGC0004494', 'UGC0004741', 'UGC0004745', 'UGC0005785', 'UGC0005791', 'UGC0005817', 'UGC0005842', 'UGC0005893', 'UGC0005978', 'UGC0006028', 'UGC0006090', 'UGC0006097', 'UGC0006588', 'UGC0007146', 'UGC0008267', 'UGC0008927', 'UGC0009444', 'UGC0010087', 'UGC0010171', 'UGC0010859', 'UGC00…
2.3	2.8	3.1	('UGC0002317', 'UGC0002977', 'UGC0006566', 'UGC0007057', 'UGC0007162', 'UGC0010195', 'UGC0011649', 'UGC0012234')
2.1	2.8	3.1	('UGC0003759', 'UGC0004541', 'UGC0006767', 'UGC0006923', 'UGC0013257')
3.1	2.8	3.1	('UGC0002967', 'UGC0004755', 'UGC0005093', 'UGC0005113', 'UGC0009146', 'UGC0009150', 'UGC0011132')
