# Supplementary material for: Rapid, large-scale species discovery in hyperdiverse taxa using 1D MinION sequencing
Source: BMC Biol. 2019 Nov 29;17:96. doi: 10.1186/s12915-019-0706-9 (PMC6884855; doi:10.1186/s12915-019-0706-9)
Supplement: Supplementary file 6 — Additional file 6. Demultiplexing information for the two sample sets. [file 12915_2019_706_MOESM6_ESM.xlsx]

## Sheet: Sample set 1
Additional File 6: Demultiplexing information
Sample set 1
Specimen ID	Tag F	Tag R	Primer F	Primer R
UGC0004561	ACATCAGTAGTTC	ATCCGGTCGGAGA	GGTCAACAAATCATAAAGATATTGG	TAAACTTCAGGGTGACCAAAAAATCA
UGC0004562	ACATCAGTAGTTC	CTGAGGTGATCAG	GGTCAACAAATCATAAAGATATTGG	TAAACTTCAGGGTGACCAAAAAATCA
UGC0004563	ACATCAGTAGTTC	AGTGTCCTGCTAG	GGTCAACAAATCATAAAGATATTGG	TAAACTTCAGGGTGACCAAAAAATCA
UGC0004564	ACATCAGTAGTTC	ATAAGCAATTCGA	GGTCAACAAATCATAAAGATATTGG	TAAACTTCAGGGTGACCAAAAAATCA
UGC0004565	ACATCAGTAGTTC	ATCTAACAGGACC	GGTCAACAAATCATAAAGATATTGG	TAAACTTCAGGGTGACCAAAAAATCA
UGC0004566	ACATCAGTAGTTC	CATTATATAGCCA	GGTCAACAAATCATAAAGATATTGG	TAAACTTCAGGGTGACCAAAAAATCA
UGC0004567	ACATCAGTAGTTC	CCTGATTACGTAA	GGTCAACAAATCATAAAGATATTGG	TAAACTTCAGGGTGACCAAAAAATCA
UGC0004568	ACATCAGTAGTTC	CTAATACACACCG	GGTCAACAAATCATAAAGATATTGG	TAAACTTCAGGGTGACCAAAAAATCA
UGC0004569	ACATCAGTAGTTC	TTATGACCGTTGC	GGTCAACAAATCATAAAGATATTGG	TAAACTTCAGGGTGACCAAAAAATCA
UGC0004570	ACATCAGTAGTTC	TTCTCGGCCGCAT	GGTCAACAAATCATAAAGATATTGG	TAAACTTCAGGGTGACCAAAAAATCA
UGC0004571	ACATCAGTAGTTC	TTGGCGGTAAGAA	GGTCAACAAATCATAAAGATATTGG	TAAACTTCAGGGTGACCAAAAAATCA
UGC0004572	ACATCAGTAGTTC	ACTTGTGCACCTG	GGTCAACAAATCATAAAGATATTGG	TAAACTTCAGGGTGACCAAAAAATCA
UGC0004573	ACATCAGTAGTTC	CATGCCTTGATAC	GGTCAACAAATCATAAAGATATTGG	TAAACTTCAGGGTGACCAAAAAATCA
UGC0004574	ACATCAGTAGTTC	CTGACGTTCGGTA	GGTCAACAAATCATAAAGATATTGG	TAAACTTCAGGGTGACCAAAAAATCA
UGC0004575	ACATCAGTAGTTC	GAGGAGAGACACA	GGTCAACAAATCATAAAGATATTGG	TAAACTTCAGGGTGACCAAAAAATCA
UGC0004576	ACATCAGTAGTTC	GCCGGTCCAAGTG	GGTCAACAAATCATAAAGATATTGG	TAAACTTCAGGGTGACCAAAAAATCA
UGC0004577	ACATCAGTAGTTC	TTGCGTCTCACGC	GGTCAACAAATCATAAAGATATTGG	TAAACTTCAGGGTGACCAAAAAATCA
UGC0004578	ACATCAGTAGTTC	TTATTCGCACACT	GGTCAACAAATCATAAAGATATTGG	TAAACTTCAGGGTGACCAAAAAATCA
UGC0004579	ACATCAGTAGTTC	TGCACAGGCGGCA	GGTCAACAAATCATAAAGATATTGG	TAAACTTCAGGGTGACCAAAAAATCA
UGC0004580	ACATCAGTAGTTC	AACATGTGGTAAG	GGTCAACAAATCATAAAGATATTGG	TAAACTTCAGGGTGACCAAAAAATCA
UGC0004581	ACATCAGTAGTTC	ACGCGCTCTTATA	GGTCAACAAATCATAAAGATATTGG	TAAACTTCAGGGTGACCAAAAAATCA
UGC0004582	ACATCAGTAGTTC	CAATGTTAATGGT	GGTCAACAAATCATAAAGATATTGG	TAAACTTCAGGGTGACCAAAAAATCA
UGC0004583	ACATCAGTAGTTC	CTAGGATATAGTT	GGTCAACAAATCATAAAGATATTGG	TAAACTTCAGGGTGACCAAAAAATCA
UGC0004584	ACATCAGTAGTTC	CTGTAGGCGAGGA	GGTCAACAAATCATAAAGATATTGG	TAAACTTCAGGGTGACCAAAAAATCA
UGC0004585	ACATCAGTAGTTC	CTGTCGAGGCGAC	GGTCAACAAATCATAAAGATATTGG	TAAACTTCAGGGTGACCAAAAAATCA
UGC0004586	ACATCAGTAGTTC	GACTAATGAGGAA	GGTCAACAAATCATAAAGATATTGG	TAAACTTCAGGGTGACCAAAAAATCA
UGC0004587	ACATCAGTAGTTC	TATCCGTAATCAT	GGTCAACAAATCATAAAGATATTGG	TAAACTTCAGGGTGACCAAAAAATCA
UGC0004588	ACATCAGTAGTTC	TCCTGGAGGATAA	GGTCAACAAATCATAAAGATATTGG	TAAACTTCAGGGTGACCAAAAAATCA
UGC0004589	ACATCAGTAGTTC	TCTACTGTTGTGC	GGTCAACAAATCATAAAGATATTGG	TAAACTTCAGGGTGACCAAAAAATCA
UGC0004590	ACATCAGTAGTTC	TGTATATTCAGCG	GGTCAACAAATCATAAAGATATTGG	TAAACTTCAGGGTGACCAAAAAATCA
UGC0004591	ACATCAGTAGTTC	ACATCAGTAGTTC	GGTCAACAAATCATAAAGATATTGG	TAAACTTCAGGGTGACCAAAAAATCA
UGC0004592	ACATCAGTAGTTC	AGCGCTGGACCAA	GGTCAACAAATCATAAAGATATTGG	TAAACTTCAGGGTGACCAAAAAATCA
UGC0004593	ACATCAGTAGTTC	CAAGATCGGTACC	GGTCAACAAATCATAAAGATATTGG	TAAACTTCAGGGTGACCAAAAAATCA
UGC0004594	ACATCAGTAGTTC	CCAGCCTGACGGT	GGTCAACAAATCATAAAGATATTGG	TAAACTTCAGGGTGACCAAAAAATCA
UGC0004595	ACATCAGTAGTTC	CCGAAGCCGGTTC	GGTCAACAAATCATAAAGATATTGG	TAAACTTCAGGGTGACCAAAAAATCA
UGC0004596	ACATCAGTAGTTC	CCGAGCAGCTGTT	GGTCAACAAATCATAAAGATATTGG	TAAACTTCAGGGTGACCAAAAAATCA
UGC0004597	ACATCAGTAGTTC	CCTCCGCACAATC	GGTCAACAAATCATAAAGATATTGG	TAAACTTCAGGGTGACCAAAAAATCA
UGC0004598	ACATCAGTAGTTC	CTCTAACCTATTA	GGTCAACAAATCATAAAGATATTGG	TAAACTTCAGGGTGACCAAAAAATCA
UGC0004599	ACATCAGTAGTTC	GCACCTTGACATA	GGTCAACAAATCATAAAGATATTGG	TAAACTTCAGGGTGACCAAAAAATCA
UGC0004600	ACATCAGTAGTTC	TAAGCGTGCTGAA	GGTCAACAAATCATAAAGATATTGG	TAAACTTCAGGGTGACCAAAAAATCA
UGC0004601	ACATCAGTAGTTC	TTCGGCACAGGAG	GGTCAACAAATCATAAAGATATTGG	TAAACTTCAGGGTGACCAAAAAATCA
UGC0004602	ACATCAGTAGTTC	AGACTCGATTGAG	GGTCAACAAATCATAAAGATATTGG	TAAACTTCAGGGTGACCAAAAAATCA
UGC0004603	ACATCAGTAGTTC	ATCCTTCTGTTCT	GGTCAACAAATCATAAAGATATTGG	TAAACTTCAGGGTGACCAAAAAATCA
UGC0004604	ACATCAGTAGTTC	CGTTACTTAGGTC	GGTCAACAAATCATAAAGATATTGG	TAAACTTCAGGGTGACCAAAAAATCA
UGC0004605	ACATCAGTAGTTC	CTGGTTGGCTATC	GGTCAACAAATCATAAAGATATTGG	TAAACTTCAGGGTGACCAAAAAATCA
UGC0004606	ACATCAGTAGTTC	GCACCAACGATTG	GGTCAACAAATCATAAAGATATTGG	TAAACTTCAGGGTGACCAAAAAATCA
UGC0004607	ACATCAGTAGTTC	TCTTATGCATAAC	GGTCAACAAATCATAAAGATATTGG	TAAACTTCAGGGTGACCAAAAAATCA
UGC0004608	ACATCAGTAGTTC	TTAGGTGTGGACC	GGTCAACAAATCATAAAGATATTGG	TAAACTTCAGGGTGACCAAAAAATCA
UGC0004609	ACATCAGTAGTTC	TTCTTCTGGAACA	GGTCAACAAATCATAAAGATATTGG	TAAACTTCAGGGTGACCAAAAAATCA
UGC0004610	ACATCAGTAGTTC	AGCAAGTGGCTCT	GGTCAACAAATCATAAAGATATTGG	TAAACTTCAGGGTGACCAAAAAATCA
UGC0004611	ACATCAGTAGTTC	TCAAGTCACTAAT	GGTCAACAAATCATAAAGATATTGG	TAAACTTCAGGGTGACCAAAAAATCA
UGC0004612	ACATCAGTAGTTC	ATGAAGACTACTG	GGTCAACAAATCATAAAGATATTGG	TAAACTTCAGGGTGACCAAAAAATCA
UGC0004613	ACATCAGTAGTTC	CACCGGTAGAACC	GGTCAACAAATCATAAAGATATTGG	TAAACTTCAGGGTGACCAAAAAATCA
UGC0004614	ACATCAGTAGTTC	CAGAACAACGCAT	GGTCAACAAATCATAAAGATATTGG	TAAACTTCAGGGTGACCAAAAAATCA
UGC0004615	ACATCAGTAGTTC	CCTGCCGAGAACG	GGTCAACAAATCATAAAGATATTGG	TAAACTTCAGGGTGACCAAAAAATCA
UGC0004616	ACATCAGTAGTTC	GTGATGGAGCGGT	GGTCAACAAATCATAAAGATATTGG	TAAACTTCAGGGTGACCAAAAAATCA
UGC0004617	ACATCAGTAGTTC	TACGAACTATAGC	GGTCAACAAATCATAAAGATATTGG	TAAACTTCAGGGTGACCAAAAAATCA
UGC0004618	ACATCAGTAGTTC	TACGGACCGCTCA	GGTCAACAAATCATAAAGATATTGG	TAAACTTCAGGGTGACCAAAAAATCA
UGC0004619	ACATCAGTAGTTC	TGGACGCTAGATC	GGTCAACAAATCATAAAGATATTGG	TAAACTTCAGGGTGACCAAAAAATCA
UGC0004620	ACATCAGTAGTTC	AGTCTTCACCTCC	GGTCAACAAATCATAAAGATATTGG	TAAACTTCAGGGTGACCAAAAAATCA
UGC0004621	ACATCAGTAGTTC	AGTGCTTATCCGT	GGTCAACAAATCATAAAGATATTGG	TAAACTTCAGGGTGACCAAAAAATCA
UGC0004622	ACATCAGTAGTTC	ATCGCTGCCTGGC	GGTCAACAAATCATAAAGATATTGG	TAAACTTCAGGGTGACCAAAAAATCA
UGC0004623	ACATCAGTAGTTC	ATGCTTGCGACAG	GGTCAACAAATCATAAAGATATTGG	TAAACTTCAGGGTGACCAAAAAATCA
UGC0004624	ACATCAGTAGTTC	CAATCCTCAAGAG	GGTCAACAAATCATAAAGATATTGG	TAAACTTCAGGGTGACCAAAAAATCA
UGC0004625	ACATCAGTAGTTC	CATGCACACCTCT	GGTCAACAAATCATAAAGATATTGG	TAAACTTCAGGGTGACCAAAAAATCA
UGC0004626	ACATCAGTAGTTC	CGGAGAATATTAT	GGTCAACAAATCATAAAGATATTGG	TAAACTTCAGGGTGACCAAAAAATCA
UGC0004627	ACATCAGTAGTTC	GAGCGAAGGTAGT	GGTCAACAAATCATAAAGATATTGG	TAAACTTCAGGGTGACCAAAAAATCA
UGC0004628	ACATCAGTAGTTC	GGCGACTGTTCCT	GGTCAACAAATCATAAAGATATTGG	TAAACTTCAGGGTGACCAAAAAATCA
UGC0004629	ACATCAGTAGTTC	GTCAGTTAACGAC	GGTCAACAAATCATAAAGATATTGG	TAAACTTCAGGGTGACCAAAAAATCA
UGC0004630	ACATCAGTAGTTC	TCCACAGATACAG	GGTCAACAAATCATAAAGATATTGG	TAAACTTCAGGGTGACCAAAAAATCA
UGC0004631	ACATCAGTAGTTC	TCGAGTTGTAACT	GGTCAACAAATCATAAAGATATTGG	TAAACTTCAGGGTGACCAAAAAATCA
UGC0004632	ACATCAGTAGTTC	TCGGTCTTAGACG	GGTCAACAAATCATAAAGATATTGG	TAAACTTCAGGGTGACCAAAAAATCA
UGC0004633	ACATCAGTAGTTC	TCTAAGGAGTTAT	GGTCAACAAATCATAAAGATATTGG	TAAACTTCAGGGTGACCAAAAAATCA
UGC0004634	ACATCAGTAGTTC	TCTATCTCTCGCT	GGTCAACAAATCATAAAGATATTGG	TAAACTTCAGGGTGACCAAAAAATCA
UGC0004635	ACATCAGTAGTTC	TGTGAAGTTGCCA	GGTCAACAAATCATAAAGATATTGG	TAAACTTCAGGGTGACCAAAAAATCA
UGC0004636	ACATCAGTAGTTC	TTACCATTCCTCA	GGTCAACAAATCATAAAGATATTGG	TAAACTTCAGGGTGACCAAAAAATCA
UGC0004637	ACATCAGTAGTTC	AGATTCTACACAA	GGTCAACAAATCATAAAGATATTGG	TAAACTTCAGGGTGACCAAAAAATCA
UGC0004638	ACATCAGTAGTTC	ATGCGATTAATTG	GGTCAACAAATCATAAAGATATTGG	TAAACTTCAGGGTGACCAAAAAATCA
UGC0004639	ACATCAGTAGTTC	CCGTAGTGTTGAT	GGTCAACAAATCATAAAGATATTGG	TAAACTTCAGGGTGACCAAAAAATCA
UGC0004640	ACATCAGTAGTTC	CCTGTACCATTGT	GGTCAACAAATCATAAAGATATTGG	TAAACTTCAGGGTGACCAAAAAATCA
UGC0004641	ACATCAGTAGTTC	GGCTGTTACAACA	GGTCAACAAATCATAAAGATATTGG	TAAACTTCAGGGTGACCAAAAAATCA
UGC0004642	ACATCAGTAGTTC	GGTTCAATGACGC	GGTCAACAAATCATAAAGATATTGG	TAAACTTCAGGGTGACCAAAAAATCA
UGC0004643	ACATCAGTAGTTC	GGTTCCTGCACTT	GGTCAACAAATCATAAAGATATTGG	TAAACTTCAGGGTGACCAAAAAATCA
UGC0004644	ACATCAGTAGTTC	GTCCAACTTCAGT	GGTCAACAAATCATAAAGATATTGG	TAAACTTCAGGGTGACCAAAAAATCA
UGC0004645	ACATCAGTAGTTC	GTCCAGGCCTTCT	GGTCAACAAATCATAAAGATATTGG	TAAACTTCAGGGTGACCAAAAAATCA
UGC0004646	ACATCAGTAGTTC	GTGACGCCGTATT	GGTCAACAAATCATAAAGATATTGG	TAAACTTCAGGGTGACCAAAAAATCA
UGC0004647	ACATCAGTAGTTC	TGCAGCAACCAGC	GGTCAACAAATCATAAAGATATTGG	TAAACTTCAGGGTGACCAAAAAATCA
UGC0004648	ACATCAGTAGTTC	TGGACATGGCATT	GGTCAACAAATCATAAAGATATTGG	TAAACTTCAGGGTGACCAAAAAATCA
UGC0004649	ACATCAGTAGTTC	TGGTGGTCATTCA	GGTCAACAAATCATAAAGATATTGG	TAAACTTCAGGGTGACCAAAAAATCA
UGC0004650	ACATCAGTAGTTC	TTACCAGAGCCTG	GGTCAACAAATCATAAAGATATTGG	TAAACTTCAGGGTGACCAAAAAATCA
UGC0004651	ACATCAGTAGTTC	TTCCGCGGCATAG	GGTCAACAAATCATAAAGATATTGG	TAAACTTCAGGGTGACCAAAAAATCA
UGC0004652	ACATCAGTAGTTC	ACAACCATTGGCA	GGTCAACAAATCATAAAGATATTGG	TAAACTTCAGGGTGACCAAAAAATCA
UGC0004653	ACATCAGTAGTTC	AGCCTAGCCAACT	GGTCAACAAATCATAAAGATATTGG	TAAACTTCAGGGTGACCAAAAAATCA
UGC0004654	ACATCAGTAGTTC	ATAATCGAGGCTT	GGTCAACAAATCATAAAGATATTGG	TAAACTTCAGGGTGACCAAAAAATCA
UGC0004655	ACATCAGTAGTTC	CTGAGTCAGAAGT	GGTCAACAAATCATAAAGATATTGG	TAAACTTCAGGGTGACCAAAAAATCA
NegJPP736	ACATCAGTAGTTC	GATAGGCGCCTTG	GGTCAACAAATCATAAAGATATTGG	TAAACTTCAGGGTGACCAAAAAATCA
UGC0004656	AGCGCTGGACCAA	ATCCGGTCGGAGA	GGTCAACAAATCATAAAGATATTGG	TAAACTTCAGGGTGACCAAAAAATCA
UGC0004657	AGCGCTGGACCAA	CTGAGGTGATCAG	GGTCAACAAATCATAAAGATATTGG	TAAACTTCAGGGTGACCAAAAAATCA
UGC0004658	AGCGCTGGACCAA	AGTGTCCTGCTAG	GGTCAACAAATCATAAAGATATTGG	TAAACTTCAGGGTGACCAAAAAATCA
UGC0004659	AGCGCTGGACCAA	ATAAGCAATTCGA	GGTCAACAAATCATAAAGATATTGG	TAAACTTCAGGGTGACCAAAAAATCA
UGC0004660	AGCGCTGGACCAA	ATCTAACAGGACC	GGTCAACAAATCATAAAGATATTGG	TAAACTTCAGGGTGACCAAAAAATCA
UGC0004661	AGCGCTGGACCAA	CATTATATAGCCA	GGTCAACAAATCATAAAGATATTGG	TAAACTTCAGGGTGACCAAAAAATCA
UGC0004662	AGCGCTGGACCAA	CCTGATTACGTAA	GGTCAACAAATCATAAAGATATTGG	TAAACTTCAGGGTGACCAAAAAATCA
UGC0004663	AGCGCTGGACCAA	CTAATACACACCG	GGTCAACAAATCATAAAGATATTGG	TAAACTTCAGGGTGACCAAAAAATCA
UGC0004664	AGCGCTGGACCAA	TTATGACCGTTGC	GGTCAACAAATCATAAAGATATTGG	TAAACTTCAGGGTGACCAAAAAATCA
UGC0004665	AGCGCTGGACCAA	TTCTCGGCCGCAT	GGTCAACAAATCATAAAGATATTGG	TAAACTTCAGGGTGACCAAAAAATCA
UGC0004666	AGCGCTGGACCAA	TTGGCGGTAAGAA	GGTCAACAAATCATAAAGATATTGG	TAAACTTCAGGGTGACCAAAAAATCA
UGC0004667	AGCGCTGGACCAA	ACTTGTGCACCTG	GGTCAACAAATCATAAAGATATTGG	TAAACTTCAGGGTGACCAAAAAATCA
UGC0004668	AGCGCTGGACCAA	CATGCCTTGATAC	GGTCAACAAATCATAAAGATATTGG	TAAACTTCAGGGTGACCAAAAAATCA
UGC0004669	AGCGCTGGACCAA	CTGACGTTCGGTA	GGTCAACAAATCATAAAGATATTGG	TAAACTTCAGGGTGACCAAAAAATCA
UGC0004670	AGCGCTGGACCAA	GAGGAGAGACACA	GGTCAACAAATCATAAAGATATTGG	TAAACTTCAGGGTGACCAAAAAATCA
UGC0004671	AGCGCTGGACCAA	GCCGGTCCAAGTG	GGTCAACAAATCATAAAGATATTGG	TAAACTTCAGGGTGACCAAAAAATCA
UGC0004672	AGCGCTGGACCAA	TTGCGTCTCACGC	GGTCAACAAATCATAAAGATATTGG	TAAACTTCAGGGTGACCAAAAAATCA
UGC0004673	AGCGCTGGACCAA	TTATTCGCACACT	GGTCAACAAATCATAAAGATATTGG	TAAACTTCAGGGTGACCAAAAAATCA
UGC0004674	AGCGCTGGACCAA	TGCACAGGCGGCA	GGTCAACAAATCATAAAGATATTGG	TAAACTTCAGGGTGACCAAAAAATCA
UGC0004675	AGCGCTGGACCAA	AACATGTGGTAAG	GGTCAACAAATCATAAAGATATTGG	TAAACTTCAGGGTGACCAAAAAATCA
UGC0004676	AGCGCTGGACCAA	ACGCGCTCTTATA	GGTCAACAAATCATAAAGATATTGG	TAAACTTCAGGGTGACCAAAAAATCA
UGC0004677	AGCGCTGGACCAA	CAATGTTAATGGT	GGTCAACAAATCATAAAGATATTGG	TAAACTTCAGGGTGACCAAAAAATCA
UGC0004678	AGCGCTGGACCAA	CTAGGATATAGTT	GGTCAACAAATCATAAAGATATTGG	TAAACTTCAGGGTGACCAAAAAATCA
UGC0004679	AGCGCTGGACCAA	CTGTAGGCGAGGA	GGTCAACAAATCATAAAGATATTGG	TAAACTTCAGGGTGACCAAAAAATCA
UGC0004680	AGCGCTGGACCAA	CTGTCGAGGCGAC	GGTCAACAAATCATAAAGATATTGG	TAAACTTCAGGGTGACCAAAAAATCA
UGC0004681	AGCGCTGGACCAA	GACTAATGAGGAA	GGTCAACAAATCATAAAGATATTGG	TAAACTTCAGGGTGACCAAAAAATCA
UGC0004682	AGCGCTGGACCAA	TATCCGTAATCAT	GGTCAACAAATCATAAAGATATTGG	TAAACTTCAGGGTGACCAAAAAATCA
UGC0004683	AGCGCTGGACCAA	TCCTGGAGGATAA	GGTCAACAAATCATAAAGATATTGG	TAAACTTCAGGGTGACCAAAAAATCA
UGC0004684	AGCGCTGGACCAA	TCTACTGTTGTGC	GGTCAACAAATCATAAAGATATTGG	TAAACTTCAGGGTGACCAAAAAATCA
UGC0004685	AGCGCTGGACCAA	TGTATATTCAGCG	GGTCAACAAATCATAAAGATATTGG	TAAACTTCAGGGTGACCAAAAAATCA
UGC0004686	AGCGCTGGACCAA	ACATCAGTAGTTC	GGTCAACAAATCATAAAGATATTGG	TAAACTTCAGGGTGACCAAAAAATCA
UGC0004687	AGCGCTGGACCAA	AGCGCTGGACCAA	GGTCAACAAATCATAAAGATATTGG	TAAACTTCAGGGTGACCAAAAAATCA
UGC0004688	AGCGCTGGACCAA	CAAGATCGGTACC	GGTCAACAAATCATAAAGATATTGG	TAAACTTCAGGGTGACCAAAAAATCA
UGC0004689	AGCGCTGGACCAA	CCAGCCTGACGGT	GGTCAACAAATCATAAAGATATTGG	TAAACTTCAGGGTGACCAAAAAATCA
UGC0004690	AGCGCTGGACCAA	CCGAAGCCGGTTC	GGTCAACAAATCATAAAGATATTGG	TAAACTTCAGGGTGACCAAAAAATCA
UGC0004691	AGCGCTGGACCAA	CCGAGCAGCTGTT	GGTCAACAAATCATAAAGATATTGG	TAAACTTCAGGGTGACCAAAAAATCA
UGC0004692	AGCGCTGGACCAA	CCTCCGCACAATC	GGTCAACAAATCATAAAGATATTGG	TAAACTTCAGGGTGACCAAAAAATCA
UGC0004693	AGCGCTGGACCAA	CTCTAACCTATTA	GGTCAACAAATCATAAAGATATTGG	TAAACTTCAGGGTGACCAAAAAATCA
UGC0004694	AGCGCTGGACCAA	GCACCTTGACATA	GGTCAACAAATCATAAAGATATTGG	TAAACTTCAGGGTGACCAAAAAATCA
UGC0004695	AGCGCTGGACCAA	TAAGCGTGCTGAA	GGTCAACAAATCATAAAGATATTGG	TAAACTTCAGGGTGACCAAAAAATCA
UGC0004696	AGCGCTGGACCAA	TTCGGCACAGGAG	GGTCAACAAATCATAAAGATATTGG	TAAACTTCAGGGTGACCAAAAAATCA
UGC0004697	AGCGCTGGACCAA	AGACTCGATTGAG	GGTCAACAAATCATAAAGATATTGG	TAAACTTCAGGGTGACCAAAAAATCA
UGC0004698	AGCGCTGGACCAA	ATCCTTCTGTTCT	GGTCAACAAATCATAAAGATATTGG	TAAACTTCAGGGTGACCAAAAAATCA
UGC0004699	AGCGCTGGACCAA	CGTTACTTAGGTC	GGTCAACAAATCATAAAGATATTGG	TAAACTTCAGGGTGACCAAAAAATCA
UGC0004700	AGCGCTGGACCAA	CTGGTTGGCTATC	GGTCAACAAATCATAAAGATATTGG	TAAACTTCAGGGTGACCAAAAAATCA
UGC0004701	AGCGCTGGACCAA	GCACCAACGATTG	GGTCAACAAATCATAAAGATATTGG	TAAACTTCAGGGTGACCAAAAAATCA
UGC0004702	AGCGCTGGACCAA	TCTTATGCATAAC	GGTCAACAAATCATAAAGATATTGG	TAAACTTCAGGGTGACCAAAAAATCA
UGC0004703	AGCGCTGGACCAA	TTAGGTGTGGACC	GGTCAACAAATCATAAAGATATTGG	TAAACTTCAGGGTGACCAAAAAATCA
UGC0004704	AGCGCTGGACCAA	TTCTTCTGGAACA	GGTCAACAAATCATAAAGATATTGG	TAAACTTCAGGGTGACCAAAAAATCA
UGC0004705	AGCGCTGGACCAA	AGCAAGTGGCTCT	GGTCAACAAATCATAAAGATATTGG	TAAACTTCAGGGTGACCAAAAAATCA
UGC0004706	AGCGCTGGACCAA	TCAAGTCACTAAT	GGTCAACAAATCATAAAGATATTGG	TAAACTTCAGGGTGACCAAAAAATCA
UGC0004707	AGCGCTGGACCAA	ATGAAGACTACTG	GGTCAACAAATCATAAAGATATTGG	TAAACTTCAGGGTGACCAAAAAATCA
UGC0004708	AGCGCTGGACCAA	CACCGGTAGAACC	GGTCAACAAATCATAAAGATATTGG	TAAACTTCAGGGTGACCAAAAAATCA
UGC0004709	AGCGCTGGACCAA	CAGAACAACGCAT	GGTCAACAAATCATAAAGATATTGG	TAAACTTCAGGGTGACCAAAAAATCA
UGC0004710	AGCGCTGGACCAA	CCTGCCGAGAACG	GGTCAACAAATCATAAAGATATTGG	TAAACTTCAGGGTGACCAAAAAATCA
UGC0004711	AGCGCTGGACCAA	GTGATGGAGCGGT	GGTCAACAAATCATAAAGATATTGG	TAAACTTCAGGGTGACCAAAAAATCA
UGC0004712	AGCGCTGGACCAA	TACGAACTATAGC	GGTCAACAAATCATAAAGATATTGG	TAAACTTCAGGGTGACCAAAAAATCA
UGC0004713	AGCGCTGGACCAA	TACGGACCGCTCA	GGTCAACAAATCATAAAGATATTGG	TAAACTTCAGGGTGACCAAAAAATCA
UGC0004714	AGCGCTGGACCAA	TGGACGCTAGATC	GGTCAACAAATCATAAAGATATTGG	TAAACTTCAGGGTGACCAAAAAATCA
UGC0004715	AGCGCTGGACCAA	AGTCTTCACCTCC	GGTCAACAAATCATAAAGATATTGG	TAAACTTCAGGGTGACCAAAAAATCA
UGC0004716	AGCGCTGGACCAA	AGTGCTTATCCGT	GGTCAACAAATCATAAAGATATTGG	TAAACTTCAGGGTGACCAAAAAATCA
UGC0004717	AGCGCTGGACCAA	ATCGCTGCCTGGC	GGTCAACAAATCATAAAGATATTGG	TAAACTTCAGGGTGACCAAAAAATCA
UGC0004718	AGCGCTGGACCAA	ATGCTTGCGACAG	GGTCAACAAATCATAAAGATATTGG	TAAACTTCAGGGTGACCAAAAAATCA
UGC0004719	AGCGCTGGACCAA	CAATCCTCAAGAG	GGTCAACAAATCATAAAGATATTGG	TAAACTTCAGGGTGACCAAAAAATCA
UGC0004720	AGCGCTGGACCAA	CATGCACACCTCT	GGTCAACAAATCATAAAGATATTGG	TAAACTTCAGGGTGACCAAAAAATCA
UGC0004721	AGCGCTGGACCAA	CGGAGAATATTAT	GGTCAACAAATCATAAAGATATTGG	TAAACTTCAGGGTGACCAAAAAATCA
UGC0004722	AGCGCTGGACCAA	GAGCGAAGGTAGT	GGTCAACAAATCATAAAGATATTGG	TAAACTTCAGGGTGACCAAAAAATCA
UGC0004723	AGCGCTGGACCAA	GGCGACTGTTCCT	GGTCAACAAATCATAAAGATATTGG	TAAACTTCAGGGTGACCAAAAAATCA
UGC0004724	AGCGCTGGACCAA	GTCAGTTAACGAC	GGTCAACAAATCATAAAGATATTGG	TAAACTTCAGGGTGACCAAAAAATCA
UGC0004725	AGCGCTGGACCAA	TCCACAGATACAG	GGTCAACAAATCATAAAGATATTGG	TAAACTTCAGGGTGACCAAAAAATCA
UGC0004726	AGCGCTGGACCAA	TCGAGTTGTAACT	GGTCAACAAATCATAAAGATATTGG	TAAACTTCAGGGTGACCAAAAAATCA
UGC0004727	AGCGCTGGACCAA	TCGGTCTTAGACG	GGTCAACAAATCATAAAGATATTGG	TAAACTTCAGGGTGACCAAAAAATCA
UGC0004728	AGCGCTGGACCAA	TCTAAGGAGTTAT	GGTCAACAAATCATAAAGATATTGG	TAAACTTCAGGGTGACCAAAAAATCA
UGC0004729	AGCGCTGGACCAA	TCTATCTCTCGCT	GGTCAACAAATCATAAAGATATTGG	TAAACTTCAGGGTGACCAAAAAATCA
UGC0004730	AGCGCTGGACCAA	TGTGAAGTTGCCA	GGTCAACAAATCATAAAGATATTGG	TAAACTTCAGGGTGACCAAAAAATCA
UGC0004731	AGCGCTGGACCAA	TTACCATTCCTCA	GGTCAACAAATCATAAAGATATTGG	TAAACTTCAGGGTGACCAAAAAATCA
UGC0004732	AGCGCTGGACCAA	AGATTCTACACAA	GGTCAACAAATCATAAAGATATTGG	TAAACTTCAGGGTGACCAAAAAATCA
UGC0004733	AGCGCTGGACCAA	ATGCGATTAATTG	GGTCAACAAATCATAAAGATATTGG	TAAACTTCAGGGTGACCAAAAAATCA
UGC0004734	AGCGCTGGACCAA	CCGTAGTGTTGAT	GGTCAACAAATCATAAAGATATTGG	TAAACTTCAGGGTGACCAAAAAATCA
UGC0004735	AGCGCTGGACCAA	CCTGTACCATTGT	GGTCAACAAATCATAAAGATATTGG	TAAACTTCAGGGTGACCAAAAAATCA
UGC0004736	AGCGCTGGACCAA	GGCTGTTACAACA	GGTCAACAAATCATAAAGATATTGG	TAAACTTCAGGGTGACCAAAAAATCA
UGC0004737	AGCGCTGGACCAA	GGTTCAATGACGC	GGTCAACAAATCATAAAGATATTGG	TAAACTTCAGGGTGACCAAAAAATCA
UGC0004738	AGCGCTGGACCAA	GGTTCCTGCACTT	GGTCAACAAATCATAAAGATATTGG	TAAACTTCAGGGTGACCAAAAAATCA
UGC0004739	AGCGCTGGACCAA	GTCCAACTTCAGT	GGTCAACAAATCATAAAGATATTGG	TAAACTTCAGGGTGACCAAAAAATCA
UGC0004740	AGCGCTGGACCAA	GTCCAGGCCTTCT	GGTCAACAAATCATAAAGATATTGG	TAAACTTCAGGGTGACCAAAAAATCA
UGC0004741	AGCGCTGGACCAA	GTGACGCCGTATT	GGTCAACAAATCATAAAGATATTGG	TAAACTTCAGGGTGACCAAAAAATCA
UGC0004742	AGCGCTGGACCAA	TGCAGCAACCAGC	GGTCAACAAATCATAAAGATATTGG	TAAACTTCAGGGTGACCAAAAAATCA
UGC0004743	AGCGCTGGACCAA	TGGACATGGCATT	GGTCAACAAATCATAAAGATATTGG	TAAACTTCAGGGTGACCAAAAAATCA
UGC0004744	AGCGCTGGACCAA	TGGTGGTCATTCA	GGTCAACAAATCATAAAGATATTGG	TAAACTTCAGGGTGACCAAAAAATCA
UGC0004745	AGCGCTGGACCAA	TTACCAGAGCCTG	GGTCAACAAATCATAAAGATATTGG	TAAACTTCAGGGTGACCAAAAAATCA
UGC0004746	AGCGCTGGACCAA	TTCCGCGGCATAG	GGTCAACAAATCATAAAGATATTGG	TAAACTTCAGGGTGACCAAAAAATCA
UGC0004747	AGCGCTGGACCAA	ACAACCATTGGCA	GGTCAACAAATCATAAAGATATTGG	TAAACTTCAGGGTGACCAAAAAATCA
UGC0004748	AGCGCTGGACCAA	AGCCTAGCCAACT	GGTCAACAAATCATAAAGATATTGG	TAAACTTCAGGGTGACCAAAAAATCA
UGC0004749	AGCGCTGGACCAA	ATAATCGAGGCTT	GGTCAACAAATCATAAAGATATTGG	TAAACTTCAGGGTGACCAAAAAATCA
UGC0004750	AGCGCTGGACCAA	CTGAGTCAGAAGT	GGTCAACAAATCATAAAGATATTGG	TAAACTTCAGGGTGACCAAAAAATCA
NegJPP737	AGCGCTGGACCAA	GATAGGCGCCTTG	GGTCAACAAATCATAAAGATATTGG	TAAACTTCAGGGTGACCAAAAAATCA
UGC0004846	CCAGCCTGACGGT	ATCCGGTCGGAGA	GGTCAACAAATCATAAAGATATTGG	TAAACTTCAGGGTGACCAAAAAATCA
UGC0004847	CCAGCCTGACGGT	CTGAGGTGATCAG	GGTCAACAAATCATAAAGATATTGG	TAAACTTCAGGGTGACCAAAAAATCA
UGC0004848	CCAGCCTGACGGT	AGTGTCCTGCTAG	GGTCAACAAATCATAAAGATATTGG	TAAACTTCAGGGTGACCAAAAAATCA
UGC0004849	CCAGCCTGACGGT	ATAAGCAATTCGA	GGTCAACAAATCATAAAGATATTGG	TAAACTTCAGGGTGACCAAAAAATCA
UGC0004850	CCAGCCTGACGGT	ATCTAACAGGACC	GGTCAACAAATCATAAAGATATTGG	TAAACTTCAGGGTGACCAAAAAATCA
UGC0004851	CCAGCCTGACGGT	CATTATATAGCCA	GGTCAACAAATCATAAAGATATTGG	TAAACTTCAGGGTGACCAAAAAATCA
UGC0004852	CCAGCCTGACGGT	CCTGATTACGTAA	GGTCAACAAATCATAAAGATATTGG	TAAACTTCAGGGTGACCAAAAAATCA
UGC0004853	CCAGCCTGACGGT	CTAATACACACCG	GGTCAACAAATCATAAAGATATTGG	TAAACTTCAGGGTGACCAAAAAATCA
UGC0004854	CCAGCCTGACGGT	TTATGACCGTTGC	GGTCAACAAATCATAAAGATATTGG	TAAACTTCAGGGTGACCAAAAAATCA
UGC0004855	CCAGCCTGACGGT	TTCTCGGCCGCAT	GGTCAACAAATCATAAAGATATTGG	TAAACTTCAGGGTGACCAAAAAATCA
UGC0004856	CCAGCCTGACGGT	TTGGCGGTAAGAA	GGTCAACAAATCATAAAGATATTGG	TAAACTTCAGGGTGACCAAAAAATCA
UGC0004857	CCAGCCTGACGGT	ACTTGTGCACCTG	GGTCAACAAATCATAAAGATATTGG	TAAACTTCAGGGTGACCAAAAAATCA
UGC0004858	CCAGCCTGACGGT	CATGCCTTGATAC	GGTCAACAAATCATAAAGATATTGG	TAAACTTCAGGGTGACCAAAAAATCA
UGC0004859	CCAGCCTGACGGT	CTGACGTTCGGTA	GGTCAACAAATCATAAAGATATTGG	TAAACTTCAGGGTGACCAAAAAATCA
UGC0004860	CCAGCCTGACGGT	GAGGAGAGACACA	GGTCAACAAATCATAAAGATATTGG	TAAACTTCAGGGTGACCAAAAAATCA
UGC0004861	CCAGCCTGACGGT	GCCGGTCCAAGTG	GGTCAACAAATCATAAAGATATTGG	TAAACTTCAGGGTGACCAAAAAATCA
UGC0004862	CCAGCCTGACGGT	TTGCGTCTCACGC	GGTCAACAAATCATAAAGATATTGG	TAAACTTCAGGGTGACCAAAAAATCA
UGC0004863	CCAGCCTGACGGT	TTATTCGCACACT	GGTCAACAAATCATAAAGATATTGG	TAAACTTCAGGGTGACCAAAAAATCA
UGC0004864	CCAGCCTGACGGT	TGCACAGGCGGCA	GGTCAACAAATCATAAAGATATTGG	TAAACTTCAGGGTGACCAAAAAATCA
UGC0004865	CCAGCCTGACGGT	AACATGTGGTAAG	GGTCAACAAATCATAAAGATATTGG	TAAACTTCAGGGTGACCAAAAAATCA
UGC0004866	CCAGCCTGACGGT	ACGCGCTCTTATA	GGTCAACAAATCATAAAGATATTGG	TAAACTTCAGGGTGACCAAAAAATCA
UGC0004867	CCAGCCTGACGGT	CAATGTTAATGGT	GGTCAACAAATCATAAAGATATTGG	TAAACTTCAGGGTGACCAAAAAATCA
UGC0004868	CCAGCCTGACGGT	CTAGGATATAGTT	GGTCAACAAATCATAAAGATATTGG	TAAACTTCAGGGTGACCAAAAAATCA
UGC0004869	CCAGCCTGACGGT	CTGTAGGCGAGGA	GGTCAACAAATCATAAAGATATTGG	TAAACTTCAGGGTGACCAAAAAATCA
UGC0004870	CCAGCCTGACGGT	CTGTCGAGGCGAC	GGTCAACAAATCATAAAGATATTGG	TAAACTTCAGGGTGACCAAAAAATCA
UGC0004871	CCAGCCTGACGGT	GACTAATGAGGAA	GGTCAACAAATCATAAAGATATTGG	TAAACTTCAGGGTGACCAAAAAATCA
UGC0004872	CCAGCCTGACGGT	TATCCGTAATCAT	GGTCAACAAATCATAAAGATATTGG	TAAACTTCAGGGTGACCAAAAAATCA
UGC0004873	CCAGCCTGACGGT	TCCTGGAGGATAA	GGTCAACAAATCATAAAGATATTGG	TAAACTTCAGGGTGACCAAAAAATCA
UGC0004874	CCAGCCTGACGGT	TCTACTGTTGTGC	GGTCAACAAATCATAAAGATATTGG	TAAACTTCAGGGTGACCAAAAAATCA
UGC0004875	CCAGCCTGACGGT	TGTATATTCAGCG	GGTCAACAAATCATAAAGATATTGG	TAAACTTCAGGGTGACCAAAAAATCA
UGC0004876	CCAGCCTGACGGT	ACATCAGTAGTTC	GGTCAACAAATCATAAAGATATTGG	TAAACTTCAGGGTGACCAAAAAATCA
UGC0004877	CCAGCCTGACGGT	AGCGCTGGACCAA	GGTCAACAAATCATAAAGATATTGG	TAAACTTCAGGGTGACCAAAAAATCA
UGC0004878	CCAGCCTGACGGT	CAAGATCGGTACC	GGTCAACAAATCATAAAGATATTGG	TAAACTTCAGGGTGACCAAAAAATCA
UGC0004879	CCAGCCTGACGGT	CCAGCCTGACGGT	GGTCAACAAATCATAAAGATATTGG	TAAACTTCAGGGTGACCAAAAAATCA
UGC0004880	CCAGCCTGACGGT	CCGAAGCCGGTTC	GGTCAACAAATCATAAAGATATTGG	TAAACTTCAGGGTGACCAAAAAATCA
UGC0004881	CCAGCCTGACGGT	CCGAGCAGCTGTT	GGTCAACAAATCATAAAGATATTGG	TAAACTTCAGGGTGACCAAAAAATCA
UGC0004882	CCAGCCTGACGGT	CCTCCGCACAATC	GGTCAACAAATCATAAAGATATTGG	TAAACTTCAGGGTGACCAAAAAATCA
UGC0004883	CCAGCCTGACGGT	CTCTAACCTATTA	GGTCAACAAATCATAAAGATATTGG	TAAACTTCAGGGTGACCAAAAAATCA
UGC0004884	CCAGCCTGACGGT	GCACCTTGACATA	GGTCAACAAATCATAAAGATATTGG	TAAACTTCAGGGTGACCAAAAAATCA
UGC0004885	CCAGCCTGACGGT	TAAGCGTGCTGAA	GGTCAACAAATCATAAAGATATTGG	TAAACTTCAGGGTGACCAAAAAATCA
UGC0004886	CCAGCCTGACGGT	TTCGGCACAGGAG	GGTCAACAAATCATAAAGATATTGG	TAAACTTCAGGGTGACCAAAAAATCA
UGC0004887	CCAGCCTGACGGT	AGACTCGATTGAG	GGTCAACAAATCATAAAGATATTGG	TAAACTTCAGGGTGACCAAAAAATCA
UGC0004888	CCAGCCTGACGGT	ATCCTTCTGTTCT	GGTCAACAAATCATAAAGATATTGG	TAAACTTCAGGGTGACCAAAAAATCA
UGC0004889	CCAGCCTGACGGT	CGTTACTTAGGTC	GGTCAACAAATCATAAAGATATTGG	TAAACTTCAGGGTGACCAAAAAATCA
UGC0004890	CCAGCCTGACGGT	CTGGTTGGCTATC	GGTCAACAAATCATAAAGATATTGG	TAAACTTCAGGGTGACCAAAAAATCA
UGC0004891	CCAGCCTGACGGT	GCACCAACGATTG	GGTCAACAAATCATAAAGATATTGG	TAAACTTCAGGGTGACCAAAAAATCA
UGC0004892	CCAGCCTGACGGT	TCTTATGCATAAC	GGTCAACAAATCATAAAGATATTGG	TAAACTTCAGGGTGACCAAAAAATCA
UGC0004893	CCAGCCTGACGGT	TTAGGTGTGGACC	GGTCAACAAATCATAAAGATATTGG	TAAACTTCAGGGTGACCAAAAAATCA
UGC0004894	CCAGCCTGACGGT	TTCTTCTGGAACA	GGTCAACAAATCATAAAGATATTGG	TAAACTTCAGGGTGACCAAAAAATCA
UGC0004895	CCAGCCTGACGGT	AGCAAGTGGCTCT	GGTCAACAAATCATAAAGATATTGG	TAAACTTCAGGGTGACCAAAAAATCA
UGC0004896	CCAGCCTGACGGT	TCAAGTCACTAAT	GGTCAACAAATCATAAAGATATTGG	TAAACTTCAGGGTGACCAAAAAATCA
UGC0004897	CCAGCCTGACGGT	ATGAAGACTACTG	GGTCAACAAATCATAAAGATATTGG	TAAACTTCAGGGTGACCAAAAAATCA
UGC0004898	CCAGCCTGACGGT	CACCGGTAGAACC	GGTCAACAAATCATAAAGATATTGG	TAAACTTCAGGGTGACCAAAAAATCA
UGC0004899	CCAGCCTGACGGT	CAGAACAACGCAT	GGTCAACAAATCATAAAGATATTGG	TAAACTTCAGGGTGACCAAAAAATCA
UGC0004900	CCAGCCTGACGGT	CCTGCCGAGAACG	GGTCAACAAATCATAAAGATATTGG	TAAACTTCAGGGTGACCAAAAAATCA
UGC0004901	CCAGCCTGACGGT	GTGATGGAGCGGT	GGTCAACAAATCATAAAGATATTGG	TAAACTTCAGGGTGACCAAAAAATCA
UGC0004902	CCAGCCTGACGGT	TACGAACTATAGC	GGTCAACAAATCATAAAGATATTGG	TAAACTTCAGGGTGACCAAAAAATCA
UGC0004903	CCAGCCTGACGGT	TACGGACCGCTCA	GGTCAACAAATCATAAAGATATTGG	TAAACTTCAGGGTGACCAAAAAATCA
UGC0004904	CCAGCCTGACGGT	TGGACGCTAGATC	GGTCAACAAATCATAAAGATATTGG	TAAACTTCAGGGTGACCAAAAAATCA
UGC0004905	CCAGCCTGACGGT	AGTCTTCACCTCC	GGTCAACAAATCATAAAGATATTGG	TAAACTTCAGGGTGACCAAAAAATCA
UGC0004906	CCAGCCTGACGGT	AGTGCTTATCCGT	GGTCAACAAATCATAAAGATATTGG	TAAACTTCAGGGTGACCAAAAAATCA
UGC0004907	CCAGCCTGACGGT	ATCGCTGCCTGGC	GGTCAACAAATCATAAAGATATTGG	TAAACTTCAGGGTGACCAAAAAATCA
UGC0004908	CCAGCCTGACGGT	ATGCTTGCGACAG	GGTCAACAAATCATAAAGATATTGG	TAAACTTCAGGGTGACCAAAAAATCA
UGC0004909	CCAGCCTGACGGT	CAATCCTCAAGAG	GGTCAACAAATCATAAAGATATTGG	TAAACTTCAGGGTGACCAAAAAATCA
UGC0004910	CCAGCCTGACGGT	CATGCACACCTCT	GGTCAACAAATCATAAAGATATTGG	TAAACTTCAGGGTGACCAAAAAATCA
UGC0004911	CCAGCCTGACGGT	CGGAGAATATTAT	GGTCAACAAATCATAAAGATATTGG	TAAACTTCAGGGTGACCAAAAAATCA
UGC0004912	CCAGCCTGACGGT	GAGCGAAGGTAGT	GGTCAACAAATCATAAAGATATTGG	TAAACTTCAGGGTGACCAAAAAATCA
UGC0004913	CCAGCCTGACGGT	GGCGACTGTTCCT	GGTCAACAAATCATAAAGATATTGG	TAAACTTCAGGGTGACCAAAAAATCA
UGC0004914	CCAGCCTGACGGT	GTCAGTTAACGAC	GGTCAACAAATCATAAAGATATTGG	TAAACTTCAGGGTGACCAAAAAATCA
UGC0004915	CCAGCCTGACGGT	TCCACAGATACAG	GGTCAACAAATCATAAAGATATTGG	TAAACTTCAGGGTGACCAAAAAATCA
UGC0004916	CCAGCCTGACGGT	TCGAGTTGTAACT	GGTCAACAAATCATAAAGATATTGG	TAAACTTCAGGGTGACCAAAAAATCA
UGC0004917	CCAGCCTGACGGT	TCGGTCTTAGACG	GGTCAACAAATCATAAAGATATTGG	TAAACTTCAGGGTGACCAAAAAATCA
UGC0004918	CCAGCCTGACGGT	TCTAAGGAGTTAT	GGTCAACAAATCATAAAGATATTGG	TAAACTTCAGGGTGACCAAAAAATCA
UGC0004919	CCAGCCTGACGGT	TCTATCTCTCGCT	GGTCAACAAATCATAAAGATATTGG	TAAACTTCAGGGTGACCAAAAAATCA
UGC0004920	CCAGCCTGACGGT	TGTGAAGTTGCCA	GGTCAACAAATCATAAAGATATTGG	TAAACTTCAGGGTGACCAAAAAATCA
UGC0004921	CCAGCCTGACGGT	TTACCATTCCTCA	GGTCAACAAATCATAAAGATATTGG	TAAACTTCAGGGTGACCAAAAAATCA
UGC0004922	CCAGCCTGACGGT	AGATTCTACACAA	GGTCAACAAATCATAAAGATATTGG	TAAACTTCAGGGTGACCAAAAAATCA
UGC0004923	CCAGCCTGACGGT	ATGCGATTAATTG	GGTCAACAAATCATAAAGATATTGG	TAAACTTCAGGGTGACCAAAAAATCA
UGC0004924	CCAGCCTGACGGT	CCGTAGTGTTGAT	GGTCAACAAATCATAAAGATATTGG	TAAACTTCAGGGTGACCAAAAAATCA
UGC0004925	CCAGCCTGACGGT	CCTGTACCATTGT	GGTCAACAAATCATAAAGATATTGG	TAAACTTCAGGGTGACCAAAAAATCA
UGC0004926	CCAGCCTGACGGT	GGCTGTTACAACA	GGTCAACAAATCATAAAGATATTGG	TAAACTTCAGGGTGACCAAAAAATCA
UGC0004927	CCAGCCTGACGGT	GGTTCAATGACGC	GGTCAACAAATCATAAAGATATTGG	TAAACTTCAGGGTGACCAAAAAATCA
UGC0004928	CCAGCCTGACGGT	GGTTCCTGCACTT	GGTCAACAAATCATAAAGATATTGG	TAAACTTCAGGGTGACCAAAAAATCA
UGC0004929	CCAGCCTGACGGT	GTCCAACTTCAGT	GGTCAACAAATCATAAAGATATTGG	TAAACTTCAGGGTGACCAAAAAATCA
UGC0004930	CCAGCCTGACGGT	GTCCAGGCCTTCT	GGTCAACAAATCATAAAGATATTGG	TAAACTTCAGGGTGACCAAAAAATCA
UGC0004931	CCAGCCTGACGGT	GTGACGCCGTATT	GGTCAACAAATCATAAAGATATTGG	TAAACTTCAGGGTGACCAAAAAATCA
UGC0004932	CCAGCCTGACGGT	TGCAGCAACCAGC	GGTCAACAAATCATAAAGATATTGG	TAAACTTCAGGGTGACCAAAAAATCA
UGC0004933	CCAGCCTGACGGT	TGGACATGGCATT	GGTCAACAAATCATAAAGATATTGG	TAAACTTCAGGGTGACCAAAAAATCA
UGC0004934	CCAGCCTGACGGT	TGGTGGTCATTCA	GGTCAACAAATCATAAAGATATTGG	TAAACTTCAGGGTGACCAAAAAATCA
UGC0004935	CCAGCCTGACGGT	TTACCAGAGCCTG	GGTCAACAAATCATAAAGATATTGG	TAAACTTCAGGGTGACCAAAAAATCA
UGC0004936	CCAGCCTGACGGT	TTCCGCGGCATAG	GGTCAACAAATCATAAAGATATTGG	TAAACTTCAGGGTGACCAAAAAATCA
UGC0004937	CCAGCCTGACGGT	ACAACCATTGGCA	GGTCAACAAATCATAAAGATATTGG	TAAACTTCAGGGTGACCAAAAAATCA
UGC0004938	CCAGCCTGACGGT	AGCCTAGCCAACT	GGTCAACAAATCATAAAGATATTGG	TAAACTTCAGGGTGACCAAAAAATCA
UGC0004939	CCAGCCTGACGGT	ATAATCGAGGCTT	GGTCAACAAATCATAAAGATATTGG	TAAACTTCAGGGTGACCAAAAAATCA
UGC0004940	CCAGCCTGACGGT	CTGAGTCAGAAGT	GGTCAACAAATCATAAAGATATTGG	TAAACTTCAGGGTGACCAAAAAATCA
NegJPP739	CCAGCCTGACGGT	GATAGGCGCCTTG	GGTCAACAAATCATAAAGATATTGG	TAAACTTCAGGGTGACCAAAAAATCA
UGC0004941	CCGAAGCCGGTTC	ATCCGGTCGGAGA	GGTCAACAAATCATAAAGATATTGG	TAAACTTCAGGGTGACCAAAAAATCA
UGC0004942	CCGAAGCCGGTTC	CTGAGGTGATCAG	GGTCAACAAATCATAAAGATATTGG	TAAACTTCAGGGTGACCAAAAAATCA
UGC0004943	CCGAAGCCGGTTC	AGTGTCCTGCTAG	GGTCAACAAATCATAAAGATATTGG	TAAACTTCAGGGTGACCAAAAAATCA
UGC0004944	CCGAAGCCGGTTC	ATAAGCAATTCGA	GGTCAACAAATCATAAAGATATTGG	TAAACTTCAGGGTGACCAAAAAATCA
UGC0004945	CCGAAGCCGGTTC	ATCTAACAGGACC	GGTCAACAAATCATAAAGATATTGG	TAAACTTCAGGGTGACCAAAAAATCA
UGC0004946	CCGAAGCCGGTTC	CATTATATAGCCA	GGTCAACAAATCATAAAGATATTGG	TAAACTTCAGGGTGACCAAAAAATCA
UGC0004947	CCGAAGCCGGTTC	CCTGATTACGTAA	GGTCAACAAATCATAAAGATATTGG	TAAACTTCAGGGTGACCAAAAAATCA
UGC0004948	CCGAAGCCGGTTC	CTAATACACACCG	GGTCAACAAATCATAAAGATATTGG	TAAACTTCAGGGTGACCAAAAAATCA
UGC0004949	CCGAAGCCGGTTC	TTATGACCGTTGC	GGTCAACAAATCATAAAGATATTGG	TAAACTTCAGGGTGACCAAAAAATCA
UGC0004950	CCGAAGCCGGTTC	TTCTCGGCCGCAT	GGTCAACAAATCATAAAGATATTGG	TAAACTTCAGGGTGACCAAAAAATCA
UGC0004951	CCGAAGCCGGTTC	TTGGCGGTAAGAA	GGTCAACAAATCATAAAGATATTGG	TAAACTTCAGGGTGACCAAAAAATCA
UGC0004952	CCGAAGCCGGTTC	ACTTGTGCACCTG	GGTCAACAAATCATAAAGATATTGG	TAAACTTCAGGGTGACCAAAAAATCA
UGC0004953	CCGAAGCCGGTTC	CATGCCTTGATAC	GGTCAACAAATCATAAAGATATTGG	TAAACTTCAGGGTGACCAAAAAATCA
UGC0004954	CCGAAGCCGGTTC	CTGACGTTCGGTA	GGTCAACAAATCATAAAGATATTGG	TAAACTTCAGGGTGACCAAAAAATCA
UGC0004955	CCGAAGCCGGTTC	GAGGAGAGACACA	GGTCAACAAATCATAAAGATATTGG	TAAACTTCAGGGTGACCAAAAAATCA
UGC0004956	CCGAAGCCGGTTC	GCCGGTCCAAGTG	GGTCAACAAATCATAAAGATATTGG	TAAACTTCAGGGTGACCAAAAAATCA
UGC0004957	CCGAAGCCGGTTC	TTGCGTCTCACGC	GGTCAACAAATCATAAAGATATTGG	TAAACTTCAGGGTGACCAAAAAATCA
UGC0004958	CCGAAGCCGGTTC	TTATTCGCACACT	GGTCAACAAATCATAAAGATATTGG	TAAACTTCAGGGTGACCAAAAAATCA
UGC0004959	CCGAAGCCGGTTC	TGCACAGGCGGCA	GGTCAACAAATCATAAAGATATTGG	TAAACTTCAGGGTGACCAAAAAATCA
UGC0004960	CCGAAGCCGGTTC	AACATGTGGTAAG	GGTCAACAAATCATAAAGATATTGG	TAAACTTCAGGGTGACCAAAAAATCA
UGC0004961	CCGAAGCCGGTTC	ACGCGCTCTTATA	GGTCAACAAATCATAAAGATATTGG	TAAACTTCAGGGTGACCAAAAAATCA
UGC0004962	CCGAAGCCGGTTC	CAATGTTAATGGT	GGTCAACAAATCATAAAGATATTGG	TAAACTTCAGGGTGACCAAAAAATCA
UGC0004963	CCGAAGCCGGTTC	CTAGGATATAGTT	GGTCAACAAATCATAAAGATATTGG	TAAACTTCAGGGTGACCAAAAAATCA
UGC0004964	CCGAAGCCGGTTC	CTGTAGGCGAGGA	GGTCAACAAATCATAAAGATATTGG	TAAACTTCAGGGTGACCAAAAAATCA
UGC0004965	CCGAAGCCGGTTC	CTGTCGAGGCGAC	GGTCAACAAATCATAAAGATATTGG	TAAACTTCAGGGTGACCAAAAAATCA
UGC0004966	CCGAAGCCGGTTC	GACTAATGAGGAA	GGTCAACAAATCATAAAGATATTGG	TAAACTTCAGGGTGACCAAAAAATCA
UGC0004967	CCGAAGCCGGTTC	TATCCGTAATCAT	GGTCAACAAATCATAAAGATATTGG	TAAACTTCAGGGTGACCAAAAAATCA
UGC0004968	CCGAAGCCGGTTC	TCCTGGAGGATAA	GGTCAACAAATCATAAAGATATTGG	TAAACTTCAGGGTGACCAAAAAATCA
UGC0004969	CCGAAGCCGGTTC	TCTACTGTTGTGC	GGTCAACAAATCATAAAGATATTGG	TAAACTTCAGGGTGACCAAAAAATCA
UGC0004970	CCGAAGCCGGTTC	TGTATATTCAGCG	GGTCAACAAATCATAAAGATATTGG	TAAACTTCAGGGTGACCAAAAAATCA
UGC0004971	CCGAAGCCGGTTC	ACATCAGTAGTTC	GGTCAACAAATCATAAAGATATTGG	TAAACTTCAGGGTGACCAAAAAATCA
UGC0004972	CCGAAGCCGGTTC	AGCGCTGGACCAA	GGTCAACAAATCATAAAGATATTGG	TAAACTTCAGGGTGACCAAAAAATCA
UGC0004973	CCGAAGCCGGTTC	CAAGATCGGTACC	GGTCAACAAATCATAAAGATATTGG	TAAACTTCAGGGTGACCAAAAAATCA
UGC0004974	CCGAAGCCGGTTC	CCAGCCTGACGGT	GGTCAACAAATCATAAAGATATTGG	TAAACTTCAGGGTGACCAAAAAATCA
UGC0004975	CCGAAGCCGGTTC	CCGAAGCCGGTTC	GGTCAACAAATCATAAAGATATTGG	TAAACTTCAGGGTGACCAAAAAATCA
UGC0004976	CCGAAGCCGGTTC	CCGAGCAGCTGTT	GGTCAACAAATCATAAAGATATTGG	TAAACTTCAGGGTGACCAAAAAATCA
UGC0004977	CCGAAGCCGGTTC	CCTCCGCACAATC	GGTCAACAAATCATAAAGATATTGG	TAAACTTCAGGGTGACCAAAAAATCA
UGC0004978	CCGAAGCCGGTTC	CTCTAACCTATTA	GGTCAACAAATCATAAAGATATTGG	TAAACTTCAGGGTGACCAAAAAATCA
UGC0004979	CCGAAGCCGGTTC	GCACCTTGACATA	GGTCAACAAATCATAAAGATATTGG	TAAACTTCAGGGTGACCAAAAAATCA
UGC0004980	CCGAAGCCGGTTC	TAAGCGTGCTGAA	GGTCAACAAATCATAAAGATATTGG	TAAACTTCAGGGTGACCAAAAAATCA
UGC0004981	CCGAAGCCGGTTC	TTCGGCACAGGAG	GGTCAACAAATCATAAAGATATTGG	TAAACTTCAGGGTGACCAAAAAATCA
UGC0004982	CCGAAGCCGGTTC	AGACTCGATTGAG	GGTCAACAAATCATAAAGATATTGG	TAAACTTCAGGGTGACCAAAAAATCA
UGC0004983	CCGAAGCCGGTTC	ATCCTTCTGTTCT	GGTCAACAAATCATAAAGATATTGG	TAAACTTCAGGGTGACCAAAAAATCA
UGC0004984	CCGAAGCCGGTTC	CGTTACTTAGGTC	GGTCAACAAATCATAAAGATATTGG	TAAACTTCAGGGTGACCAAAAAATCA
UGC0004985	CCGAAGCCGGTTC	CTGGTTGGCTATC	GGTCAACAAATCATAAAGATATTGG	TAAACTTCAGGGTGACCAAAAAATCA
UGC0004986	CCGAAGCCGGTTC	GCACCAACGATTG	GGTCAACAAATCATAAAGATATTGG	TAAACTTCAGGGTGACCAAAAAATCA
UGC0004987	CCGAAGCCGGTTC	TCTTATGCATAAC	GGTCAACAAATCATAAAGATATTGG	TAAACTTCAGGGTGACCAAAAAATCA
UGC0004988	CCGAAGCCGGTTC	TTAGGTGTGGACC	GGTCAACAAATCATAAAGATATTGG	TAAACTTCAGGGTGACCAAAAAATCA
UGC0004989	CCGAAGCCGGTTC	TTCTTCTGGAACA	GGTCAACAAATCATAAAGATATTGG	TAAACTTCAGGGTGACCAAAAAATCA
UGC0004990	CCGAAGCCGGTTC	AGCAAGTGGCTCT	GGTCAACAAATCATAAAGATATTGG	TAAACTTCAGGGTGACCAAAAAATCA
UGC0004991	CCGAAGCCGGTTC	TCAAGTCACTAAT	GGTCAACAAATCATAAAGATATTGG	TAAACTTCAGGGTGACCAAAAAATCA
UGC0004992	CCGAAGCCGGTTC	ATGAAGACTACTG	GGTCAACAAATCATAAAGATATTGG	TAAACTTCAGGGTGACCAAAAAATCA
UGC0004993	CCGAAGCCGGTTC	CACCGGTAGAACC	GGTCAACAAATCATAAAGATATTGG	TAAACTTCAGGGTGACCAAAAAATCA
UGC0004994	CCGAAGCCGGTTC	CAGAACAACGCAT	GGTCAACAAATCATAAAGATATTGG	TAAACTTCAGGGTGACCAAAAAATCA
UGC0004995	CCGAAGCCGGTTC	CCTGCCGAGAACG	GGTCAACAAATCATAAAGATATTGG	TAAACTTCAGGGTGACCAAAAAATCA
UGC0004996	CCGAAGCCGGTTC	GTGATGGAGCGGT	GGTCAACAAATCATAAAGATATTGG	TAAACTTCAGGGTGACCAAAAAATCA
UGC0004997	CCGAAGCCGGTTC	TACGAACTATAGC	GGTCAACAAATCATAAAGATATTGG	TAAACTTCAGGGTGACCAAAAAATCA
UGC0004998	CCGAAGCCGGTTC	TACGGACCGCTCA	GGTCAACAAATCATAAAGATATTGG	TAAACTTCAGGGTGACCAAAAAATCA
UGC0004999	CCGAAGCCGGTTC	TGGACGCTAGATC	GGTCAACAAATCATAAAGATATTGG	TAAACTTCAGGGTGACCAAAAAATCA
UGC0005000	CCGAAGCCGGTTC	AGTCTTCACCTCC	GGTCAACAAATCATAAAGATATTGG	TAAACTTCAGGGTGACCAAAAAATCA
UGC0005001	CCGAAGCCGGTTC	AGTGCTTATCCGT	GGTCAACAAATCATAAAGATATTGG	TAAACTTCAGGGTGACCAAAAAATCA
UGC0005002	CCGAAGCCGGTTC	ATCGCTGCCTGGC	GGTCAACAAATCATAAAGATATTGG	TAAACTTCAGGGTGACCAAAAAATCA
UGC0005003	CCGAAGCCGGTTC	ATGCTTGCGACAG	GGTCAACAAATCATAAAGATATTGG	TAAACTTCAGGGTGACCAAAAAATCA
UGC0005004	CCGAAGCCGGTTC	CAATCCTCAAGAG	GGTCAACAAATCATAAAGATATTGG	TAAACTTCAGGGTGACCAAAAAATCA
UGC0005005	CCGAAGCCGGTTC	CATGCACACCTCT	GGTCAACAAATCATAAAGATATTGG	TAAACTTCAGGGTGACCAAAAAATCA
UGC0005006	CCGAAGCCGGTTC	CGGAGAATATTAT	GGTCAACAAATCATAAAGATATTGG	TAAACTTCAGGGTGACCAAAAAATCA
UGC0005007	CCGAAGCCGGTTC	GAGCGAAGGTAGT	GGTCAACAAATCATAAAGATATTGG	TAAACTTCAGGGTGACCAAAAAATCA
UGC0005008	CCGAAGCCGGTTC	GGCGACTGTTCCT	GGTCAACAAATCATAAAGATATTGG	TAAACTTCAGGGTGACCAAAAAATCA
UGC0005009	CCGAAGCCGGTTC	GTCAGTTAACGAC	GGTCAACAAATCATAAAGATATTGG	TAAACTTCAGGGTGACCAAAAAATCA
UGC0005010	CCGAAGCCGGTTC	TCCACAGATACAG	GGTCAACAAATCATAAAGATATTGG	TAAACTTCAGGGTGACCAAAAAATCA
UGC0005011	CCGAAGCCGGTTC	TCGAGTTGTAACT	GGTCAACAAATCATAAAGATATTGG	TAAACTTCAGGGTGACCAAAAAATCA
UGC0005012	CCGAAGCCGGTTC	TCGGTCTTAGACG	GGTCAACAAATCATAAAGATATTGG	TAAACTTCAGGGTGACCAAAAAATCA
UGC0005013	CCGAAGCCGGTTC	TCTAAGGAGTTAT	GGTCAACAAATCATAAAGATATTGG	TAAACTTCAGGGTGACCAAAAAATCA
UGC0005014	CCGAAGCCGGTTC	TCTATCTCTCGCT	GGTCAACAAATCATAAAGATATTGG	TAAACTTCAGGGTGACCAAAAAATCA
UGC0005015	CCGAAGCCGGTTC	TGTGAAGTTGCCA	GGTCAACAAATCATAAAGATATTGG	TAAACTTCAGGGTGACCAAAAAATCA
UGC0005016	CCGAAGCCGGTTC	TTACCATTCCTCA	GGTCAACAAATCATAAAGATATTGG	TAAACTTCAGGGTGACCAAAAAATCA
UGC0005017	CCGAAGCCGGTTC	AGATTCTACACAA	GGTCAACAAATCATAAAGATATTGG	TAAACTTCAGGGTGACCAAAAAATCA
UGC0005018	CCGAAGCCGGTTC	ATGCGATTAATTG	GGTCAACAAATCATAAAGATATTGG	TAAACTTCAGGGTGACCAAAAAATCA
UGC0005019	CCGAAGCCGGTTC	CCGTAGTGTTGAT	GGTCAACAAATCATAAAGATATTGG	TAAACTTCAGGGTGACCAAAAAATCA
UGC0005020	CCGAAGCCGGTTC	CCTGTACCATTGT	GGTCAACAAATCATAAAGATATTGG	TAAACTTCAGGGTGACCAAAAAATCA
UGC0005021	CCGAAGCCGGTTC	GGCTGTTACAACA	GGTCAACAAATCATAAAGATATTGG	TAAACTTCAGGGTGACCAAAAAATCA
UGC0005022	CCGAAGCCGGTTC	GGTTCAATGACGC	GGTCAACAAATCATAAAGATATTGG	TAAACTTCAGGGTGACCAAAAAATCA
UGC0005023	CCGAAGCCGGTTC	GGTTCCTGCACTT	GGTCAACAAATCATAAAGATATTGG	TAAACTTCAGGGTGACCAAAAAATCA
UGC0005024	CCGAAGCCGGTTC	GTCCAACTTCAGT	GGTCAACAAATCATAAAGATATTGG	TAAACTTCAGGGTGACCAAAAAATCA
UGC0005025	CCGAAGCCGGTTC	GTCCAGGCCTTCT	GGTCAACAAATCATAAAGATATTGG	TAAACTTCAGGGTGACCAAAAAATCA
UGC0005026	CCGAAGCCGGTTC	GTGACGCCGTATT	GGTCAACAAATCATAAAGATATTGG	TAAACTTCAGGGTGACCAAAAAATCA
UGC0005027	CCGAAGCCGGTTC	TGCAGCAACCAGC	GGTCAACAAATCATAAAGATATTGG	TAAACTTCAGGGTGACCAAAAAATCA
UGC0005028	CCGAAGCCGGTTC	TGGACATGGCATT	GGTCAACAAATCATAAAGATATTGG	TAAACTTCAGGGTGACCAAAAAATCA
UGC0005029	CCGAAGCCGGTTC	TGGTGGTCATTCA	GGTCAACAAATCATAAAGATATTGG	TAAACTTCAGGGTGACCAAAAAATCA
UGC0005030	CCGAAGCCGGTTC	TTACCAGAGCCTG	GGTCAACAAATCATAAAGATATTGG	TAAACTTCAGGGTGACCAAAAAATCA
UGC0005031	CCGAAGCCGGTTC	TTCCGCGGCATAG	GGTCAACAAATCATAAAGATATTGG	TAAACTTCAGGGTGACCAAAAAATCA
UGC0005032	CCGAAGCCGGTTC	ACAACCATTGGCA	GGTCAACAAATCATAAAGATATTGG	TAAACTTCAGGGTGACCAAAAAATCA
UGC0005033	CCGAAGCCGGTTC	AGCCTAGCCAACT	GGTCAACAAATCATAAAGATATTGG	TAAACTTCAGGGTGACCAAAAAATCA
UGC0005034	CCGAAGCCGGTTC	ATAATCGAGGCTT	GGTCAACAAATCATAAAGATATTGG	TAAACTTCAGGGTGACCAAAAAATCA
UGC0005035	CCGAAGCCGGTTC	CTGAGTCAGAAGT	GGTCAACAAATCATAAAGATATTGG	TAAACTTCAGGGTGACCAAAAAATCA
NegJPP740	CCGAAGCCGGTTC	GATAGGCGCCTTG	GGTCAACAAATCATAAAGATATTGG	TAAACTTCAGGGTGACCAAAAAATCA
UGC0005321	CCTCCGCACAATC	ATCCGGTCGGAGA	GGTCAACAAATCATAAAGATATTGG	TAAACTTCAGGGTGACCAAAAAATCA
UGC0005322	CCTCCGCACAATC	CTGAGGTGATCAG	GGTCAACAAATCATAAAGATATTGG	TAAACTTCAGGGTGACCAAAAAATCA
UGC0005323	CCTCCGCACAATC	AGTGTCCTGCTAG	GGTCAACAAATCATAAAGATATTGG	TAAACTTCAGGGTGACCAAAAAATCA
UGC0005324	CCTCCGCACAATC	ATAAGCAATTCGA	GGTCAACAAATCATAAAGATATTGG	TAAACTTCAGGGTGACCAAAAAATCA
UGC0005325	CCTCCGCACAATC	ATCTAACAGGACC	GGTCAACAAATCATAAAGATATTGG	TAAACTTCAGGGTGACCAAAAAATCA
UGC0005326	CCTCCGCACAATC	CATTATATAGCCA	GGTCAACAAATCATAAAGATATTGG	TAAACTTCAGGGTGACCAAAAAATCA
UGC0005327	CCTCCGCACAATC	CCTGATTACGTAA	GGTCAACAAATCATAAAGATATTGG	TAAACTTCAGGGTGACCAAAAAATCA
UGC0005328	CCTCCGCACAATC	CTAATACACACCG	GGTCAACAAATCATAAAGATATTGG	TAAACTTCAGGGTGACCAAAAAATCA
UGC0005329	CCTCCGCACAATC	TTATGACCGTTGC	GGTCAACAAATCATAAAGATATTGG	TAAACTTCAGGGTGACCAAAAAATCA
UGC0005330	CCTCCGCACAATC	TTCTCGGCCGCAT	GGTCAACAAATCATAAAGATATTGG	TAAACTTCAGGGTGACCAAAAAATCA
UGC0005331	CCTCCGCACAATC	TTGGCGGTAAGAA	GGTCAACAAATCATAAAGATATTGG	TAAACTTCAGGGTGACCAAAAAATCA
UGC0005332	CCTCCGCACAATC	ACTTGTGCACCTG	GGTCAACAAATCATAAAGATATTGG	TAAACTTCAGGGTGACCAAAAAATCA
UGC0005333	CCTCCGCACAATC	CATGCCTTGATAC	GGTCAACAAATCATAAAGATATTGG	TAAACTTCAGGGTGACCAAAAAATCA
UGC0005334	CCTCCGCACAATC	CTGACGTTCGGTA	GGTCAACAAATCATAAAGATATTGG	TAAACTTCAGGGTGACCAAAAAATCA
UGC0005335	CCTCCGCACAATC	GAGGAGAGACACA	GGTCAACAAATCATAAAGATATTGG	TAAACTTCAGGGTGACCAAAAAATCA
UGC0005336	CCTCCGCACAATC	GCCGGTCCAAGTG	GGTCAACAAATCATAAAGATATTGG	TAAACTTCAGGGTGACCAAAAAATCA
UGC0005337	CCTCCGCACAATC	TTGCGTCTCACGC	GGTCAACAAATCATAAAGATATTGG	TAAACTTCAGGGTGACCAAAAAATCA
UGC0005338	CCTCCGCACAATC	TTATTCGCACACT	GGTCAACAAATCATAAAGATATTGG	TAAACTTCAGGGTGACCAAAAAATCA
UGC0005339	CCTCCGCACAATC	TGCACAGGCGGCA	GGTCAACAAATCATAAAGATATTGG	TAAACTTCAGGGTGACCAAAAAATCA
UGC0005340	CCTCCGCACAATC	AACATGTGGTAAG	GGTCAACAAATCATAAAGATATTGG	TAAACTTCAGGGTGACCAAAAAATCA
UGC0005341	CCTCCGCACAATC	ACGCGCTCTTATA	GGTCAACAAATCATAAAGATATTGG	TAAACTTCAGGGTGACCAAAAAATCA
UGC0005342	CCTCCGCACAATC	CAATGTTAATGGT	GGTCAACAAATCATAAAGATATTGG	TAAACTTCAGGGTGACCAAAAAATCA
UGC0005343	CCTCCGCACAATC	CTAGGATATAGTT	GGTCAACAAATCATAAAGATATTGG	TAAACTTCAGGGTGACCAAAAAATCA
UGC0005344	CCTCCGCACAATC	CTGTAGGCGAGGA	GGTCAACAAATCATAAAGATATTGG	TAAACTTCAGGGTGACCAAAAAATCA
UGC0005345	CCTCCGCACAATC	CTGTCGAGGCGAC	GGTCAACAAATCATAAAGATATTGG	TAAACTTCAGGGTGACCAAAAAATCA
UGC0005346	CCTCCGCACAATC	GACTAATGAGGAA	GGTCAACAAATCATAAAGATATTGG	TAAACTTCAGGGTGACCAAAAAATCA
UGC0005347	CCTCCGCACAATC	TATCCGTAATCAT	GGTCAACAAATCATAAAGATATTGG	TAAACTTCAGGGTGACCAAAAAATCA
UGC0005348	CCTCCGCACAATC	TCCTGGAGGATAA	GGTCAACAAATCATAAAGATATTGG	TAAACTTCAGGGTGACCAAAAAATCA
UGC0005349	CCTCCGCACAATC	TCTACTGTTGTGC	GGTCAACAAATCATAAAGATATTGG	TAAACTTCAGGGTGACCAAAAAATCA
UGC0005350	CCTCCGCACAATC	TGTATATTCAGCG	GGTCAACAAATCATAAAGATATTGG	TAAACTTCAGGGTGACCAAAAAATCA
UGC0005351	CCTCCGCACAATC	ACATCAGTAGTTC	GGTCAACAAATCATAAAGATATTGG	TAAACTTCAGGGTGACCAAAAAATCA
UGC0005352	CCTCCGCACAATC	AGCGCTGGACCAA	GGTCAACAAATCATAAAGATATTGG	TAAACTTCAGGGTGACCAAAAAATCA
UGC0005353	CCTCCGCACAATC	CAAGATCGGTACC	GGTCAACAAATCATAAAGATATTGG	TAAACTTCAGGGTGACCAAAAAATCA
UGC0005354	CCTCCGCACAATC	CCAGCCTGACGGT	GGTCAACAAATCATAAAGATATTGG	TAAACTTCAGGGTGACCAAAAAATCA
UGC0005355	CCTCCGCACAATC	CCGAAGCCGGTTC	GGTCAACAAATCATAAAGATATTGG	TAAACTTCAGGGTGACCAAAAAATCA
UGC0005356	CCTCCGCACAATC	CCGAGCAGCTGTT	GGTCAACAAATCATAAAGATATTGG	TAAACTTCAGGGTGACCAAAAAATCA
UGC0005357	CCTCCGCACAATC	CCTCCGCACAATC	GGTCAACAAATCATAAAGATATTGG	TAAACTTCAGGGTGACCAAAAAATCA
UGC0005358	CCTCCGCACAATC	CTCTAACCTATTA	GGTCAACAAATCATAAAGATATTGG	TAAACTTCAGGGTGACCAAAAAATCA
UGC0005359	CCTCCGCACAATC	GCACCTTGACATA	GGTCAACAAATCATAAAGATATTGG	TAAACTTCAGGGTGACCAAAAAATCA
UGC0005360	CCTCCGCACAATC	TAAGCGTGCTGAA	GGTCAACAAATCATAAAGATATTGG	TAAACTTCAGGGTGACCAAAAAATCA
UGC0005361	CCTCCGCACAATC	TTCGGCACAGGAG	GGTCAACAAATCATAAAGATATTGG	TAAACTTCAGGGTGACCAAAAAATCA
UGC0005362	CCTCCGCACAATC	AGACTCGATTGAG	GGTCAACAAATCATAAAGATATTGG	TAAACTTCAGGGTGACCAAAAAATCA
UGC0005363	CCTCCGCACAATC	ATCCTTCTGTTCT	GGTCAACAAATCATAAAGATATTGG	TAAACTTCAGGGTGACCAAAAAATCA
UGC0005364	CCTCCGCACAATC	CGTTACTTAGGTC	GGTCAACAAATCATAAAGATATTGG	TAAACTTCAGGGTGACCAAAAAATCA
UGC0005365	CCTCCGCACAATC	CTGGTTGGCTATC	GGTCAACAAATCATAAAGATATTGG	TAAACTTCAGGGTGACCAAAAAATCA
UGC0005366	CCTCCGCACAATC	GCACCAACGATTG	GGTCAACAAATCATAAAGATATTGG	TAAACTTCAGGGTGACCAAAAAATCA
UGC0005367	CCTCCGCACAATC	TCTTATGCATAAC	GGTCAACAAATCATAAAGATATTGG	TAAACTTCAGGGTGACCAAAAAATCA
UGC0005368	CCTCCGCACAATC	TTAGGTGTGGACC	GGTCAACAAATCATAAAGATATTGG	TAAACTTCAGGGTGACCAAAAAATCA
UGC0005369	CCTCCGCACAATC	TTCTTCTGGAACA	GGTCAACAAATCATAAAGATATTGG	TAAACTTCAGGGTGACCAAAAAATCA
UGC0005370	CCTCCGCACAATC	AGCAAGTGGCTCT	GGTCAACAAATCATAAAGATATTGG	TAAACTTCAGGGTGACCAAAAAATCA
UGC0005371	CCTCCGCACAATC	TCAAGTCACTAAT	GGTCAACAAATCATAAAGATATTGG	TAAACTTCAGGGTGACCAAAAAATCA
UGC0005372	CCTCCGCACAATC	ATGAAGACTACTG	GGTCAACAAATCATAAAGATATTGG	TAAACTTCAGGGTGACCAAAAAATCA
UGC0005373	CCTCCGCACAATC	CACCGGTAGAACC	GGTCAACAAATCATAAAGATATTGG	TAAACTTCAGGGTGACCAAAAAATCA
UGC0005374	CCTCCGCACAATC	CAGAACAACGCAT	GGTCAACAAATCATAAAGATATTGG	TAAACTTCAGGGTGACCAAAAAATCA
UGC0005375	CCTCCGCACAATC	CCTGCCGAGAACG	GGTCAACAAATCATAAAGATATTGG	TAAACTTCAGGGTGACCAAAAAATCA
UGC0005376	CCTCCGCACAATC	GTGATGGAGCGGT	GGTCAACAAATCATAAAGATATTGG	TAAACTTCAGGGTGACCAAAAAATCA
UGC0005377	CCTCCGCACAATC	TACGAACTATAGC	GGTCAACAAATCATAAAGATATTGG	TAAACTTCAGGGTGACCAAAAAATCA
UGC0005378	CCTCCGCACAATC	TACGGACCGCTCA	GGTCAACAAATCATAAAGATATTGG	TAAACTTCAGGGTGACCAAAAAATCA
UGC0005379	CCTCCGCACAATC	TGGACGCTAGATC	GGTCAACAAATCATAAAGATATTGG	TAAACTTCAGGGTGACCAAAAAATCA
UGC0005380	CCTCCGCACAATC	AGTCTTCACCTCC	GGTCAACAAATCATAAAGATATTGG	TAAACTTCAGGGTGACCAAAAAATCA
UGC0005381	CCTCCGCACAATC	AGTGCTTATCCGT	GGTCAACAAATCATAAAGATATTGG	TAAACTTCAGGGTGACCAAAAAATCA
UGC0005382	CCTCCGCACAATC	ATCGCTGCCTGGC	GGTCAACAAATCATAAAGATATTGG	TAAACTTCAGGGTGACCAAAAAATCA
UGC0005383	CCTCCGCACAATC	ATGCTTGCGACAG	GGTCAACAAATCATAAAGATATTGG	TAAACTTCAGGGTGACCAAAAAATCA
UGC0005384	CCTCCGCACAATC	CAATCCTCAAGAG	GGTCAACAAATCATAAAGATATTGG	TAAACTTCAGGGTGACCAAAAAATCA
UGC0005385	CCTCCGCACAATC	CATGCACACCTCT	GGTCAACAAATCATAAAGATATTGG	TAAACTTCAGGGTGACCAAAAAATCA
UGC0005386	CCTCCGCACAATC	CGGAGAATATTAT	GGTCAACAAATCATAAAGATATTGG	TAAACTTCAGGGTGACCAAAAAATCA
UGC0005387	CCTCCGCACAATC	GAGCGAAGGTAGT	GGTCAACAAATCATAAAGATATTGG	TAAACTTCAGGGTGACCAAAAAATCA
UGC0005388	CCTCCGCACAATC	GGCGACTGTTCCT	GGTCAACAAATCATAAAGATATTGG	TAAACTTCAGGGTGACCAAAAAATCA
UGC0005389	CCTCCGCACAATC	GTCAGTTAACGAC	GGTCAACAAATCATAAAGATATTGG	TAAACTTCAGGGTGACCAAAAAATCA
UGC0005390	CCTCCGCACAATC	TCCACAGATACAG	GGTCAACAAATCATAAAGATATTGG	TAAACTTCAGGGTGACCAAAAAATCA
UGC0005391	CCTCCGCACAATC	TCGAGTTGTAACT	GGTCAACAAATCATAAAGATATTGG	TAAACTTCAGGGTGACCAAAAAATCA
UGC0005392	CCTCCGCACAATC	TCGGTCTTAGACG	GGTCAACAAATCATAAAGATATTGG	TAAACTTCAGGGTGACCAAAAAATCA
UGC0005393	CCTCCGCACAATC	TCTAAGGAGTTAT	GGTCAACAAATCATAAAGATATTGG	TAAACTTCAGGGTGACCAAAAAATCA
UGC0005394	CCTCCGCACAATC	TCTATCTCTCGCT	GGTCAACAAATCATAAAGATATTGG	TAAACTTCAGGGTGACCAAAAAATCA
UGC0005395	CCTCCGCACAATC	TGTGAAGTTGCCA	GGTCAACAAATCATAAAGATATTGG	TAAACTTCAGGGTGACCAAAAAATCA
UGC0005396	CCTCCGCACAATC	TTACCATTCCTCA	GGTCAACAAATCATAAAGATATTGG	TAAACTTCAGGGTGACCAAAAAATCA
UGC0005397	CCTCCGCACAATC	AGATTCTACACAA	GGTCAACAAATCATAAAGATATTGG	TAAACTTCAGGGTGACCAAAAAATCA
UGC0005398	CCTCCGCACAATC	ATGCGATTAATTG	GGTCAACAAATCATAAAGATATTGG	TAAACTTCAGGGTGACCAAAAAATCA
UGC0005399	CCTCCGCACAATC	CCGTAGTGTTGAT	GGTCAACAAATCATAAAGATATTGG	TAAACTTCAGGGTGACCAAAAAATCA
UGC0005400	CCTCCGCACAATC	CCTGTACCATTGT	GGTCAACAAATCATAAAGATATTGG	TAAACTTCAGGGTGACCAAAAAATCA
UGC0005401	CCTCCGCACAATC	GGCTGTTACAACA	GGTCAACAAATCATAAAGATATTGG	TAAACTTCAGGGTGACCAAAAAATCA
UGC0005402	CCTCCGCACAATC	GGTTCAATGACGC	GGTCAACAAATCATAAAGATATTGG	TAAACTTCAGGGTGACCAAAAAATCA
UGC0005403	CCTCCGCACAATC	GGTTCCTGCACTT	GGTCAACAAATCATAAAGATATTGG	TAAACTTCAGGGTGACCAAAAAATCA
UGC0005404	CCTCCGCACAATC	GTCCAACTTCAGT	GGTCAACAAATCATAAAGATATTGG	TAAACTTCAGGGTGACCAAAAAATCA
UGC0005405	CCTCCGCACAATC	GTCCAGGCCTTCT	GGTCAACAAATCATAAAGATATTGG	TAAACTTCAGGGTGACCAAAAAATCA
UGC0005406	CCTCCGCACAATC	GTGACGCCGTATT	GGTCAACAAATCATAAAGATATTGG	TAAACTTCAGGGTGACCAAAAAATCA
UGC0005407	CCTCCGCACAATC	TGCAGCAACCAGC	GGTCAACAAATCATAAAGATATTGG	TAAACTTCAGGGTGACCAAAAAATCA
UGC0005408	CCTCCGCACAATC	TGGACATGGCATT	GGTCAACAAATCATAAAGATATTGG	TAAACTTCAGGGTGACCAAAAAATCA
UGC0005409	CCTCCGCACAATC	TGGTGGTCATTCA	GGTCAACAAATCATAAAGATATTGG	TAAACTTCAGGGTGACCAAAAAATCA
UGC0005410	CCTCCGCACAATC	TTACCAGAGCCTG	GGTCAACAAATCATAAAGATATTGG	TAAACTTCAGGGTGACCAAAAAATCA
UGC0005411	CCTCCGCACAATC	TTCCGCGGCATAG	GGTCAACAAATCATAAAGATATTGG	TAAACTTCAGGGTGACCAAAAAATCA
UGC0005412	CCTCCGCACAATC	ACAACCATTGGCA	GGTCAACAAATCATAAAGATATTGG	TAAACTTCAGGGTGACCAAAAAATCA
UGC0005413	CCTCCGCACAATC	AGCCTAGCCAACT	GGTCAACAAATCATAAAGATATTGG	TAAACTTCAGGGTGACCAAAAAATCA
UGC0005414	CCTCCGCACAATC	ATAATCGAGGCTT	GGTCAACAAATCATAAAGATATTGG	TAAACTTCAGGGTGACCAAAAAATCA
UGC0005415	CCTCCGCACAATC	CTGAGTCAGAAGT	GGTCAACAAATCATAAAGATATTGG	TAAACTTCAGGGTGACCAAAAAATCA
NegJPP744	CCTCCGCACAATC	GATAGGCGCCTTG	GGTCAACAAATCATAAAGATATTGG	TAAACTTCAGGGTGACCAAAAAATCA
UGC0005416	CTCTAACCTATTA	ATCCGGTCGGAGA	GGTCAACAAATCATAAAGATATTGG	TAAACTTCAGGGTGACCAAAAAATCA
UGC0005417	CTCTAACCTATTA	CTGAGGTGATCAG	GGTCAACAAATCATAAAGATATTGG	TAAACTTCAGGGTGACCAAAAAATCA
UGC0005418	CTCTAACCTATTA	AGTGTCCTGCTAG	GGTCAACAAATCATAAAGATATTGG	TAAACTTCAGGGTGACCAAAAAATCA
UGC0005419	CTCTAACCTATTA	ATAAGCAATTCGA	GGTCAACAAATCATAAAGATATTGG	TAAACTTCAGGGTGACCAAAAAATCA
UGC0005420	CTCTAACCTATTA	ATCTAACAGGACC	GGTCAACAAATCATAAAGATATTGG	TAAACTTCAGGGTGACCAAAAAATCA
UGC0005421	CTCTAACCTATTA	CATTATATAGCCA	GGTCAACAAATCATAAAGATATTGG	TAAACTTCAGGGTGACCAAAAAATCA
UGC0005422	CTCTAACCTATTA	CCTGATTACGTAA	GGTCAACAAATCATAAAGATATTGG	TAAACTTCAGGGTGACCAAAAAATCA
UGC0005423	CTCTAACCTATTA	CTAATACACACCG	GGTCAACAAATCATAAAGATATTGG	TAAACTTCAGGGTGACCAAAAAATCA
UGC0005424	CTCTAACCTATTA	TTATGACCGTTGC	GGTCAACAAATCATAAAGATATTGG	TAAACTTCAGGGTGACCAAAAAATCA
UGC0005425	CTCTAACCTATTA	TTCTCGGCCGCAT	GGTCAACAAATCATAAAGATATTGG	TAAACTTCAGGGTGACCAAAAAATCA
UGC0005426	CTCTAACCTATTA	TTGGCGGTAAGAA	GGTCAACAAATCATAAAGATATTGG	TAAACTTCAGGGTGACCAAAAAATCA
UGC0005427	CTCTAACCTATTA	ACTTGTGCACCTG	GGTCAACAAATCATAAAGATATTGG	TAAACTTCAGGGTGACCAAAAAATCA
UGC0005428	CTCTAACCTATTA	CATGCCTTGATAC	GGTCAACAAATCATAAAGATATTGG	TAAACTTCAGGGTGACCAAAAAATCA
UGC0005429	CTCTAACCTATTA	CTGACGTTCGGTA	GGTCAACAAATCATAAAGATATTGG	TAAACTTCAGGGTGACCAAAAAATCA
UGC0005430	CTCTAACCTATTA	GAGGAGAGACACA	GGTCAACAAATCATAAAGATATTGG	TAAACTTCAGGGTGACCAAAAAATCA
UGC0005431	CTCTAACCTATTA	GCCGGTCCAAGTG	GGTCAACAAATCATAAAGATATTGG	TAAACTTCAGGGTGACCAAAAAATCA
UGC0005432	CTCTAACCTATTA	TTGCGTCTCACGC	GGTCAACAAATCATAAAGATATTGG	TAAACTTCAGGGTGACCAAAAAATCA
UGC0005433	CTCTAACCTATTA	TTATTCGCACACT	GGTCAACAAATCATAAAGATATTGG	TAAACTTCAGGGTGACCAAAAAATCA
UGC0005434	CTCTAACCTATTA	TGCACAGGCGGCA	GGTCAACAAATCATAAAGATATTGG	TAAACTTCAGGGTGACCAAAAAATCA
UGC0005435	CTCTAACCTATTA	AACATGTGGTAAG	GGTCAACAAATCATAAAGATATTGG	TAAACTTCAGGGTGACCAAAAAATCA
UGC0005436	CTCTAACCTATTA	ACGCGCTCTTATA	GGTCAACAAATCATAAAGATATTGG	TAAACTTCAGGGTGACCAAAAAATCA
UGC0005437	CTCTAACCTATTA	CAATGTTAATGGT	GGTCAACAAATCATAAAGATATTGG	TAAACTTCAGGGTGACCAAAAAATCA
UGC0005438	CTCTAACCTATTA	CTAGGATATAGTT	GGTCAACAAATCATAAAGATATTGG	TAAACTTCAGGGTGACCAAAAAATCA
UGC0005439	CTCTAACCTATTA	CTGTAGGCGAGGA	GGTCAACAAATCATAAAGATATTGG	TAAACTTCAGGGTGACCAAAAAATCA
UGC0005440	CTCTAACCTATTA	CTGTCGAGGCGAC	GGTCAACAAATCATAAAGATATTGG	TAAACTTCAGGGTGACCAAAAAATCA
UGC0005441	CTCTAACCTATTA	GACTAATGAGGAA	GGTCAACAAATCATAAAGATATTGG	TAAACTTCAGGGTGACCAAAAAATCA
UGC0005442	CTCTAACCTATTA	TATCCGTAATCAT	GGTCAACAAATCATAAAGATATTGG	TAAACTTCAGGGTGACCAAAAAATCA
UGC0005443	CTCTAACCTATTA	TCCTGGAGGATAA	GGTCAACAAATCATAAAGATATTGG	TAAACTTCAGGGTGACCAAAAAATCA
UGC0005444	CTCTAACCTATTA	TCTACTGTTGTGC	GGTCAACAAATCATAAAGATATTGG	TAAACTTCAGGGTGACCAAAAAATCA
UGC0005445	CTCTAACCTATTA	TGTATATTCAGCG	GGTCAACAAATCATAAAGATATTGG	TAAACTTCAGGGTGACCAAAAAATCA
UGC0005446	CTCTAACCTATTA	ACATCAGTAGTTC	GGTCAACAAATCATAAAGATATTGG	TAAACTTCAGGGTGACCAAAAAATCA
UGC0005447	CTCTAACCTATTA	AGCGCTGGACCAA	GGTCAACAAATCATAAAGATATTGG	TAAACTTCAGGGTGACCAAAAAATCA
UGC0005448	CTCTAACCTATTA	CAAGATCGGTACC	GGTCAACAAATCATAAAGATATTGG	TAAACTTCAGGGTGACCAAAAAATCA
UGC0005449	CTCTAACCTATTA	CCAGCCTGACGGT	GGTCAACAAATCATAAAGATATTGG	TAAACTTCAGGGTGACCAAAAAATCA
UGC0005450	CTCTAACCTATTA	CCGAAGCCGGTTC	GGTCAACAAATCATAAAGATATTGG	TAAACTTCAGGGTGACCAAAAAATCA
UGC0005451	CTCTAACCTATTA	CCGAGCAGCTGTT	GGTCAACAAATCATAAAGATATTGG	TAAACTTCAGGGTGACCAAAAAATCA
UGC0005452	CTCTAACCTATTA	CCTCCGCACAATC	GGTCAACAAATCATAAAGATATTGG	TAAACTTCAGGGTGACCAAAAAATCA
UGC0005453	CTCTAACCTATTA	CTCTAACCTATTA	GGTCAACAAATCATAAAGATATTGG	TAAACTTCAGGGTGACCAAAAAATCA
UGC0005454	CTCTAACCTATTA	GCACCTTGACATA	GGTCAACAAATCATAAAGATATTGG	TAAACTTCAGGGTGACCAAAAAATCA
UGC0005455	CTCTAACCTATTA	TAAGCGTGCTGAA	GGTCAACAAATCATAAAGATATTGG	TAAACTTCAGGGTGACCAAAAAATCA
UGC0005456	CTCTAACCTATTA	TTCGGCACAGGAG	GGTCAACAAATCATAAAGATATTGG	TAAACTTCAGGGTGACCAAAAAATCA
UGC0005457	CTCTAACCTATTA	AGACTCGATTGAG	GGTCAACAAATCATAAAGATATTGG	TAAACTTCAGGGTGACCAAAAAATCA
UGC0005458	CTCTAACCTATTA	ATCCTTCTGTTCT	GGTCAACAAATCATAAAGATATTGG	TAAACTTCAGGGTGACCAAAAAATCA
UGC0005459	CTCTAACCTATTA	CGTTACTTAGGTC	GGTCAACAAATCATAAAGATATTGG	TAAACTTCAGGGTGACCAAAAAATCA
UGC0005460	CTCTAACCTATTA	CTGGTTGGCTATC	GGTCAACAAATCATAAAGATATTGG	TAAACTTCAGGGTGACCAAAAAATCA
UGC0005461	CTCTAACCTATTA	GCACCAACGATTG	GGTCAACAAATCATAAAGATATTGG	TAAACTTCAGGGTGACCAAAAAATCA
UGC0005462	CTCTAACCTATTA	TCTTATGCATAAC	GGTCAACAAATCATAAAGATATTGG	TAAACTTCAGGGTGACCAAAAAATCA
UGC0005463	CTCTAACCTATTA	TTAGGTGTGGACC	GGTCAACAAATCATAAAGATATTGG	TAAACTTCAGGGTGACCAAAAAATCA
UGC0005464	CTCTAACCTATTA	TTCTTCTGGAACA	GGTCAACAAATCATAAAGATATTGG	TAAACTTCAGGGTGACCAAAAAATCA
UGC0005465	CTCTAACCTATTA	AGCAAGTGGCTCT	GGTCAACAAATCATAAAGATATTGG	TAAACTTCAGGGTGACCAAAAAATCA
UGC0005466	CTCTAACCTATTA	TCAAGTCACTAAT	GGTCAACAAATCATAAAGATATTGG	TAAACTTCAGGGTGACCAAAAAATCA
UGC0005467	CTCTAACCTATTA	ATGAAGACTACTG	GGTCAACAAATCATAAAGATATTGG	TAAACTTCAGGGTGACCAAAAAATCA
UGC0005468	CTCTAACCTATTA	CACCGGTAGAACC	GGTCAACAAATCATAAAGATATTGG	TAAACTTCAGGGTGACCAAAAAATCA
UGC0005469	CTCTAACCTATTA	CAGAACAACGCAT	GGTCAACAAATCATAAAGATATTGG	TAAACTTCAGGGTGACCAAAAAATCA
UGC0005470	CTCTAACCTATTA	CCTGCCGAGAACG	GGTCAACAAATCATAAAGATATTGG	TAAACTTCAGGGTGACCAAAAAATCA
UGC0005471	CTCTAACCTATTA	GTGATGGAGCGGT	GGTCAACAAATCATAAAGATATTGG	TAAACTTCAGGGTGACCAAAAAATCA
UGC0005472	CTCTAACCTATTA	TACGAACTATAGC	GGTCAACAAATCATAAAGATATTGG	TAAACTTCAGGGTGACCAAAAAATCA
UGC0005473	CTCTAACCTATTA	TACGGACCGCTCA	GGTCAACAAATCATAAAGATATTGG	TAAACTTCAGGGTGACCAAAAAATCA
UGC0005474	CTCTAACCTATTA	TGGACGCTAGATC	GGTCAACAAATCATAAAGATATTGG	TAAACTTCAGGGTGACCAAAAAATCA
UGC0005475	CTCTAACCTATTA	AGTCTTCACCTCC	GGTCAACAAATCATAAAGATATTGG	TAAACTTCAGGGTGACCAAAAAATCA
UGC0005476	CTCTAACCTATTA	AGTGCTTATCCGT	GGTCAACAAATCATAAAGATATTGG	TAAACTTCAGGGTGACCAAAAAATCA
UGC0005477	CTCTAACCTATTA	ATCGCTGCCTGGC	GGTCAACAAATCATAAAGATATTGG	TAAACTTCAGGGTGACCAAAAAATCA
UGC0005478	CTCTAACCTATTA	ATGCTTGCGACAG	GGTCAACAAATCATAAAGATATTGG	TAAACTTCAGGGTGACCAAAAAATCA
UGC0005479	CTCTAACCTATTA	CAATCCTCAAGAG	GGTCAACAAATCATAAAGATATTGG	TAAACTTCAGGGTGACCAAAAAATCA
UGC0005480	CTCTAACCTATTA	CATGCACACCTCT	GGTCAACAAATCATAAAGATATTGG	TAAACTTCAGGGTGACCAAAAAATCA
UGC0005481	CTCTAACCTATTA	CGGAGAATATTAT	GGTCAACAAATCATAAAGATATTGG	TAAACTTCAGGGTGACCAAAAAATCA
UGC0005482	CTCTAACCTATTA	GAGCGAAGGTAGT	GGTCAACAAATCATAAAGATATTGG	TAAACTTCAGGGTGACCAAAAAATCA
UGC0005483	CTCTAACCTATTA	GGCGACTGTTCCT	GGTCAACAAATCATAAAGATATTGG	TAAACTTCAGGGTGACCAAAAAATCA
UGC0005484	CTCTAACCTATTA	GTCAGTTAACGAC	GGTCAACAAATCATAAAGATATTGG	TAAACTTCAGGGTGACCAAAAAATCA
UGC0005485	CTCTAACCTATTA	TCCACAGATACAG	GGTCAACAAATCATAAAGATATTGG	TAAACTTCAGGGTGACCAAAAAATCA
UGC0005486	CTCTAACCTATTA	TCGAGTTGTAACT	GGTCAACAAATCATAAAGATATTGG	TAAACTTCAGGGTGACCAAAAAATCA
UGC0005487	CTCTAACCTATTA	TCGGTCTTAGACG	GGTCAACAAATCATAAAGATATTGG	TAAACTTCAGGGTGACCAAAAAATCA
UGC0005488	CTCTAACCTATTA	TCTAAGGAGTTAT	GGTCAACAAATCATAAAGATATTGG	TAAACTTCAGGGTGACCAAAAAATCA
UGC0005489	CTCTAACCTATTA	TCTATCTCTCGCT	GGTCAACAAATCATAAAGATATTGG	TAAACTTCAGGGTGACCAAAAAATCA
UGC0005490	CTCTAACCTATTA	TGTGAAGTTGCCA	GGTCAACAAATCATAAAGATATTGG	TAAACTTCAGGGTGACCAAAAAATCA
UGC0005491	CTCTAACCTATTA	TTACCATTCCTCA	GGTCAACAAATCATAAAGATATTGG	TAAACTTCAGGGTGACCAAAAAATCA
UGC0005492	CTCTAACCTATTA	AGATTCTACACAA	GGTCAACAAATCATAAAGATATTGG	TAAACTTCAGGGTGACCAAAAAATCA
UGC0005493	CTCTAACCTATTA	ATGCGATTAATTG	GGTCAACAAATCATAAAGATATTGG	TAAACTTCAGGGTGACCAAAAAATCA
UGC0005494	CTCTAACCTATTA	CCGTAGTGTTGAT	GGTCAACAAATCATAAAGATATTGG	TAAACTTCAGGGTGACCAAAAAATCA
UGC0005495	CTCTAACCTATTA	CCTGTACCATTGT	GGTCAACAAATCATAAAGATATTGG	TAAACTTCAGGGTGACCAAAAAATCA
UGC0005496	CTCTAACCTATTA	GGCTGTTACAACA	GGTCAACAAATCATAAAGATATTGG	TAAACTTCAGGGTGACCAAAAAATCA
UGC0005497	CTCTAACCTATTA	GGTTCAATGACGC	GGTCAACAAATCATAAAGATATTGG	TAAACTTCAGGGTGACCAAAAAATCA
UGC0005498	CTCTAACCTATTA	GGTTCCTGCACTT	GGTCAACAAATCATAAAGATATTGG	TAAACTTCAGGGTGACCAAAAAATCA
UGC0005499	CTCTAACCTATTA	GTCCAACTTCAGT	GGTCAACAAATCATAAAGATATTGG	TAAACTTCAGGGTGACCAAAAAATCA
UGC0005500	CTCTAACCTATTA	GTCCAGGCCTTCT	GGTCAACAAATCATAAAGATATTGG	TAAACTTCAGGGTGACCAAAAAATCA
UGC0005501	CTCTAACCTATTA	GTGACGCCGTATT	GGTCAACAAATCATAAAGATATTGG	TAAACTTCAGGGTGACCAAAAAATCA
UGC0005502	CTCTAACCTATTA	TGCAGCAACCAGC	GGTCAACAAATCATAAAGATATTGG	TAAACTTCAGGGTGACCAAAAAATCA
UGC0005503	CTCTAACCTATTA	TGGACATGGCATT	GGTCAACAAATCATAAAGATATTGG	TAAACTTCAGGGTGACCAAAAAATCA
UGC0005504	CTCTAACCTATTA	TGGTGGTCATTCA	GGTCAACAAATCATAAAGATATTGG	TAAACTTCAGGGTGACCAAAAAATCA
UGC0005505	CTCTAACCTATTA	TTACCAGAGCCTG	GGTCAACAAATCATAAAGATATTGG	TAAACTTCAGGGTGACCAAAAAATCA
UGC0005506	CTCTAACCTATTA	TTCCGCGGCATAG	GGTCAACAAATCATAAAGATATTGG	TAAACTTCAGGGTGACCAAAAAATCA
UGC0005507	CTCTAACCTATTA	ACAACCATTGGCA	GGTCAACAAATCATAAAGATATTGG	TAAACTTCAGGGTGACCAAAAAATCA
UGC0005508	CTCTAACCTATTA	AGCCTAGCCAACT	GGTCAACAAATCATAAAGATATTGG	TAAACTTCAGGGTGACCAAAAAATCA
UGC0005509	CTCTAACCTATTA	ATAATCGAGGCTT	GGTCAACAAATCATAAAGATATTGG	TAAACTTCAGGGTGACCAAAAAATCA
UGC0005510	CTCTAACCTATTA	CTGAGTCAGAAGT	GGTCAACAAATCATAAAGATATTGG	TAAACTTCAGGGTGACCAAAAAATCA
NegJPP745	CTCTAACCTATTA	GATAGGCGCCTTG	GGTCAACAAATCATAAAGATATTGG	TAAACTTCAGGGTGACCAAAAAATCA
UGC0005511	GCACCTTGACATA	ATCCGGTCGGAGA	GGTCAACAAATCATAAAGATATTGG	TAAACTTCAGGGTGACCAAAAAATCA
UGC0005512	GCACCTTGACATA	CTGAGGTGATCAG	GGTCAACAAATCATAAAGATATTGG	TAAACTTCAGGGTGACCAAAAAATCA
UGC0005513	GCACCTTGACATA	AGTGTCCTGCTAG	GGTCAACAAATCATAAAGATATTGG	TAAACTTCAGGGTGACCAAAAAATCA
UGC0005514	GCACCTTGACATA	ATAAGCAATTCGA	GGTCAACAAATCATAAAGATATTGG	TAAACTTCAGGGTGACCAAAAAATCA
UGC0005515	GCACCTTGACATA	ATCTAACAGGACC	GGTCAACAAATCATAAAGATATTGG	TAAACTTCAGGGTGACCAAAAAATCA
UGC0005516	GCACCTTGACATA	CATTATATAGCCA	GGTCAACAAATCATAAAGATATTGG	TAAACTTCAGGGTGACCAAAAAATCA
UGC0005517	GCACCTTGACATA	CCTGATTACGTAA	GGTCAACAAATCATAAAGATATTGG	TAAACTTCAGGGTGACCAAAAAATCA
UGC0005518	GCACCTTGACATA	CTAATACACACCG	GGTCAACAAATCATAAAGATATTGG	TAAACTTCAGGGTGACCAAAAAATCA
UGC0005519	GCACCTTGACATA	TTATGACCGTTGC	GGTCAACAAATCATAAAGATATTGG	TAAACTTCAGGGTGACCAAAAAATCA
UGC0005520	GCACCTTGACATA	TTCTCGGCCGCAT	GGTCAACAAATCATAAAGATATTGG	TAAACTTCAGGGTGACCAAAAAATCA
UGC0005521	GCACCTTGACATA	TTGGCGGTAAGAA	GGTCAACAAATCATAAAGATATTGG	TAAACTTCAGGGTGACCAAAAAATCA
UGC0005522	GCACCTTGACATA	ACTTGTGCACCTG	GGTCAACAAATCATAAAGATATTGG	TAAACTTCAGGGTGACCAAAAAATCA
UGC0005523	GCACCTTGACATA	CATGCCTTGATAC	GGTCAACAAATCATAAAGATATTGG	TAAACTTCAGGGTGACCAAAAAATCA
UGC0005524	GCACCTTGACATA	CTGACGTTCGGTA	GGTCAACAAATCATAAAGATATTGG	TAAACTTCAGGGTGACCAAAAAATCA
UGC0005525	GCACCTTGACATA	GAGGAGAGACACA	GGTCAACAAATCATAAAGATATTGG	TAAACTTCAGGGTGACCAAAAAATCA
UGC0005526	GCACCTTGACATA	GCCGGTCCAAGTG	GGTCAACAAATCATAAAGATATTGG	TAAACTTCAGGGTGACCAAAAAATCA
UGC0005527	GCACCTTGACATA	TTGCGTCTCACGC	GGTCAACAAATCATAAAGATATTGG	TAAACTTCAGGGTGACCAAAAAATCA
UGC0005528	GCACCTTGACATA	TTATTCGCACACT	GGTCAACAAATCATAAAGATATTGG	TAAACTTCAGGGTGACCAAAAAATCA
UGC0005529	GCACCTTGACATA	TGCACAGGCGGCA	GGTCAACAAATCATAAAGATATTGG	TAAACTTCAGGGTGACCAAAAAATCA
UGC0005530	GCACCTTGACATA	AACATGTGGTAAG	GGTCAACAAATCATAAAGATATTGG	TAAACTTCAGGGTGACCAAAAAATCA
UGC0005531	GCACCTTGACATA	ACGCGCTCTTATA	GGTCAACAAATCATAAAGATATTGG	TAAACTTCAGGGTGACCAAAAAATCA
UGC0005532	GCACCTTGACATA	CAATGTTAATGGT	GGTCAACAAATCATAAAGATATTGG	TAAACTTCAGGGTGACCAAAAAATCA
UGC0005533	GCACCTTGACATA	CTAGGATATAGTT	GGTCAACAAATCATAAAGATATTGG	TAAACTTCAGGGTGACCAAAAAATCA
UGC0005534	GCACCTTGACATA	CTGTAGGCGAGGA	GGTCAACAAATCATAAAGATATTGG	TAAACTTCAGGGTGACCAAAAAATCA
UGC0005535	GCACCTTGACATA	CTGTCGAGGCGAC	GGTCAACAAATCATAAAGATATTGG	TAAACTTCAGGGTGACCAAAAAATCA
UGC0005536	GCACCTTGACATA	GACTAATGAGGAA	GGTCAACAAATCATAAAGATATTGG	TAAACTTCAGGGTGACCAAAAAATCA
UGC0005537	GCACCTTGACATA	TATCCGTAATCAT	GGTCAACAAATCATAAAGATATTGG	TAAACTTCAGGGTGACCAAAAAATCA
UGC0005538	GCACCTTGACATA	TCCTGGAGGATAA	GGTCAACAAATCATAAAGATATTGG	TAAACTTCAGGGTGACCAAAAAATCA
UGC0005539	GCACCTTGACATA	TCTACTGTTGTGC	GGTCAACAAATCATAAAGATATTGG	TAAACTTCAGGGTGACCAAAAAATCA
UGC0005540	GCACCTTGACATA	TGTATATTCAGCG	GGTCAACAAATCATAAAGATATTGG	TAAACTTCAGGGTGACCAAAAAATCA
UGC0005541	GCACCTTGACATA	ACATCAGTAGTTC	GGTCAACAAATCATAAAGATATTGG	TAAACTTCAGGGTGACCAAAAAATCA
UGC0005542	GCACCTTGACATA	AGCGCTGGACCAA	GGTCAACAAATCATAAAGATATTGG	TAAACTTCAGGGTGACCAAAAAATCA
UGC0005543	GCACCTTGACATA	CAAGATCGGTACC	GGTCAACAAATCATAAAGATATTGG	TAAACTTCAGGGTGACCAAAAAATCA
UGC0005544	GCACCTTGACATA	CCAGCCTGACGGT	GGTCAACAAATCATAAAGATATTGG	TAAACTTCAGGGTGACCAAAAAATCA
UGC0005545	GCACCTTGACATA	CCGAAGCCGGTTC	GGTCAACAAATCATAAAGATATTGG	TAAACTTCAGGGTGACCAAAAAATCA
UGC0005546	GCACCTTGACATA	CCGAGCAGCTGTT	GGTCAACAAATCATAAAGATATTGG	TAAACTTCAGGGTGACCAAAAAATCA
UGC0005547	GCACCTTGACATA	CCTCCGCACAATC	GGTCAACAAATCATAAAGATATTGG	TAAACTTCAGGGTGACCAAAAAATCA
UGC0005548	GCACCTTGACATA	CTCTAACCTATTA	GGTCAACAAATCATAAAGATATTGG	TAAACTTCAGGGTGACCAAAAAATCA
UGC0005549	GCACCTTGACATA	GCACCTTGACATA	GGTCAACAAATCATAAAGATATTGG	TAAACTTCAGGGTGACCAAAAAATCA
UGC0005550	GCACCTTGACATA	TAAGCGTGCTGAA	GGTCAACAAATCATAAAGATATTGG	TAAACTTCAGGGTGACCAAAAAATCA
UGC0005551	GCACCTTGACATA	TTCGGCACAGGAG	GGTCAACAAATCATAAAGATATTGG	TAAACTTCAGGGTGACCAAAAAATCA
UGC0005552	GCACCTTGACATA	AGACTCGATTGAG	GGTCAACAAATCATAAAGATATTGG	TAAACTTCAGGGTGACCAAAAAATCA
UGC0005553	GCACCTTGACATA	ATCCTTCTGTTCT	GGTCAACAAATCATAAAGATATTGG	TAAACTTCAGGGTGACCAAAAAATCA
UGC0005554	GCACCTTGACATA	CGTTACTTAGGTC	GGTCAACAAATCATAAAGATATTGG	TAAACTTCAGGGTGACCAAAAAATCA
UGC0005555	GCACCTTGACATA	CTGGTTGGCTATC	GGTCAACAAATCATAAAGATATTGG	TAAACTTCAGGGTGACCAAAAAATCA
UGC0005556	GCACCTTGACATA	GCACCAACGATTG	GGTCAACAAATCATAAAGATATTGG	TAAACTTCAGGGTGACCAAAAAATCA
UGC0005557	GCACCTTGACATA	TCTTATGCATAAC	GGTCAACAAATCATAAAGATATTGG	TAAACTTCAGGGTGACCAAAAAATCA
UGC0005558	GCACCTTGACATA	TTAGGTGTGGACC	GGTCAACAAATCATAAAGATATTGG	TAAACTTCAGGGTGACCAAAAAATCA
UGC0005559	GCACCTTGACATA	TTCTTCTGGAACA	GGTCAACAAATCATAAAGATATTGG	TAAACTTCAGGGTGACCAAAAAATCA
UGC0005560	GCACCTTGACATA	AGCAAGTGGCTCT	GGTCAACAAATCATAAAGATATTGG	TAAACTTCAGGGTGACCAAAAAATCA
UGC0005561	GCACCTTGACATA	TCAAGTCACTAAT	GGTCAACAAATCATAAAGATATTGG	TAAACTTCAGGGTGACCAAAAAATCA
UGC0005562	GCACCTTGACATA	ATGAAGACTACTG	GGTCAACAAATCATAAAGATATTGG	TAAACTTCAGGGTGACCAAAAAATCA
UGC0005563	GCACCTTGACATA	CACCGGTAGAACC	GGTCAACAAATCATAAAGATATTGG	TAAACTTCAGGGTGACCAAAAAATCA
UGC0005564	GCACCTTGACATA	CAGAACAACGCAT	GGTCAACAAATCATAAAGATATTGG	TAAACTTCAGGGTGACCAAAAAATCA
UGC0005565	GCACCTTGACATA	CCTGCCGAGAACG	GGTCAACAAATCATAAAGATATTGG	TAAACTTCAGGGTGACCAAAAAATCA
UGC0005566	GCACCTTGACATA	GTGATGGAGCGGT	GGTCAACAAATCATAAAGATATTGG	TAAACTTCAGGGTGACCAAAAAATCA
UGC0005567	GCACCTTGACATA	TACGAACTATAGC	GGTCAACAAATCATAAAGATATTGG	TAAACTTCAGGGTGACCAAAAAATCA
UGC0005568	GCACCTTGACATA	TACGGACCGCTCA	GGTCAACAAATCATAAAGATATTGG	TAAACTTCAGGGTGACCAAAAAATCA
UGC0005569	GCACCTTGACATA	TGGACGCTAGATC	GGTCAACAAATCATAAAGATATTGG	TAAACTTCAGGGTGACCAAAAAATCA
UGC0005570	GCACCTTGACATA	AGTCTTCACCTCC	GGTCAACAAATCATAAAGATATTGG	TAAACTTCAGGGTGACCAAAAAATCA
UGC0005571	GCACCTTGACATA	AGTGCTTATCCGT	GGTCAACAAATCATAAAGATATTGG	TAAACTTCAGGGTGACCAAAAAATCA
UGC0005572	GCACCTTGACATA	ATCGCTGCCTGGC	GGTCAACAAATCATAAAGATATTGG	TAAACTTCAGGGTGACCAAAAAATCA
UGC0005573	GCACCTTGACATA	ATGCTTGCGACAG	GGTCAACAAATCATAAAGATATTGG	TAAACTTCAGGGTGACCAAAAAATCA
UGC0005574	GCACCTTGACATA	CAATCCTCAAGAG	GGTCAACAAATCATAAAGATATTGG	TAAACTTCAGGGTGACCAAAAAATCA
UGC0005575	GCACCTTGACATA	CATGCACACCTCT	GGTCAACAAATCATAAAGATATTGG	TAAACTTCAGGGTGACCAAAAAATCA
UGC0005576	GCACCTTGACATA	CGGAGAATATTAT	GGTCAACAAATCATAAAGATATTGG	TAAACTTCAGGGTGACCAAAAAATCA
UGC0005577	GCACCTTGACATA	GAGCGAAGGTAGT	GGTCAACAAATCATAAAGATATTGG	TAAACTTCAGGGTGACCAAAAAATCA
UGC0005578	GCACCTTGACATA	GGCGACTGTTCCT	GGTCAACAAATCATAAAGATATTGG	TAAACTTCAGGGTGACCAAAAAATCA
UGC0005579	GCACCTTGACATA	GTCAGTTAACGAC	GGTCAACAAATCATAAAGATATTGG	TAAACTTCAGGGTGACCAAAAAATCA
UGC0005580	GCACCTTGACATA	TCCACAGATACAG	GGTCAACAAATCATAAAGATATTGG	TAAACTTCAGGGTGACCAAAAAATCA
UGC0005581	GCACCTTGACATA	TCGAGTTGTAACT	GGTCAACAAATCATAAAGATATTGG	TAAACTTCAGGGTGACCAAAAAATCA
UGC0005582	GCACCTTGACATA	TCGGTCTTAGACG	GGTCAACAAATCATAAAGATATTGG	TAAACTTCAGGGTGACCAAAAAATCA
UGC0005583	GCACCTTGACATA	TCTAAGGAGTTAT	GGTCAACAAATCATAAAGATATTGG	TAAACTTCAGGGTGACCAAAAAATCA
UGC0005584	GCACCTTGACATA	TCTATCTCTCGCT	GGTCAACAAATCATAAAGATATTGG	TAAACTTCAGGGTGACCAAAAAATCA
UGC0005585	GCACCTTGACATA	TGTGAAGTTGCCA	GGTCAACAAATCATAAAGATATTGG	TAAACTTCAGGGTGACCAAAAAATCA
UGC0005586	GCACCTTGACATA	TTACCATTCCTCA	GGTCAACAAATCATAAAGATATTGG	TAAACTTCAGGGTGACCAAAAAATCA
UGC0005587	GCACCTTGACATA	AGATTCTACACAA	GGTCAACAAATCATAAAGATATTGG	TAAACTTCAGGGTGACCAAAAAATCA
UGC0005588	GCACCTTGACATA	ATGCGATTAATTG	GGTCAACAAATCATAAAGATATTGG	TAAACTTCAGGGTGACCAAAAAATCA
UGC0005589	GCACCTTGACATA	CCGTAGTGTTGAT	GGTCAACAAATCATAAAGATATTGG	TAAACTTCAGGGTGACCAAAAAATCA
UGC0005590	GCACCTTGACATA	CCTGTACCATTGT	GGTCAACAAATCATAAAGATATTGG	TAAACTTCAGGGTGACCAAAAAATCA
UGC0005591	GCACCTTGACATA	GGCTGTTACAACA	GGTCAACAAATCATAAAGATATTGG	TAAACTTCAGGGTGACCAAAAAATCA
UGC0005592	GCACCTTGACATA	GGTTCAATGACGC	GGTCAACAAATCATAAAGATATTGG	TAAACTTCAGGGTGACCAAAAAATCA
UGC0005593	GCACCTTGACATA	GGTTCCTGCACTT	GGTCAACAAATCATAAAGATATTGG	TAAACTTCAGGGTGACCAAAAAATCA
UGC0005594	GCACCTTGACATA	GTCCAACTTCAGT	GGTCAACAAATCATAAAGATATTGG	TAAACTTCAGGGTGACCAAAAAATCA
UGC0005595	GCACCTTGACATA	GTCCAGGCCTTCT	GGTCAACAAATCATAAAGATATTGG	TAAACTTCAGGGTGACCAAAAAATCA
UGC0005596	GCACCTTGACATA	GTGACGCCGTATT	GGTCAACAAATCATAAAGATATTGG	TAAACTTCAGGGTGACCAAAAAATCA
UGC0005597	GCACCTTGACATA	TGCAGCAACCAGC	GGTCAACAAATCATAAAGATATTGG	TAAACTTCAGGGTGACCAAAAAATCA
UGC0005598	GCACCTTGACATA	TGGACATGGCATT	GGTCAACAAATCATAAAGATATTGG	TAAACTTCAGGGTGACCAAAAAATCA
UGC0005599	GCACCTTGACATA	TGGTGGTCATTCA	GGTCAACAAATCATAAAGATATTGG	TAAACTTCAGGGTGACCAAAAAATCA
UGC0005600	GCACCTTGACATA	TTACCAGAGCCTG	GGTCAACAAATCATAAAGATATTGG	TAAACTTCAGGGTGACCAAAAAATCA
UGC0005601	GCACCTTGACATA	TTCCGCGGCATAG	GGTCAACAAATCATAAAGATATTGG	TAAACTTCAGGGTGACCAAAAAATCA
UGC0005602	GCACCTTGACATA	ACAACCATTGGCA	GGTCAACAAATCATAAAGATATTGG	TAAACTTCAGGGTGACCAAAAAATCA
UGC0005603	GCACCTTGACATA	AGCCTAGCCAACT	GGTCAACAAATCATAAAGATATTGG	TAAACTTCAGGGTGACCAAAAAATCA
UGC0005604	GCACCTTGACATA	ATAATCGAGGCTT	GGTCAACAAATCATAAAGATATTGG	TAAACTTCAGGGTGACCAAAAAATCA
UGC0005605	GCACCTTGACATA	CTGAGTCAGAAGT	GGTCAACAAATCATAAAGATATTGG	TAAACTTCAGGGTGACCAAAAAATCA
NegJPP746	GCACCTTGACATA	GATAGGCGCCTTG	GGTCAACAAATCATAAAGATATTGG	TAAACTTCAGGGTGACCAAAAAATCA
UGC0005606	TAAGCGTGCTGAA	ATCCGGTCGGAGA	GGTCAACAAATCATAAAGATATTGG	TAAACTTCAGGGTGACCAAAAAATCA
UGC0005607	TAAGCGTGCTGAA	CTGAGGTGATCAG	GGTCAACAAATCATAAAGATATTGG	TAAACTTCAGGGTGACCAAAAAATCA
UGC0005608	TAAGCGTGCTGAA	AGTGTCCTGCTAG	GGTCAACAAATCATAAAGATATTGG	TAAACTTCAGGGTGACCAAAAAATCA
UGC0005609	TAAGCGTGCTGAA	ATAAGCAATTCGA	GGTCAACAAATCATAAAGATATTGG	TAAACTTCAGGGTGACCAAAAAATCA
UGC0005610	TAAGCGTGCTGAA	ATCTAACAGGACC	GGTCAACAAATCATAAAGATATTGG	TAAACTTCAGGGTGACCAAAAAATCA
UGC0005611	TAAGCGTGCTGAA	CATTATATAGCCA	GGTCAACAAATCATAAAGATATTGG	TAAACTTCAGGGTGACCAAAAAATCA
UGC0005612	TAAGCGTGCTGAA	CCTGATTACGTAA	GGTCAACAAATCATAAAGATATTGG	TAAACTTCAGGGTGACCAAAAAATCA
UGC0005613	TAAGCGTGCTGAA	CTAATACACACCG	GGTCAACAAATCATAAAGATATTGG	TAAACTTCAGGGTGACCAAAAAATCA
UGC0005614	TAAGCGTGCTGAA	TTATGACCGTTGC	GGTCAACAAATCATAAAGATATTGG	TAAACTTCAGGGTGACCAAAAAATCA
UGC0005615	TAAGCGTGCTGAA	TTCTCGGCCGCAT	GGTCAACAAATCATAAAGATATTGG	TAAACTTCAGGGTGACCAAAAAATCA
UGC0005616	TAAGCGTGCTGAA	TTGGCGGTAAGAA	GGTCAACAAATCATAAAGATATTGG	TAAACTTCAGGGTGACCAAAAAATCA
UGC0005617	TAAGCGTGCTGAA	ACTTGTGCACCTG	GGTCAACAAATCATAAAGATATTGG	TAAACTTCAGGGTGACCAAAAAATCA
UGC0005618	TAAGCGTGCTGAA	CATGCCTTGATAC	GGTCAACAAATCATAAAGATATTGG	TAAACTTCAGGGTGACCAAAAAATCA
UGC0005619	TAAGCGTGCTGAA	CTGACGTTCGGTA	GGTCAACAAATCATAAAGATATTGG	TAAACTTCAGGGTGACCAAAAAATCA
UGC0005620	TAAGCGTGCTGAA	GAGGAGAGACACA	GGTCAACAAATCATAAAGATATTGG	TAAACTTCAGGGTGACCAAAAAATCA
UGC0005621	TAAGCGTGCTGAA	GCCGGTCCAAGTG	GGTCAACAAATCATAAAGATATTGG	TAAACTTCAGGGTGACCAAAAAATCA
UGC0005622	TAAGCGTGCTGAA	TTGCGTCTCACGC	GGTCAACAAATCATAAAGATATTGG	TAAACTTCAGGGTGACCAAAAAATCA
UGC0005623	TAAGCGTGCTGAA	TTATTCGCACACT	GGTCAACAAATCATAAAGATATTGG	TAAACTTCAGGGTGACCAAAAAATCA
UGC0005624	TAAGCGTGCTGAA	TGCACAGGCGGCA	GGTCAACAAATCATAAAGATATTGG	TAAACTTCAGGGTGACCAAAAAATCA
UGC0005625	TAAGCGTGCTGAA	AACATGTGGTAAG	GGTCAACAAATCATAAAGATATTGG	TAAACTTCAGGGTGACCAAAAAATCA
UGC0005626	TAAGCGTGCTGAA	ACGCGCTCTTATA	GGTCAACAAATCATAAAGATATTGG	TAAACTTCAGGGTGACCAAAAAATCA
UGC0005627	TAAGCGTGCTGAA	CAATGTTAATGGT	GGTCAACAAATCATAAAGATATTGG	TAAACTTCAGGGTGACCAAAAAATCA
UGC0005628	TAAGCGTGCTGAA	CTAGGATATAGTT	GGTCAACAAATCATAAAGATATTGG	TAAACTTCAGGGTGACCAAAAAATCA
UGC0005629	TAAGCGTGCTGAA	CTGTAGGCGAGGA	GGTCAACAAATCATAAAGATATTGG	TAAACTTCAGGGTGACCAAAAAATCA
UGC0005630	TAAGCGTGCTGAA	CTGTCGAGGCGAC	GGTCAACAAATCATAAAGATATTGG	TAAACTTCAGGGTGACCAAAAAATCA
UGC0005631	TAAGCGTGCTGAA	GACTAATGAGGAA	GGTCAACAAATCATAAAGATATTGG	TAAACTTCAGGGTGACCAAAAAATCA
UGC0005632	TAAGCGTGCTGAA	TATCCGTAATCAT	GGTCAACAAATCATAAAGATATTGG	TAAACTTCAGGGTGACCAAAAAATCA
UGC0005633	TAAGCGTGCTGAA	TCCTGGAGGATAA	GGTCAACAAATCATAAAGATATTGG	TAAACTTCAGGGTGACCAAAAAATCA
UGC0005634	TAAGCGTGCTGAA	TCTACTGTTGTGC	GGTCAACAAATCATAAAGATATTGG	TAAACTTCAGGGTGACCAAAAAATCA
UGC0005635	TAAGCGTGCTGAA	TGTATATTCAGCG	GGTCAACAAATCATAAAGATATTGG	TAAACTTCAGGGTGACCAAAAAATCA
UGC0005636	TAAGCGTGCTGAA	ACATCAGTAGTTC	GGTCAACAAATCATAAAGATATTGG	TAAACTTCAGGGTGACCAAAAAATCA
UGC0005637	TAAGCGTGCTGAA	AGCGCTGGACCAA	GGTCAACAAATCATAAAGATATTGG	TAAACTTCAGGGTGACCAAAAAATCA
UGC0005638	TAAGCGTGCTGAA	CAAGATCGGTACC	GGTCAACAAATCATAAAGATATTGG	TAAACTTCAGGGTGACCAAAAAATCA
UGC0005639	TAAGCGTGCTGAA	CCAGCCTGACGGT	GGTCAACAAATCATAAAGATATTGG	TAAACTTCAGGGTGACCAAAAAATCA
UGC0005640	TAAGCGTGCTGAA	CCGAAGCCGGTTC	GGTCAACAAATCATAAAGATATTGG	TAAACTTCAGGGTGACCAAAAAATCA
UGC0005641	TAAGCGTGCTGAA	CCGAGCAGCTGTT	GGTCAACAAATCATAAAGATATTGG	TAAACTTCAGGGTGACCAAAAAATCA
UGC0005642	TAAGCGTGCTGAA	CCTCCGCACAATC	GGTCAACAAATCATAAAGATATTGG	TAAACTTCAGGGTGACCAAAAAATCA
UGC0005643	TAAGCGTGCTGAA	CTCTAACCTATTA	GGTCAACAAATCATAAAGATATTGG	TAAACTTCAGGGTGACCAAAAAATCA
UGC0005644	TAAGCGTGCTGAA	GCACCTTGACATA	GGTCAACAAATCATAAAGATATTGG	TAAACTTCAGGGTGACCAAAAAATCA
UGC0005645	TAAGCGTGCTGAA	TAAGCGTGCTGAA	GGTCAACAAATCATAAAGATATTGG	TAAACTTCAGGGTGACCAAAAAATCA
UGC0005646	TAAGCGTGCTGAA	TTCGGCACAGGAG	GGTCAACAAATCATAAAGATATTGG	TAAACTTCAGGGTGACCAAAAAATCA
UGC0005647	TAAGCGTGCTGAA	AGACTCGATTGAG	GGTCAACAAATCATAAAGATATTGG	TAAACTTCAGGGTGACCAAAAAATCA
UGC0005648	TAAGCGTGCTGAA	ATCCTTCTGTTCT	GGTCAACAAATCATAAAGATATTGG	TAAACTTCAGGGTGACCAAAAAATCA
UGC0005649	TAAGCGTGCTGAA	CGTTACTTAGGTC	GGTCAACAAATCATAAAGATATTGG	TAAACTTCAGGGTGACCAAAAAATCA
UGC0005650	TAAGCGTGCTGAA	CTGGTTGGCTATC	GGTCAACAAATCATAAAGATATTGG	TAAACTTCAGGGTGACCAAAAAATCA
UGC0005651	TAAGCGTGCTGAA	GCACCAACGATTG	GGTCAACAAATCATAAAGATATTGG	TAAACTTCAGGGTGACCAAAAAATCA
UGC0005652	TAAGCGTGCTGAA	TCTTATGCATAAC	GGTCAACAAATCATAAAGATATTGG	TAAACTTCAGGGTGACCAAAAAATCA
UGC0005653	TAAGCGTGCTGAA	TTAGGTGTGGACC	GGTCAACAAATCATAAAGATATTGG	TAAACTTCAGGGTGACCAAAAAATCA
UGC0005654	TAAGCGTGCTGAA	TTCTTCTGGAACA	GGTCAACAAATCATAAAGATATTGG	TAAACTTCAGGGTGACCAAAAAATCA
UGC0005655	TAAGCGTGCTGAA	AGCAAGTGGCTCT	GGTCAACAAATCATAAAGATATTGG	TAAACTTCAGGGTGACCAAAAAATCA
UGC0005656	TAAGCGTGCTGAA	TCAAGTCACTAAT	GGTCAACAAATCATAAAGATATTGG	TAAACTTCAGGGTGACCAAAAAATCA
UGC0005657	TAAGCGTGCTGAA	ATGAAGACTACTG	GGTCAACAAATCATAAAGATATTGG	TAAACTTCAGGGTGACCAAAAAATCA
UGC0005658	TAAGCGTGCTGAA	CACCGGTAGAACC	GGTCAACAAATCATAAAGATATTGG	TAAACTTCAGGGTGACCAAAAAATCA
UGC0005659	TAAGCGTGCTGAA	CAGAACAACGCAT	GGTCAACAAATCATAAAGATATTGG	TAAACTTCAGGGTGACCAAAAAATCA
UGC0005660	TAAGCGTGCTGAA	CCTGCCGAGAACG	GGTCAACAAATCATAAAGATATTGG	TAAACTTCAGGGTGACCAAAAAATCA
UGC0005661	TAAGCGTGCTGAA	GTGATGGAGCGGT	GGTCAACAAATCATAAAGATATTGG	TAAACTTCAGGGTGACCAAAAAATCA
UGC0005662	TAAGCGTGCTGAA	TACGAACTATAGC	GGTCAACAAATCATAAAGATATTGG	TAAACTTCAGGGTGACCAAAAAATCA
UGC0005663	TAAGCGTGCTGAA	TACGGACCGCTCA	GGTCAACAAATCATAAAGATATTGG	TAAACTTCAGGGTGACCAAAAAATCA
UGC0005664	TAAGCGTGCTGAA	TGGACGCTAGATC	GGTCAACAAATCATAAAGATATTGG	TAAACTTCAGGGTGACCAAAAAATCA
UGC0005665	TAAGCGTGCTGAA	AGTCTTCACCTCC	GGTCAACAAATCATAAAGATATTGG	TAAACTTCAGGGTGACCAAAAAATCA
UGC0005666	TAAGCGTGCTGAA	AGTGCTTATCCGT	GGTCAACAAATCATAAAGATATTGG	TAAACTTCAGGGTGACCAAAAAATCA
UGC0005667	TAAGCGTGCTGAA	ATCGCTGCCTGGC	GGTCAACAAATCATAAAGATATTGG	TAAACTTCAGGGTGACCAAAAAATCA
UGC0005668	TAAGCGTGCTGAA	ATGCTTGCGACAG	GGTCAACAAATCATAAAGATATTGG	TAAACTTCAGGGTGACCAAAAAATCA
UGC0005669	TAAGCGTGCTGAA	CAATCCTCAAGAG	GGTCAACAAATCATAAAGATATTGG	TAAACTTCAGGGTGACCAAAAAATCA
UGC0005670	TAAGCGTGCTGAA	CATGCACACCTCT	GGTCAACAAATCATAAAGATATTGG	TAAACTTCAGGGTGACCAAAAAATCA
UGC0005671	TAAGCGTGCTGAA	CGGAGAATATTAT	GGTCAACAAATCATAAAGATATTGG	TAAACTTCAGGGTGACCAAAAAATCA
UGC0005672	TAAGCGTGCTGAA	GAGCGAAGGTAGT	GGTCAACAAATCATAAAGATATTGG	TAAACTTCAGGGTGACCAAAAAATCA
UGC0005673	TAAGCGTGCTGAA	GGCGACTGTTCCT	GGTCAACAAATCATAAAGATATTGG	TAAACTTCAGGGTGACCAAAAAATCA
UGC0005674	TAAGCGTGCTGAA	GTCAGTTAACGAC	GGTCAACAAATCATAAAGATATTGG	TAAACTTCAGGGTGACCAAAAAATCA
UGC0005675	TAAGCGTGCTGAA	TCCACAGATACAG	GGTCAACAAATCATAAAGATATTGG	TAAACTTCAGGGTGACCAAAAAATCA
UGC0005676	TAAGCGTGCTGAA	TCGAGTTGTAACT	GGTCAACAAATCATAAAGATATTGG	TAAACTTCAGGGTGACCAAAAAATCA
UGC0005677	TAAGCGTGCTGAA	TCGGTCTTAGACG	GGTCAACAAATCATAAAGATATTGG	TAAACTTCAGGGTGACCAAAAAATCA
UGC0005678	TAAGCGTGCTGAA	TCTAAGGAGTTAT	GGTCAACAAATCATAAAGATATTGG	TAAACTTCAGGGTGACCAAAAAATCA
UGC0005679	TAAGCGTGCTGAA	TCTATCTCTCGCT	GGTCAACAAATCATAAAGATATTGG	TAAACTTCAGGGTGACCAAAAAATCA
UGC0005680	TAAGCGTGCTGAA	TGTGAAGTTGCCA	GGTCAACAAATCATAAAGATATTGG	TAAACTTCAGGGTGACCAAAAAATCA
UGC0005681	TAAGCGTGCTGAA	TTACCATTCCTCA	GGTCAACAAATCATAAAGATATTGG	TAAACTTCAGGGTGACCAAAAAATCA
UGC0005682	TAAGCGTGCTGAA	AGATTCTACACAA	GGTCAACAAATCATAAAGATATTGG	TAAACTTCAGGGTGACCAAAAAATCA
UGC0005683	TAAGCGTGCTGAA	ATGCGATTAATTG	GGTCAACAAATCATAAAGATATTGG	TAAACTTCAGGGTGACCAAAAAATCA
UGC0005684	TAAGCGTGCTGAA	CCGTAGTGTTGAT	GGTCAACAAATCATAAAGATATTGG	TAAACTTCAGGGTGACCAAAAAATCA
UGC0005685	TAAGCGTGCTGAA	CCTGTACCATTGT	GGTCAACAAATCATAAAGATATTGG	TAAACTTCAGGGTGACCAAAAAATCA
UGC0005686	TAAGCGTGCTGAA	GGCTGTTACAACA	GGTCAACAAATCATAAAGATATTGG	TAAACTTCAGGGTGACCAAAAAATCA
UGC0005687	TAAGCGTGCTGAA	GGTTCAATGACGC	GGTCAACAAATCATAAAGATATTGG	TAAACTTCAGGGTGACCAAAAAATCA
UGC0005688	TAAGCGTGCTGAA	GGTTCCTGCACTT	GGTCAACAAATCATAAAGATATTGG	TAAACTTCAGGGTGACCAAAAAATCA
UGC0005689	TAAGCGTGCTGAA	GTCCAACTTCAGT	GGTCAACAAATCATAAAGATATTGG	TAAACTTCAGGGTGACCAAAAAATCA
UGC0005690	TAAGCGTGCTGAA	GTCCAGGCCTTCT	GGTCAACAAATCATAAAGATATTGG	TAAACTTCAGGGTGACCAAAAAATCA
UGC0005691	TAAGCGTGCTGAA	GTGACGCCGTATT	GGTCAACAAATCATAAAGATATTGG	TAAACTTCAGGGTGACCAAAAAATCA
UGC0005692	TAAGCGTGCTGAA	TGCAGCAACCAGC	GGTCAACAAATCATAAAGATATTGG	TAAACTTCAGGGTGACCAAAAAATCA
UGC0005693	TAAGCGTGCTGAA	TGGACATGGCATT	GGTCAACAAATCATAAAGATATTGG	TAAACTTCAGGGTGACCAAAAAATCA
UGC0005694	TAAGCGTGCTGAA	TGGTGGTCATTCA	GGTCAACAAATCATAAAGATATTGG	TAAACTTCAGGGTGACCAAAAAATCA
UGC0005695	TAAGCGTGCTGAA	TTACCAGAGCCTG	GGTCAACAAATCATAAAGATATTGG	TAAACTTCAGGGTGACCAAAAAATCA
UGC0005696	TAAGCGTGCTGAA	TTCCGCGGCATAG	GGTCAACAAATCATAAAGATATTGG	TAAACTTCAGGGTGACCAAAAAATCA
UGC0005697	TAAGCGTGCTGAA	ACAACCATTGGCA	GGTCAACAAATCATAAAGATATTGG	TAAACTTCAGGGTGACCAAAAAATCA
UGC0005698	TAAGCGTGCTGAA	AGCCTAGCCAACT	GGTCAACAAATCATAAAGATATTGG	TAAACTTCAGGGTGACCAAAAAATCA
UGC0005699	TAAGCGTGCTGAA	ATAATCGAGGCTT	GGTCAACAAATCATAAAGATATTGG	TAAACTTCAGGGTGACCAAAAAATCA
UGC0005700	TAAGCGTGCTGAA	CTGAGTCAGAAGT	GGTCAACAAATCATAAAGATATTGG	TAAACTTCAGGGTGACCAAAAAATCA
NeGJPP747	TAAGCGTGCTGAA	GATAGGCGCCTTG	GGTCAACAAATCATAAAGATATTGG	TAAACTTCAGGGTGACCAAAAAATCA
UGC0005701	TTCGGCACAGGAG	ATCCGGTCGGAGA	GGTCAACAAATCATAAAGATATTGG	TAAACTTCAGGGTGACCAAAAAATCA
UGC0005702	TTCGGCACAGGAG	CTGAGGTGATCAG	GGTCAACAAATCATAAAGATATTGG	TAAACTTCAGGGTGACCAAAAAATCA
UGC0005703	TTCGGCACAGGAG	AGTGTCCTGCTAG	GGTCAACAAATCATAAAGATATTGG	TAAACTTCAGGGTGACCAAAAAATCA
UGC0005704	TTCGGCACAGGAG	ATAAGCAATTCGA	GGTCAACAAATCATAAAGATATTGG	TAAACTTCAGGGTGACCAAAAAATCA
UGC0005705	TTCGGCACAGGAG	ATCTAACAGGACC	GGTCAACAAATCATAAAGATATTGG	TAAACTTCAGGGTGACCAAAAAATCA
UGC0005706	TTCGGCACAGGAG	CATTATATAGCCA	GGTCAACAAATCATAAAGATATTGG	TAAACTTCAGGGTGACCAAAAAATCA
UGC0005707	TTCGGCACAGGAG	CCTGATTACGTAA	GGTCAACAAATCATAAAGATATTGG	TAAACTTCAGGGTGACCAAAAAATCA
UGC0005708	TTCGGCACAGGAG	CTAATACACACCG	GGTCAACAAATCATAAAGATATTGG	TAAACTTCAGGGTGACCAAAAAATCA
UGC0005709	TTCGGCACAGGAG	TTATGACCGTTGC	GGTCAACAAATCATAAAGATATTGG	TAAACTTCAGGGTGACCAAAAAATCA
UGC0005710	TTCGGCACAGGAG	TTCTCGGCCGCAT	GGTCAACAAATCATAAAGATATTGG	TAAACTTCAGGGTGACCAAAAAATCA
UGC0005711	TTCGGCACAGGAG	TTGGCGGTAAGAA	GGTCAACAAATCATAAAGATATTGG	TAAACTTCAGGGTGACCAAAAAATCA
UGC0005712	TTCGGCACAGGAG	ACTTGTGCACCTG	GGTCAACAAATCATAAAGATATTGG	TAAACTTCAGGGTGACCAAAAAATCA
UGC0005713	TTCGGCACAGGAG	CATGCCTTGATAC	GGTCAACAAATCATAAAGATATTGG	TAAACTTCAGGGTGACCAAAAAATCA
UGC0005714	TTCGGCACAGGAG	CTGACGTTCGGTA	GGTCAACAAATCATAAAGATATTGG	TAAACTTCAGGGTGACCAAAAAATCA
UGC0005715	TTCGGCACAGGAG	GAGGAGAGACACA	GGTCAACAAATCATAAAGATATTGG	TAAACTTCAGGGTGACCAAAAAATCA
UGC0005716	TTCGGCACAGGAG	GCCGGTCCAAGTG	GGTCAACAAATCATAAAGATATTGG	TAAACTTCAGGGTGACCAAAAAATCA
UGC0005717	TTCGGCACAGGAG	TTGCGTCTCACGC	GGTCAACAAATCATAAAGATATTGG	TAAACTTCAGGGTGACCAAAAAATCA
UGC0005718	TTCGGCACAGGAG	TTATTCGCACACT	GGTCAACAAATCATAAAGATATTGG	TAAACTTCAGGGTGACCAAAAAATCA
UGC0005719	TTCGGCACAGGAG	TGCACAGGCGGCA	GGTCAACAAATCATAAAGATATTGG	TAAACTTCAGGGTGACCAAAAAATCA
UGC0005720	TTCGGCACAGGAG	AACATGTGGTAAG	GGTCAACAAATCATAAAGATATTGG	TAAACTTCAGGGTGACCAAAAAATCA
UGC0005721	TTCGGCACAGGAG	ACGCGCTCTTATA	GGTCAACAAATCATAAAGATATTGG	TAAACTTCAGGGTGACCAAAAAATCA
UGC0005722	TTCGGCACAGGAG	CAATGTTAATGGT	GGTCAACAAATCATAAAGATATTGG	TAAACTTCAGGGTGACCAAAAAATCA
UGC0005723	TTCGGCACAGGAG	CTAGGATATAGTT	GGTCAACAAATCATAAAGATATTGG	TAAACTTCAGGGTGACCAAAAAATCA
UGC0005724	TTCGGCACAGGAG	CTGTAGGCGAGGA	GGTCAACAAATCATAAAGATATTGG	TAAACTTCAGGGTGACCAAAAAATCA
UGC0005725	TTCGGCACAGGAG	CTGTCGAGGCGAC	GGTCAACAAATCATAAAGATATTGG	TAAACTTCAGGGTGACCAAAAAATCA
UGC0005726	TTCGGCACAGGAG	GACTAATGAGGAA	GGTCAACAAATCATAAAGATATTGG	TAAACTTCAGGGTGACCAAAAAATCA
UGC0005727	TTCGGCACAGGAG	TATCCGTAATCAT	GGTCAACAAATCATAAAGATATTGG	TAAACTTCAGGGTGACCAAAAAATCA
UGC0005728	TTCGGCACAGGAG	TCCTGGAGGATAA	GGTCAACAAATCATAAAGATATTGG	TAAACTTCAGGGTGACCAAAAAATCA
UGC0005729	TTCGGCACAGGAG	TCTACTGTTGTGC	GGTCAACAAATCATAAAGATATTGG	TAAACTTCAGGGTGACCAAAAAATCA
UGC0005730	TTCGGCACAGGAG	TGTATATTCAGCG	GGTCAACAAATCATAAAGATATTGG	TAAACTTCAGGGTGACCAAAAAATCA
UGC0005731	TTCGGCACAGGAG	ACATCAGTAGTTC	GGTCAACAAATCATAAAGATATTGG	TAAACTTCAGGGTGACCAAAAAATCA
UGC0005732	TTCGGCACAGGAG	AGCGCTGGACCAA	GGTCAACAAATCATAAAGATATTGG	TAAACTTCAGGGTGACCAAAAAATCA
UGC0005733	TTCGGCACAGGAG	CAAGATCGGTACC	GGTCAACAAATCATAAAGATATTGG	TAAACTTCAGGGTGACCAAAAAATCA
UGC0005734	TTCGGCACAGGAG	CCAGCCTGACGGT	GGTCAACAAATCATAAAGATATTGG	TAAACTTCAGGGTGACCAAAAAATCA
UGC0005735	TTCGGCACAGGAG	CCGAAGCCGGTTC	GGTCAACAAATCATAAAGATATTGG	TAAACTTCAGGGTGACCAAAAAATCA
UGC0005736	TTCGGCACAGGAG	CCGAGCAGCTGTT	GGTCAACAAATCATAAAGATATTGG	TAAACTTCAGGGTGACCAAAAAATCA
UGC0005737	TTCGGCACAGGAG	CCTCCGCACAATC	GGTCAACAAATCATAAAGATATTGG	TAAACTTCAGGGTGACCAAAAAATCA
UGC0005738	TTCGGCACAGGAG	CTCTAACCTATTA	GGTCAACAAATCATAAAGATATTGG	TAAACTTCAGGGTGACCAAAAAATCA
UGC0005739	TTCGGCACAGGAG	GCACCTTGACATA	GGTCAACAAATCATAAAGATATTGG	TAAACTTCAGGGTGACCAAAAAATCA
UGC0005740	TTCGGCACAGGAG	TAAGCGTGCTGAA	GGTCAACAAATCATAAAGATATTGG	TAAACTTCAGGGTGACCAAAAAATCA
UGC0005741	TTCGGCACAGGAG	TTCGGCACAGGAG	GGTCAACAAATCATAAAGATATTGG	TAAACTTCAGGGTGACCAAAAAATCA
UGC0005742	TTCGGCACAGGAG	AGACTCGATTGAG	GGTCAACAAATCATAAAGATATTGG	TAAACTTCAGGGTGACCAAAAAATCA
UGC0005743	TTCGGCACAGGAG	ATCCTTCTGTTCT	GGTCAACAAATCATAAAGATATTGG	TAAACTTCAGGGTGACCAAAAAATCA
UGC0005744	TTCGGCACAGGAG	CGTTACTTAGGTC	GGTCAACAAATCATAAAGATATTGG	TAAACTTCAGGGTGACCAAAAAATCA
UGC0005745	TTCGGCACAGGAG	CTGGTTGGCTATC	GGTCAACAAATCATAAAGATATTGG	TAAACTTCAGGGTGACCAAAAAATCA
UGC0005746	TTCGGCACAGGAG	GCACCAACGATTG	GGTCAACAAATCATAAAGATATTGG	TAAACTTCAGGGTGACCAAAAAATCA
UGC0005747	TTCGGCACAGGAG	TCTTATGCATAAC	GGTCAACAAATCATAAAGATATTGG	TAAACTTCAGGGTGACCAAAAAATCA
UGC0005748	TTCGGCACAGGAG	TTAGGTGTGGACC	GGTCAACAAATCATAAAGATATTGG	TAAACTTCAGGGTGACCAAAAAATCA
UGC0005749	TTCGGCACAGGAG	TTCTTCTGGAACA	GGTCAACAAATCATAAAGATATTGG	TAAACTTCAGGGTGACCAAAAAATCA
UGC0005750	TTCGGCACAGGAG	AGCAAGTGGCTCT	GGTCAACAAATCATAAAGATATTGG	TAAACTTCAGGGTGACCAAAAAATCA
UGC0005751	TTCGGCACAGGAG	TCAAGTCACTAAT	GGTCAACAAATCATAAAGATATTGG	TAAACTTCAGGGTGACCAAAAAATCA
UGC0005752	TTCGGCACAGGAG	ATGAAGACTACTG	GGTCAACAAATCATAAAGATATTGG	TAAACTTCAGGGTGACCAAAAAATCA
UGC0005753	TTCGGCACAGGAG	CACCGGTAGAACC	GGTCAACAAATCATAAAGATATTGG	TAAACTTCAGGGTGACCAAAAAATCA
UGC0005754	TTCGGCACAGGAG	CAGAACAACGCAT	GGTCAACAAATCATAAAGATATTGG	TAAACTTCAGGGTGACCAAAAAATCA
UGC0005755	TTCGGCACAGGAG	CCTGCCGAGAACG	GGTCAACAAATCATAAAGATATTGG	TAAACTTCAGGGTGACCAAAAAATCA
UGC0005756	TTCGGCACAGGAG	GTGATGGAGCGGT	GGTCAACAAATCATAAAGATATTGG	TAAACTTCAGGGTGACCAAAAAATCA
UGC0005757	TTCGGCACAGGAG	TACGAACTATAGC	GGTCAACAAATCATAAAGATATTGG	TAAACTTCAGGGTGACCAAAAAATCA
UGC0005758	TTCGGCACAGGAG	TACGGACCGCTCA	GGTCAACAAATCATAAAGATATTGG	TAAACTTCAGGGTGACCAAAAAATCA
UGC0005759	TTCGGCACAGGAG	TGGACGCTAGATC	GGTCAACAAATCATAAAGATATTGG	TAAACTTCAGGGTGACCAAAAAATCA
UGC0005760	TTCGGCACAGGAG	AGTCTTCACCTCC	GGTCAACAAATCATAAAGATATTGG	TAAACTTCAGGGTGACCAAAAAATCA
UGC0005761	TTCGGCACAGGAG	AGTGCTTATCCGT	GGTCAACAAATCATAAAGATATTGG	TAAACTTCAGGGTGACCAAAAAATCA
UGC0005762	TTCGGCACAGGAG	ATCGCTGCCTGGC	GGTCAACAAATCATAAAGATATTGG	TAAACTTCAGGGTGACCAAAAAATCA
UGC0005763	TTCGGCACAGGAG	ATGCTTGCGACAG	GGTCAACAAATCATAAAGATATTGG	TAAACTTCAGGGTGACCAAAAAATCA
UGC0005764	TTCGGCACAGGAG	CAATCCTCAAGAG	GGTCAACAAATCATAAAGATATTGG	TAAACTTCAGGGTGACCAAAAAATCA
UGC0005765	TTCGGCACAGGAG	CATGCACACCTCT	GGTCAACAAATCATAAAGATATTGG	TAAACTTCAGGGTGACCAAAAAATCA
UGC0005766	TTCGGCACAGGAG	CGGAGAATATTAT	GGTCAACAAATCATAAAGATATTGG	TAAACTTCAGGGTGACCAAAAAATCA
UGC0005767	TTCGGCACAGGAG	GAGCGAAGGTAGT	GGTCAACAAATCATAAAGATATTGG	TAAACTTCAGGGTGACCAAAAAATCA
UGC0005768	TTCGGCACAGGAG	GGCGACTGTTCCT	GGTCAACAAATCATAAAGATATTGG	TAAACTTCAGGGTGACCAAAAAATCA
UGC0005769	TTCGGCACAGGAG	GTCAGTTAACGAC	GGTCAACAAATCATAAAGATATTGG	TAAACTTCAGGGTGACCAAAAAATCA
UGC0005770	TTCGGCACAGGAG	TCCACAGATACAG	GGTCAACAAATCATAAAGATATTGG	TAAACTTCAGGGTGACCAAAAAATCA
UGC0005771	TTCGGCACAGGAG	TCGAGTTGTAACT	GGTCAACAAATCATAAAGATATTGG	TAAACTTCAGGGTGACCAAAAAATCA
UGC0005772	TTCGGCACAGGAG	TCGGTCTTAGACG	GGTCAACAAATCATAAAGATATTGG	TAAACTTCAGGGTGACCAAAAAATCA
UGC0005773	TTCGGCACAGGAG	TCTAAGGAGTTAT	GGTCAACAAATCATAAAGATATTGG	TAAACTTCAGGGTGACCAAAAAATCA
UGC0005774	TTCGGCACAGGAG	TCTATCTCTCGCT	GGTCAACAAATCATAAAGATATTGG	TAAACTTCAGGGTGACCAAAAAATCA
UGC0005775	TTCGGCACAGGAG	TGTGAAGTTGCCA	GGTCAACAAATCATAAAGATATTGG	TAAACTTCAGGGTGACCAAAAAATCA
UGC0005776	TTCGGCACAGGAG	TTACCATTCCTCA	GGTCAACAAATCATAAAGATATTGG	TAAACTTCAGGGTGACCAAAAAATCA
UGC0005777	TTCGGCACAGGAG	AGATTCTACACAA	GGTCAACAAATCATAAAGATATTGG	TAAACTTCAGGGTGACCAAAAAATCA
UGC0005778	TTCGGCACAGGAG	ATGCGATTAATTG	GGTCAACAAATCATAAAGATATTGG	TAAACTTCAGGGTGACCAAAAAATCA
UGC0005779	TTCGGCACAGGAG	CCGTAGTGTTGAT	GGTCAACAAATCATAAAGATATTGG	TAAACTTCAGGGTGACCAAAAAATCA
UGC0005780	TTCGGCACAGGAG	CCTGTACCATTGT	GGTCAACAAATCATAAAGATATTGG	TAAACTTCAGGGTGACCAAAAAATCA
UGC0005781	TTCGGCACAGGAG	GGCTGTTACAACA	GGTCAACAAATCATAAAGATATTGG	TAAACTTCAGGGTGACCAAAAAATCA
UGC0005782	TTCGGCACAGGAG	GGTTCAATGACGC	GGTCAACAAATCATAAAGATATTGG	TAAACTTCAGGGTGACCAAAAAATCA
UGC0005783	TTCGGCACAGGAG	GGTTCCTGCACTT	GGTCAACAAATCATAAAGATATTGG	TAAACTTCAGGGTGACCAAAAAATCA
UGC0005784	TTCGGCACAGGAG	GTCCAACTTCAGT	GGTCAACAAATCATAAAGATATTGG	TAAACTTCAGGGTGACCAAAAAATCA
UGC0005785	TTCGGCACAGGAG	GTCCAGGCCTTCT	GGTCAACAAATCATAAAGATATTGG	TAAACTTCAGGGTGACCAAAAAATCA
UGC0005786	TTCGGCACAGGAG	GTGACGCCGTATT	GGTCAACAAATCATAAAGATATTGG	TAAACTTCAGGGTGACCAAAAAATCA
UGC0005787	TTCGGCACAGGAG	TGCAGCAACCAGC	GGTCAACAAATCATAAAGATATTGG	TAAACTTCAGGGTGACCAAAAAATCA
UGC0005788	TTCGGCACAGGAG	TGGACATGGCATT	GGTCAACAAATCATAAAGATATTGG	TAAACTTCAGGGTGACCAAAAAATCA
UGC0005789	TTCGGCACAGGAG	TGGTGGTCATTCA	GGTCAACAAATCATAAAGATATTGG	TAAACTTCAGGGTGACCAAAAAATCA
UGC0005790	TTCGGCACAGGAG	TTACCAGAGCCTG	GGTCAACAAATCATAAAGATATTGG	TAAACTTCAGGGTGACCAAAAAATCA
UGC0005791	TTCGGCACAGGAG	TTCCGCGGCATAG	GGTCAACAAATCATAAAGATATTGG	TAAACTTCAGGGTGACCAAAAAATCA
UGC0005792	TTCGGCACAGGAG	ACAACCATTGGCA	GGTCAACAAATCATAAAGATATTGG	TAAACTTCAGGGTGACCAAAAAATCA
UGC0005793	TTCGGCACAGGAG	AGCCTAGCCAACT	GGTCAACAAATCATAAAGATATTGG	TAAACTTCAGGGTGACCAAAAAATCA
UGC0005794	TTCGGCACAGGAG	ATAATCGAGGCTT	GGTCAACAAATCATAAAGATATTGG	TAAACTTCAGGGTGACCAAAAAATCA
UGC0005795	TTCGGCACAGGAG	CTGAGTCAGAAGT	GGTCAACAAATCATAAAGATATTGG	TAAACTTCAGGGTGACCAAAAAATCA
NegJPP748	TTCGGCACAGGAG	GATAGGCGCCTTG	GGTCAACAAATCATAAAGATATTGG	TAAACTTCAGGGTGACCAAAAAATCA
UGC0005796	AGACTCGATTGAG	ATCCGGTCGGAGA	GGTCAACAAATCATAAAGATATTGG	TAAACTTCAGGGTGACCAAAAAATCA
UGC0005797	AGACTCGATTGAG	CTGAGGTGATCAG	GGTCAACAAATCATAAAGATATTGG	TAAACTTCAGGGTGACCAAAAAATCA
UGC0005798	AGACTCGATTGAG	AGTGTCCTGCTAG	GGTCAACAAATCATAAAGATATTGG	TAAACTTCAGGGTGACCAAAAAATCA
UGC0005799	AGACTCGATTGAG	ATAAGCAATTCGA	GGTCAACAAATCATAAAGATATTGG	TAAACTTCAGGGTGACCAAAAAATCA
UGC0005800	AGACTCGATTGAG	ATCTAACAGGACC	GGTCAACAAATCATAAAGATATTGG	TAAACTTCAGGGTGACCAAAAAATCA
UGC0005801	AGACTCGATTGAG	CATTATATAGCCA	GGTCAACAAATCATAAAGATATTGG	TAAACTTCAGGGTGACCAAAAAATCA
UGC0005802	AGACTCGATTGAG	CCTGATTACGTAA	GGTCAACAAATCATAAAGATATTGG	TAAACTTCAGGGTGACCAAAAAATCA
UGC0005803	AGACTCGATTGAG	CTAATACACACCG	GGTCAACAAATCATAAAGATATTGG	TAAACTTCAGGGTGACCAAAAAATCA
UGC0005804	AGACTCGATTGAG	TTATGACCGTTGC	GGTCAACAAATCATAAAGATATTGG	TAAACTTCAGGGTGACCAAAAAATCA
UGC0005805	AGACTCGATTGAG	TTCTCGGCCGCAT	GGTCAACAAATCATAAAGATATTGG	TAAACTTCAGGGTGACCAAAAAATCA
UGC0005806	AGACTCGATTGAG	TTGGCGGTAAGAA	GGTCAACAAATCATAAAGATATTGG	TAAACTTCAGGGTGACCAAAAAATCA
UGC0005807	AGACTCGATTGAG	ACTTGTGCACCTG	GGTCAACAAATCATAAAGATATTGG	TAAACTTCAGGGTGACCAAAAAATCA
UGC0005808	AGACTCGATTGAG	CATGCCTTGATAC	GGTCAACAAATCATAAAGATATTGG	TAAACTTCAGGGTGACCAAAAAATCA
UGC0005809	AGACTCGATTGAG	CTGACGTTCGGTA	GGTCAACAAATCATAAAGATATTGG	TAAACTTCAGGGTGACCAAAAAATCA
UGC0005810	AGACTCGATTGAG	GAGGAGAGACACA	GGTCAACAAATCATAAAGATATTGG	TAAACTTCAGGGTGACCAAAAAATCA
UGC0005811	AGACTCGATTGAG	GCCGGTCCAAGTG	GGTCAACAAATCATAAAGATATTGG	TAAACTTCAGGGTGACCAAAAAATCA
UGC0005812	AGACTCGATTGAG	TTGCGTCTCACGC	GGTCAACAAATCATAAAGATATTGG	TAAACTTCAGGGTGACCAAAAAATCA
UGC0005813	AGACTCGATTGAG	TTATTCGCACACT	GGTCAACAAATCATAAAGATATTGG	TAAACTTCAGGGTGACCAAAAAATCA
UGC0005814	AGACTCGATTGAG	TGCACAGGCGGCA	GGTCAACAAATCATAAAGATATTGG	TAAACTTCAGGGTGACCAAAAAATCA
UGC0005815	AGACTCGATTGAG	AACATGTGGTAAG	GGTCAACAAATCATAAAGATATTGG	TAAACTTCAGGGTGACCAAAAAATCA
UGC0005816	AGACTCGATTGAG	ACGCGCTCTTATA	GGTCAACAAATCATAAAGATATTGG	TAAACTTCAGGGTGACCAAAAAATCA
UGC0005817	AGACTCGATTGAG	CAATGTTAATGGT	GGTCAACAAATCATAAAGATATTGG	TAAACTTCAGGGTGACCAAAAAATCA
UGC0005818	AGACTCGATTGAG	CTAGGATATAGTT	GGTCAACAAATCATAAAGATATTGG	TAAACTTCAGGGTGACCAAAAAATCA
UGC0005819	AGACTCGATTGAG	CTGTAGGCGAGGA	GGTCAACAAATCATAAAGATATTGG	TAAACTTCAGGGTGACCAAAAAATCA
UGC0005820	AGACTCGATTGAG	CTGTCGAGGCGAC	GGTCAACAAATCATAAAGATATTGG	TAAACTTCAGGGTGACCAAAAAATCA
UGC0005821	AGACTCGATTGAG	GACTAATGAGGAA	GGTCAACAAATCATAAAGATATTGG	TAAACTTCAGGGTGACCAAAAAATCA
UGC0005822	AGACTCGATTGAG	TATCCGTAATCAT	GGTCAACAAATCATAAAGATATTGG	TAAACTTCAGGGTGACCAAAAAATCA
UGC0005823	AGACTCGATTGAG	TCCTGGAGGATAA	GGTCAACAAATCATAAAGATATTGG	TAAACTTCAGGGTGACCAAAAAATCA
UGC0005824	AGACTCGATTGAG	TCTACTGTTGTGC	GGTCAACAAATCATAAAGATATTGG	TAAACTTCAGGGTGACCAAAAAATCA
UGC0005825	AGACTCGATTGAG	TGTATATTCAGCG	GGTCAACAAATCATAAAGATATTGG	TAAACTTCAGGGTGACCAAAAAATCA
UGC0005826	AGACTCGATTGAG	ACATCAGTAGTTC	GGTCAACAAATCATAAAGATATTGG	TAAACTTCAGGGTGACCAAAAAATCA
UGC0005827	AGACTCGATTGAG	AGCGCTGGACCAA	GGTCAACAAATCATAAAGATATTGG	TAAACTTCAGGGTGACCAAAAAATCA
UGC0005828	AGACTCGATTGAG	CAAGATCGGTACC	GGTCAACAAATCATAAAGATATTGG	TAAACTTCAGGGTGACCAAAAAATCA
UGC0005829	AGACTCGATTGAG	CCAGCCTGACGGT	GGTCAACAAATCATAAAGATATTGG	TAAACTTCAGGGTGACCAAAAAATCA
UGC0005830	AGACTCGATTGAG	CCGAAGCCGGTTC	GGTCAACAAATCATAAAGATATTGG	TAAACTTCAGGGTGACCAAAAAATCA
UGC0005831	AGACTCGATTGAG	CCGAGCAGCTGTT	GGTCAACAAATCATAAAGATATTGG	TAAACTTCAGGGTGACCAAAAAATCA
UGC0005832	AGACTCGATTGAG	CCTCCGCACAATC	GGTCAACAAATCATAAAGATATTGG	TAAACTTCAGGGTGACCAAAAAATCA
UGC0005833	AGACTCGATTGAG	CTCTAACCTATTA	GGTCAACAAATCATAAAGATATTGG	TAAACTTCAGGGTGACCAAAAAATCA
UGC0005834	AGACTCGATTGAG	GCACCTTGACATA	GGTCAACAAATCATAAAGATATTGG	TAAACTTCAGGGTGACCAAAAAATCA
UGC0005835	AGACTCGATTGAG	TAAGCGTGCTGAA	GGTCAACAAATCATAAAGATATTGG	TAAACTTCAGGGTGACCAAAAAATCA
UGC0005836	AGACTCGATTGAG	TTCGGCACAGGAG	GGTCAACAAATCATAAAGATATTGG	TAAACTTCAGGGTGACCAAAAAATCA
UGC0005837	AGACTCGATTGAG	AGACTCGATTGAG	GGTCAACAAATCATAAAGATATTGG	TAAACTTCAGGGTGACCAAAAAATCA
UGC0005838	AGACTCGATTGAG	ATCCTTCTGTTCT	GGTCAACAAATCATAAAGATATTGG	TAAACTTCAGGGTGACCAAAAAATCA
UGC0005839	AGACTCGATTGAG	CGTTACTTAGGTC	GGTCAACAAATCATAAAGATATTGG	TAAACTTCAGGGTGACCAAAAAATCA
UGC0005840	AGACTCGATTGAG	CTGGTTGGCTATC	GGTCAACAAATCATAAAGATATTGG	TAAACTTCAGGGTGACCAAAAAATCA
UGC0005841	AGACTCGATTGAG	GCACCAACGATTG	GGTCAACAAATCATAAAGATATTGG	TAAACTTCAGGGTGACCAAAAAATCA
UGC0005842	AGACTCGATTGAG	TCTTATGCATAAC	GGTCAACAAATCATAAAGATATTGG	TAAACTTCAGGGTGACCAAAAAATCA
UGC0005843	AGACTCGATTGAG	TTAGGTGTGGACC	GGTCAACAAATCATAAAGATATTGG	TAAACTTCAGGGTGACCAAAAAATCA
UGC0005844	AGACTCGATTGAG	TTCTTCTGGAACA	GGTCAACAAATCATAAAGATATTGG	TAAACTTCAGGGTGACCAAAAAATCA
UGC0005845	AGACTCGATTGAG	AGCAAGTGGCTCT	GGTCAACAAATCATAAAGATATTGG	TAAACTTCAGGGTGACCAAAAAATCA
UGC0005846	AGACTCGATTGAG	TCAAGTCACTAAT	GGTCAACAAATCATAAAGATATTGG	TAAACTTCAGGGTGACCAAAAAATCA
UGC0005847	AGACTCGATTGAG	ATGAAGACTACTG	GGTCAACAAATCATAAAGATATTGG	TAAACTTCAGGGTGACCAAAAAATCA
UGC0005848	AGACTCGATTGAG	CACCGGTAGAACC	GGTCAACAAATCATAAAGATATTGG	TAAACTTCAGGGTGACCAAAAAATCA
UGC0005849	AGACTCGATTGAG	CAGAACAACGCAT	GGTCAACAAATCATAAAGATATTGG	TAAACTTCAGGGTGACCAAAAAATCA
UGC0005850	AGACTCGATTGAG	CCTGCCGAGAACG	GGTCAACAAATCATAAAGATATTGG	TAAACTTCAGGGTGACCAAAAAATCA
UGC0005851	AGACTCGATTGAG	GTGATGGAGCGGT	GGTCAACAAATCATAAAGATATTGG	TAAACTTCAGGGTGACCAAAAAATCA
UGC0005852	AGACTCGATTGAG	TACGAACTATAGC	GGTCAACAAATCATAAAGATATTGG	TAAACTTCAGGGTGACCAAAAAATCA
UGC0005853	AGACTCGATTGAG	TACGGACCGCTCA	GGTCAACAAATCATAAAGATATTGG	TAAACTTCAGGGTGACCAAAAAATCA
UGC0005854	AGACTCGATTGAG	TGGACGCTAGATC	GGTCAACAAATCATAAAGATATTGG	TAAACTTCAGGGTGACCAAAAAATCA
UGC0005855	AGACTCGATTGAG	AGTCTTCACCTCC	GGTCAACAAATCATAAAGATATTGG	TAAACTTCAGGGTGACCAAAAAATCA
UGC0005856	AGACTCGATTGAG	AGTGCTTATCCGT	GGTCAACAAATCATAAAGATATTGG	TAAACTTCAGGGTGACCAAAAAATCA
UGC0005857	AGACTCGATTGAG	ATCGCTGCCTGGC	GGTCAACAAATCATAAAGATATTGG	TAAACTTCAGGGTGACCAAAAAATCA
UGC0005858	AGACTCGATTGAG	ATGCTTGCGACAG	GGTCAACAAATCATAAAGATATTGG	TAAACTTCAGGGTGACCAAAAAATCA
UGC0005859	AGACTCGATTGAG	CAATCCTCAAGAG	GGTCAACAAATCATAAAGATATTGG	TAAACTTCAGGGTGACCAAAAAATCA
UGC0005860	AGACTCGATTGAG	CATGCACACCTCT	GGTCAACAAATCATAAAGATATTGG	TAAACTTCAGGGTGACCAAAAAATCA
UGC0005861	AGACTCGATTGAG	CGGAGAATATTAT	GGTCAACAAATCATAAAGATATTGG	TAAACTTCAGGGTGACCAAAAAATCA
UGC0005862	AGACTCGATTGAG	GAGCGAAGGTAGT	GGTCAACAAATCATAAAGATATTGG	TAAACTTCAGGGTGACCAAAAAATCA
UGC0005863	AGACTCGATTGAG	GGCGACTGTTCCT	GGTCAACAAATCATAAAGATATTGG	TAAACTTCAGGGTGACCAAAAAATCA
UGC0005864	AGACTCGATTGAG	GTCAGTTAACGAC	GGTCAACAAATCATAAAGATATTGG	TAAACTTCAGGGTGACCAAAAAATCA
UGC0005865	AGACTCGATTGAG	TCCACAGATACAG	GGTCAACAAATCATAAAGATATTGG	TAAACTTCAGGGTGACCAAAAAATCA
UGC0005866	AGACTCGATTGAG	TCGAGTTGTAACT	GGTCAACAAATCATAAAGATATTGG	TAAACTTCAGGGTGACCAAAAAATCA
UGC0005867	AGACTCGATTGAG	TCGGTCTTAGACG	GGTCAACAAATCATAAAGATATTGG	TAAACTTCAGGGTGACCAAAAAATCA
UGC0005868	AGACTCGATTGAG	TCTAAGGAGTTAT	GGTCAACAAATCATAAAGATATTGG	TAAACTTCAGGGTGACCAAAAAATCA
UGC0005869	AGACTCGATTGAG	TCTATCTCTCGCT	GGTCAACAAATCATAAAGATATTGG	TAAACTTCAGGGTGACCAAAAAATCA
UGC0005870	AGACTCGATTGAG	TGTGAAGTTGCCA	GGTCAACAAATCATAAAGATATTGG	TAAACTTCAGGGTGACCAAAAAATCA
UGC0005871	AGACTCGATTGAG	TTACCATTCCTCA	GGTCAACAAATCATAAAGATATTGG	TAAACTTCAGGGTGACCAAAAAATCA
UGC0005872	AGACTCGATTGAG	AGATTCTACACAA	GGTCAACAAATCATAAAGATATTGG	TAAACTTCAGGGTGACCAAAAAATCA
UGC0005873	AGACTCGATTGAG	ATGCGATTAATTG	GGTCAACAAATCATAAAGATATTGG	TAAACTTCAGGGTGACCAAAAAATCA
UGC0005874	AGACTCGATTGAG	CCGTAGTGTTGAT	GGTCAACAAATCATAAAGATATTGG	TAAACTTCAGGGTGACCAAAAAATCA
UGC0005875	AGACTCGATTGAG	CCTGTACCATTGT	GGTCAACAAATCATAAAGATATTGG	TAAACTTCAGGGTGACCAAAAAATCA
UGC0005876	AGACTCGATTGAG	GGCTGTTACAACA	GGTCAACAAATCATAAAGATATTGG	TAAACTTCAGGGTGACCAAAAAATCA
UGC0005877	AGACTCGATTGAG	GGTTCAATGACGC	GGTCAACAAATCATAAAGATATTGG	TAAACTTCAGGGTGACCAAAAAATCA
UGC0005878	AGACTCGATTGAG	GGTTCCTGCACTT	GGTCAACAAATCATAAAGATATTGG	TAAACTTCAGGGTGACCAAAAAATCA
UGC0005879	AGACTCGATTGAG	GTCCAACTTCAGT	GGTCAACAAATCATAAAGATATTGG	TAAACTTCAGGGTGACCAAAAAATCA
UGC0005880	AGACTCGATTGAG	GTCCAGGCCTTCT	GGTCAACAAATCATAAAGATATTGG	TAAACTTCAGGGTGACCAAAAAATCA
UGC0005881	AGACTCGATTGAG	GTGACGCCGTATT	GGTCAACAAATCATAAAGATATTGG	TAAACTTCAGGGTGACCAAAAAATCA
UGC0005882	AGACTCGATTGAG	TGCAGCAACCAGC	GGTCAACAAATCATAAAGATATTGG	TAAACTTCAGGGTGACCAAAAAATCA
UGC0005883	AGACTCGATTGAG	TGGACATGGCATT	GGTCAACAAATCATAAAGATATTGG	TAAACTTCAGGGTGACCAAAAAATCA
UGC0005884	AGACTCGATTGAG	TGGTGGTCATTCA	GGTCAACAAATCATAAAGATATTGG	TAAACTTCAGGGTGACCAAAAAATCA
UGC0005885	AGACTCGATTGAG	TTACCAGAGCCTG	GGTCAACAAATCATAAAGATATTGG	TAAACTTCAGGGTGACCAAAAAATCA
UGC0005886	AGACTCGATTGAG	TTCCGCGGCATAG	GGTCAACAAATCATAAAGATATTGG	TAAACTTCAGGGTGACCAAAAAATCA
UGC0005887	AGACTCGATTGAG	ACAACCATTGGCA	GGTCAACAAATCATAAAGATATTGG	TAAACTTCAGGGTGACCAAAAAATCA
UGC0005888	AGACTCGATTGAG	AGCCTAGCCAACT	GGTCAACAAATCATAAAGATATTGG	TAAACTTCAGGGTGACCAAAAAATCA
UGC0005889	AGACTCGATTGAG	ATAATCGAGGCTT	GGTCAACAAATCATAAAGATATTGG	TAAACTTCAGGGTGACCAAAAAATCA
UGC0005890	AGACTCGATTGAG	CTGAGTCAGAAGT	GGTCAACAAATCATAAAGATATTGG	TAAACTTCAGGGTGACCAAAAAATCA
NegJPP749	AGACTCGATTGAG	GATAGGCGCCTTG	GGTCAACAAATCATAAAGATATTGG	TAAACTTCAGGGTGACCAAAAAATCA
UGC0005891	ATCCTTCTGTTCT	ATCCGGTCGGAGA	GGTCAACAAATCATAAAGATATTGG	TAAACTTCAGGGTGACCAAAAAATCA
UGC0005892	ATCCTTCTGTTCT	CTGAGGTGATCAG	GGTCAACAAATCATAAAGATATTGG	TAAACTTCAGGGTGACCAAAAAATCA
UGC0005893	ATCCTTCTGTTCT	AGTGTCCTGCTAG	GGTCAACAAATCATAAAGATATTGG	TAAACTTCAGGGTGACCAAAAAATCA
UGC0005894	ATCCTTCTGTTCT	ATAAGCAATTCGA	GGTCAACAAATCATAAAGATATTGG	TAAACTTCAGGGTGACCAAAAAATCA
UGC0005895	ATCCTTCTGTTCT	ATCTAACAGGACC	GGTCAACAAATCATAAAGATATTGG	TAAACTTCAGGGTGACCAAAAAATCA
UGC0005896	ATCCTTCTGTTCT	CATTATATAGCCA	GGTCAACAAATCATAAAGATATTGG	TAAACTTCAGGGTGACCAAAAAATCA
UGC0005897	ATCCTTCTGTTCT	CCTGATTACGTAA	GGTCAACAAATCATAAAGATATTGG	TAAACTTCAGGGTGACCAAAAAATCA
UGC0005898	ATCCTTCTGTTCT	CTAATACACACCG	GGTCAACAAATCATAAAGATATTGG	TAAACTTCAGGGTGACCAAAAAATCA
UGC0005899	ATCCTTCTGTTCT	TTATGACCGTTGC	GGTCAACAAATCATAAAGATATTGG	TAAACTTCAGGGTGACCAAAAAATCA
UGC0005900	ATCCTTCTGTTCT	TTCTCGGCCGCAT	GGTCAACAAATCATAAAGATATTGG	TAAACTTCAGGGTGACCAAAAAATCA
UGC0005901	ATCCTTCTGTTCT	TTGGCGGTAAGAA	GGTCAACAAATCATAAAGATATTGG	TAAACTTCAGGGTGACCAAAAAATCA
UGC0005902	ATCCTTCTGTTCT	ACTTGTGCACCTG	GGTCAACAAATCATAAAGATATTGG	TAAACTTCAGGGTGACCAAAAAATCA
UGC0005903	ATCCTTCTGTTCT	CATGCCTTGATAC	GGTCAACAAATCATAAAGATATTGG	TAAACTTCAGGGTGACCAAAAAATCA
UGC0005904	ATCCTTCTGTTCT	CTGACGTTCGGTA	GGTCAACAAATCATAAAGATATTGG	TAAACTTCAGGGTGACCAAAAAATCA
UGC0005905	ATCCTTCTGTTCT	GAGGAGAGACACA	GGTCAACAAATCATAAAGATATTGG	TAAACTTCAGGGTGACCAAAAAATCA
UGC0005906	ATCCTTCTGTTCT	GCCGGTCCAAGTG	GGTCAACAAATCATAAAGATATTGG	TAAACTTCAGGGTGACCAAAAAATCA
UGC0005907	ATCCTTCTGTTCT	TTGCGTCTCACGC	GGTCAACAAATCATAAAGATATTGG	TAAACTTCAGGGTGACCAAAAAATCA
UGC0005908	ATCCTTCTGTTCT	TTATTCGCACACT	GGTCAACAAATCATAAAGATATTGG	TAAACTTCAGGGTGACCAAAAAATCA
UGC0005909	ATCCTTCTGTTCT	TGCACAGGCGGCA	GGTCAACAAATCATAAAGATATTGG	TAAACTTCAGGGTGACCAAAAAATCA
UGC0005910	ATCCTTCTGTTCT	AACATGTGGTAAG	GGTCAACAAATCATAAAGATATTGG	TAAACTTCAGGGTGACCAAAAAATCA
UGC0005911	ATCCTTCTGTTCT	ACGCGCTCTTATA	GGTCAACAAATCATAAAGATATTGG	TAAACTTCAGGGTGACCAAAAAATCA
UGC0005912	ATCCTTCTGTTCT	CAATGTTAATGGT	GGTCAACAAATCATAAAGATATTGG	TAAACTTCAGGGTGACCAAAAAATCA
UGC0005913	ATCCTTCTGTTCT	CTAGGATATAGTT	GGTCAACAAATCATAAAGATATTGG	TAAACTTCAGGGTGACCAAAAAATCA
UGC0005914	ATCCTTCTGTTCT	CTGTAGGCGAGGA	GGTCAACAAATCATAAAGATATTGG	TAAACTTCAGGGTGACCAAAAAATCA
UGC0005915	ATCCTTCTGTTCT	CTGTCGAGGCGAC	GGTCAACAAATCATAAAGATATTGG	TAAACTTCAGGGTGACCAAAAAATCA
UGC0005916	ATCCTTCTGTTCT	GACTAATGAGGAA	GGTCAACAAATCATAAAGATATTGG	TAAACTTCAGGGTGACCAAAAAATCA
UGC0005917	ATCCTTCTGTTCT	TATCCGTAATCAT	GGTCAACAAATCATAAAGATATTGG	TAAACTTCAGGGTGACCAAAAAATCA
UGC0005918	ATCCTTCTGTTCT	TCCTGGAGGATAA	GGTCAACAAATCATAAAGATATTGG	TAAACTTCAGGGTGACCAAAAAATCA
UGC0005919	ATCCTTCTGTTCT	TCTACTGTTGTGC	GGTCAACAAATCATAAAGATATTGG	TAAACTTCAGGGTGACCAAAAAATCA
UGC0005920	ATCCTTCTGTTCT	TGTATATTCAGCG	GGTCAACAAATCATAAAGATATTGG	TAAACTTCAGGGTGACCAAAAAATCA
UGC0005921	ATCCTTCTGTTCT	ACATCAGTAGTTC	GGTCAACAAATCATAAAGATATTGG	TAAACTTCAGGGTGACCAAAAAATCA
UGC0005922	ATCCTTCTGTTCT	AGCGCTGGACCAA	GGTCAACAAATCATAAAGATATTGG	TAAACTTCAGGGTGACCAAAAAATCA
UGC0005923	ATCCTTCTGTTCT	CAAGATCGGTACC	GGTCAACAAATCATAAAGATATTGG	TAAACTTCAGGGTGACCAAAAAATCA
UGC0005924	ATCCTTCTGTTCT	CCAGCCTGACGGT	GGTCAACAAATCATAAAGATATTGG	TAAACTTCAGGGTGACCAAAAAATCA
UGC0005925	ATCCTTCTGTTCT	CCGAAGCCGGTTC	GGTCAACAAATCATAAAGATATTGG	TAAACTTCAGGGTGACCAAAAAATCA
UGC0005926	ATCCTTCTGTTCT	CCGAGCAGCTGTT	GGTCAACAAATCATAAAGATATTGG	TAAACTTCAGGGTGACCAAAAAATCA
UGC0005927	ATCCTTCTGTTCT	CCTCCGCACAATC	GGTCAACAAATCATAAAGATATTGG	TAAACTTCAGGGTGACCAAAAAATCA
UGC0005928	ATCCTTCTGTTCT	CTCTAACCTATTA	GGTCAACAAATCATAAAGATATTGG	TAAACTTCAGGGTGACCAAAAAATCA
UGC0005929	ATCCTTCTGTTCT	GCACCTTGACATA	GGTCAACAAATCATAAAGATATTGG	TAAACTTCAGGGTGACCAAAAAATCA
UGC0005930	ATCCTTCTGTTCT	TAAGCGTGCTGAA	GGTCAACAAATCATAAAGATATTGG	TAAACTTCAGGGTGACCAAAAAATCA
UGC0005931	ATCCTTCTGTTCT	TTCGGCACAGGAG	GGTCAACAAATCATAAAGATATTGG	TAAACTTCAGGGTGACCAAAAAATCA
UGC0005932	ATCCTTCTGTTCT	AGACTCGATTGAG	GGTCAACAAATCATAAAGATATTGG	TAAACTTCAGGGTGACCAAAAAATCA
UGC0005933	ATCCTTCTGTTCT	ATCCTTCTGTTCT	GGTCAACAAATCATAAAGATATTGG	TAAACTTCAGGGTGACCAAAAAATCA
UGC0005934	ATCCTTCTGTTCT	CGTTACTTAGGTC	GGTCAACAAATCATAAAGATATTGG	TAAACTTCAGGGTGACCAAAAAATCA
UGC0005935	ATCCTTCTGTTCT	CTGGTTGGCTATC	GGTCAACAAATCATAAAGATATTGG	TAAACTTCAGGGTGACCAAAAAATCA
UGC0005936	ATCCTTCTGTTCT	GCACCAACGATTG	GGTCAACAAATCATAAAGATATTGG	TAAACTTCAGGGTGACCAAAAAATCA
UGC0005937	ATCCTTCTGTTCT	TCTTATGCATAAC	GGTCAACAAATCATAAAGATATTGG	TAAACTTCAGGGTGACCAAAAAATCA
UGC0005938	ATCCTTCTGTTCT	TTAGGTGTGGACC	GGTCAACAAATCATAAAGATATTGG	TAAACTTCAGGGTGACCAAAAAATCA
UGC0005939	ATCCTTCTGTTCT	TTCTTCTGGAACA	GGTCAACAAATCATAAAGATATTGG	TAAACTTCAGGGTGACCAAAAAATCA
UGC0005940	ATCCTTCTGTTCT	AGCAAGTGGCTCT	GGTCAACAAATCATAAAGATATTGG	TAAACTTCAGGGTGACCAAAAAATCA
UGC0005941	ATCCTTCTGTTCT	TCAAGTCACTAAT	GGTCAACAAATCATAAAGATATTGG	TAAACTTCAGGGTGACCAAAAAATCA
UGC0005942	ATCCTTCTGTTCT	ATGAAGACTACTG	GGTCAACAAATCATAAAGATATTGG	TAAACTTCAGGGTGACCAAAAAATCA
UGC0005943	ATCCTTCTGTTCT	CACCGGTAGAACC	GGTCAACAAATCATAAAGATATTGG	TAAACTTCAGGGTGACCAAAAAATCA
UGC0005944	ATCCTTCTGTTCT	CAGAACAACGCAT	GGTCAACAAATCATAAAGATATTGG	TAAACTTCAGGGTGACCAAAAAATCA
UGC0005945	ATCCTTCTGTTCT	CCTGCCGAGAACG	GGTCAACAAATCATAAAGATATTGG	TAAACTTCAGGGTGACCAAAAAATCA
UGC0005946	ATCCTTCTGTTCT	GTGATGGAGCGGT	GGTCAACAAATCATAAAGATATTGG	TAAACTTCAGGGTGACCAAAAAATCA
UGC0005947	ATCCTTCTGTTCT	TACGAACTATAGC	GGTCAACAAATCATAAAGATATTGG	TAAACTTCAGGGTGACCAAAAAATCA
UGC0005948	ATCCTTCTGTTCT	TACGGACCGCTCA	GGTCAACAAATCATAAAGATATTGG	TAAACTTCAGGGTGACCAAAAAATCA
UGC0005949	ATCCTTCTGTTCT	TGGACGCTAGATC	GGTCAACAAATCATAAAGATATTGG	TAAACTTCAGGGTGACCAAAAAATCA
UGC0005950	ATCCTTCTGTTCT	AGTCTTCACCTCC	GGTCAACAAATCATAAAGATATTGG	TAAACTTCAGGGTGACCAAAAAATCA
UGC0005951	ATCCTTCTGTTCT	AGTGCTTATCCGT	GGTCAACAAATCATAAAGATATTGG	TAAACTTCAGGGTGACCAAAAAATCA
UGC0005952	ATCCTTCTGTTCT	ATCGCTGCCTGGC	GGTCAACAAATCATAAAGATATTGG	TAAACTTCAGGGTGACCAAAAAATCA
UGC0005953	ATCCTTCTGTTCT	ATGCTTGCGACAG	GGTCAACAAATCATAAAGATATTGG	TAAACTTCAGGGTGACCAAAAAATCA
UGC0005954	ATCCTTCTGTTCT	CAATCCTCAAGAG	GGTCAACAAATCATAAAGATATTGG	TAAACTTCAGGGTGACCAAAAAATCA
UGC0005955	ATCCTTCTGTTCT	CATGCACACCTCT	GGTCAACAAATCATAAAGATATTGG	TAAACTTCAGGGTGACCAAAAAATCA
UGC0005956	ATCCTTCTGTTCT	CGGAGAATATTAT	GGTCAACAAATCATAAAGATATTGG	TAAACTTCAGGGTGACCAAAAAATCA
UGC0005957	ATCCTTCTGTTCT	GAGCGAAGGTAGT	GGTCAACAAATCATAAAGATATTGG	TAAACTTCAGGGTGACCAAAAAATCA
UGC0005958	ATCCTTCTGTTCT	GGCGACTGTTCCT	GGTCAACAAATCATAAAGATATTGG	TAAACTTCAGGGTGACCAAAAAATCA
UGC0005959	ATCCTTCTGTTCT	GTCAGTTAACGAC	GGTCAACAAATCATAAAGATATTGG	TAAACTTCAGGGTGACCAAAAAATCA
UGC0005960	ATCCTTCTGTTCT	TCCACAGATACAG	GGTCAACAAATCATAAAGATATTGG	TAAACTTCAGGGTGACCAAAAAATCA
UGC0005961	ATCCTTCTGTTCT	TCGAGTTGTAACT	GGTCAACAAATCATAAAGATATTGG	TAAACTTCAGGGTGACCAAAAAATCA
UGC0005962	ATCCTTCTGTTCT	TCGGTCTTAGACG	GGTCAACAAATCATAAAGATATTGG	TAAACTTCAGGGTGACCAAAAAATCA
UGC0005963	ATCCTTCTGTTCT	TCTAAGGAGTTAT	GGTCAACAAATCATAAAGATATTGG	TAAACTTCAGGGTGACCAAAAAATCA
UGC0005964	ATCCTTCTGTTCT	TCTATCTCTCGCT	GGTCAACAAATCATAAAGATATTGG	TAAACTTCAGGGTGACCAAAAAATCA
UGC0005965	ATCCTTCTGTTCT	TGTGAAGTTGCCA	GGTCAACAAATCATAAAGATATTGG	TAAACTTCAGGGTGACCAAAAAATCA
UGC0005966	ATCCTTCTGTTCT	TTACCATTCCTCA	GGTCAACAAATCATAAAGATATTGG	TAAACTTCAGGGTGACCAAAAAATCA
UGC0005967	ATCCTTCTGTTCT	AGATTCTACACAA	GGTCAACAAATCATAAAGATATTGG	TAAACTTCAGGGTGACCAAAAAATCA
UGC0005968	ATCCTTCTGTTCT	ATGCGATTAATTG	GGTCAACAAATCATAAAGATATTGG	TAAACTTCAGGGTGACCAAAAAATCA
UGC0005969	ATCCTTCTGTTCT	CCGTAGTGTTGAT	GGTCAACAAATCATAAAGATATTGG	TAAACTTCAGGGTGACCAAAAAATCA
UGC0005970	ATCCTTCTGTTCT	CCTGTACCATTGT	GGTCAACAAATCATAAAGATATTGG	TAAACTTCAGGGTGACCAAAAAATCA
UGC0005971	ATCCTTCTGTTCT	GGCTGTTACAACA	GGTCAACAAATCATAAAGATATTGG	TAAACTTCAGGGTGACCAAAAAATCA
UGC0005972	ATCCTTCTGTTCT	GGTTCAATGACGC	GGTCAACAAATCATAAAGATATTGG	TAAACTTCAGGGTGACCAAAAAATCA
UGC0005973	ATCCTTCTGTTCT	GGTTCCTGCACTT	GGTCAACAAATCATAAAGATATTGG	TAAACTTCAGGGTGACCAAAAAATCA
UGC0005974	ATCCTTCTGTTCT	GTCCAACTTCAGT	GGTCAACAAATCATAAAGATATTGG	TAAACTTCAGGGTGACCAAAAAATCA
UGC0005975	ATCCTTCTGTTCT	GTCCAGGCCTTCT	GGTCAACAAATCATAAAGATATTGG	TAAACTTCAGGGTGACCAAAAAATCA
UGC0005976	ATCCTTCTGTTCT	GTGACGCCGTATT	GGTCAACAAATCATAAAGATATTGG	TAAACTTCAGGGTGACCAAAAAATCA
UGC0005977	ATCCTTCTGTTCT	TGCAGCAACCAGC	GGTCAACAAATCATAAAGATATTGG	TAAACTTCAGGGTGACCAAAAAATCA
UGC0005978	ATCCTTCTGTTCT	TGGACATGGCATT	GGTCAACAAATCATAAAGATATTGG	TAAACTTCAGGGTGACCAAAAAATCA
UGC0005979	ATCCTTCTGTTCT	TGGTGGTCATTCA	GGTCAACAAATCATAAAGATATTGG	TAAACTTCAGGGTGACCAAAAAATCA
UGC0005980	ATCCTTCTGTTCT	TTACCAGAGCCTG	GGTCAACAAATCATAAAGATATTGG	TAAACTTCAGGGTGACCAAAAAATCA
UGC0005981	ATCCTTCTGTTCT	TTCCGCGGCATAG	GGTCAACAAATCATAAAGATATTGG	TAAACTTCAGGGTGACCAAAAAATCA
UGC0005982	ATCCTTCTGTTCT	ACAACCATTGGCA	GGTCAACAAATCATAAAGATATTGG	TAAACTTCAGGGTGACCAAAAAATCA
UGC0005983	ATCCTTCTGTTCT	AGCCTAGCCAACT	GGTCAACAAATCATAAAGATATTGG	TAAACTTCAGGGTGACCAAAAAATCA
UGC0005984	ATCCTTCTGTTCT	ATAATCGAGGCTT	GGTCAACAAATCATAAAGATATTGG	TAAACTTCAGGGTGACCAAAAAATCA
UGC0005985	ATCCTTCTGTTCT	CTGAGTCAGAAGT	GGTCAACAAATCATAAAGATATTGG	TAAACTTCAGGGTGACCAAAAAATCA
NegJPP750	ATCCTTCTGTTCT	GATAGGCGCCTTG	GGTCAACAAATCATAAAGATATTGG	TAAACTTCAGGGTGACCAAAAAATCA
UGC0005986	CGTTACTTAGGTC	ATCCGGTCGGAGA	GGTCAACAAATCATAAAGATATTGG	TAAACTTCAGGGTGACCAAAAAATCA
UGC0005987	CGTTACTTAGGTC	CTGAGGTGATCAG	GGTCAACAAATCATAAAGATATTGG	TAAACTTCAGGGTGACCAAAAAATCA
UGC0005988	CGTTACTTAGGTC	AGTGTCCTGCTAG	GGTCAACAAATCATAAAGATATTGG	TAAACTTCAGGGTGACCAAAAAATCA
UGC0005989	CGTTACTTAGGTC	ATAAGCAATTCGA	GGTCAACAAATCATAAAGATATTGG	TAAACTTCAGGGTGACCAAAAAATCA
UGC0005990	CGTTACTTAGGTC	ATCTAACAGGACC	GGTCAACAAATCATAAAGATATTGG	TAAACTTCAGGGTGACCAAAAAATCA
UGC0005991	CGTTACTTAGGTC	CATTATATAGCCA	GGTCAACAAATCATAAAGATATTGG	TAAACTTCAGGGTGACCAAAAAATCA
UGC0005992	CGTTACTTAGGTC	CCTGATTACGTAA	GGTCAACAAATCATAAAGATATTGG	TAAACTTCAGGGTGACCAAAAAATCA
UGC0005993	CGTTACTTAGGTC	CTAATACACACCG	GGTCAACAAATCATAAAGATATTGG	TAAACTTCAGGGTGACCAAAAAATCA
UGC0005994	CGTTACTTAGGTC	TTATGACCGTTGC	GGTCAACAAATCATAAAGATATTGG	TAAACTTCAGGGTGACCAAAAAATCA
UGC0005995	CGTTACTTAGGTC	TTCTCGGCCGCAT	GGTCAACAAATCATAAAGATATTGG	TAAACTTCAGGGTGACCAAAAAATCA
UGC0005996	CGTTACTTAGGTC	TTGGCGGTAAGAA	GGTCAACAAATCATAAAGATATTGG	TAAACTTCAGGGTGACCAAAAAATCA
UGC0005997	CGTTACTTAGGTC	ACTTGTGCACCTG	GGTCAACAAATCATAAAGATATTGG	TAAACTTCAGGGTGACCAAAAAATCA
UGC0005998	CGTTACTTAGGTC	CATGCCTTGATAC	GGTCAACAAATCATAAAGATATTGG	TAAACTTCAGGGTGACCAAAAAATCA
UGC0005999	CGTTACTTAGGTC	CTGACGTTCGGTA	GGTCAACAAATCATAAAGATATTGG	TAAACTTCAGGGTGACCAAAAAATCA
UGC0006000	CGTTACTTAGGTC	GAGGAGAGACACA	GGTCAACAAATCATAAAGATATTGG	TAAACTTCAGGGTGACCAAAAAATCA
UGC0006001	CGTTACTTAGGTC	GCCGGTCCAAGTG	GGTCAACAAATCATAAAGATATTGG	TAAACTTCAGGGTGACCAAAAAATCA
UGC0006002	CGTTACTTAGGTC	TTGCGTCTCACGC	GGTCAACAAATCATAAAGATATTGG	TAAACTTCAGGGTGACCAAAAAATCA
UGC0006003	CGTTACTTAGGTC	TTATTCGCACACT	GGTCAACAAATCATAAAGATATTGG	TAAACTTCAGGGTGACCAAAAAATCA
UGC0006004	CGTTACTTAGGTC	TGCACAGGCGGCA	GGTCAACAAATCATAAAGATATTGG	TAAACTTCAGGGTGACCAAAAAATCA
UGC0006005	CGTTACTTAGGTC	AACATGTGGTAAG	GGTCAACAAATCATAAAGATATTGG	TAAACTTCAGGGTGACCAAAAAATCA
UGC0006006	CGTTACTTAGGTC	ACGCGCTCTTATA	GGTCAACAAATCATAAAGATATTGG	TAAACTTCAGGGTGACCAAAAAATCA
UGC0006007	CGTTACTTAGGTC	CAATGTTAATGGT	GGTCAACAAATCATAAAGATATTGG	TAAACTTCAGGGTGACCAAAAAATCA
UGC0006008	CGTTACTTAGGTC	CTAGGATATAGTT	GGTCAACAAATCATAAAGATATTGG	TAAACTTCAGGGTGACCAAAAAATCA
UGC0006009	CGTTACTTAGGTC	CTGTAGGCGAGGA	GGTCAACAAATCATAAAGATATTGG	TAAACTTCAGGGTGACCAAAAAATCA
UGC0006010	CGTTACTTAGGTC	CTGTCGAGGCGAC	GGTCAACAAATCATAAAGATATTGG	TAAACTTCAGGGTGACCAAAAAATCA
UGC0006011	CGTTACTTAGGTC	GACTAATGAGGAA	GGTCAACAAATCATAAAGATATTGG	TAAACTTCAGGGTGACCAAAAAATCA
UGC0006012	CGTTACTTAGGTC	TATCCGTAATCAT	GGTCAACAAATCATAAAGATATTGG	TAAACTTCAGGGTGACCAAAAAATCA
UGC0006013	CGTTACTTAGGTC	TCCTGGAGGATAA	GGTCAACAAATCATAAAGATATTGG	TAAACTTCAGGGTGACCAAAAAATCA
UGC0006014	CGTTACTTAGGTC	TCTACTGTTGTGC	GGTCAACAAATCATAAAGATATTGG	TAAACTTCAGGGTGACCAAAAAATCA
UGC0006015	CGTTACTTAGGTC	TGTATATTCAGCG	GGTCAACAAATCATAAAGATATTGG	TAAACTTCAGGGTGACCAAAAAATCA
UGC0006016	CGTTACTTAGGTC	ACATCAGTAGTTC	GGTCAACAAATCATAAAGATATTGG	TAAACTTCAGGGTGACCAAAAAATCA
UGC0006017	CGTTACTTAGGTC	AGCGCTGGACCAA	GGTCAACAAATCATAAAGATATTGG	TAAACTTCAGGGTGACCAAAAAATCA
UGC0006018	CGTTACTTAGGTC	CAAGATCGGTACC	GGTCAACAAATCATAAAGATATTGG	TAAACTTCAGGGTGACCAAAAAATCA
UGC0006019	CGTTACTTAGGTC	CCAGCCTGACGGT	GGTCAACAAATCATAAAGATATTGG	TAAACTTCAGGGTGACCAAAAAATCA
UGC0006020	CGTTACTTAGGTC	CCGAAGCCGGTTC	GGTCAACAAATCATAAAGATATTGG	TAAACTTCAGGGTGACCAAAAAATCA
UGC0006021	CGTTACTTAGGTC	CCGAGCAGCTGTT	GGTCAACAAATCATAAAGATATTGG	TAAACTTCAGGGTGACCAAAAAATCA
UGC0006022	CGTTACTTAGGTC	CCTCCGCACAATC	GGTCAACAAATCATAAAGATATTGG	TAAACTTCAGGGTGACCAAAAAATCA
UGC0006023	CGTTACTTAGGTC	CTCTAACCTATTA	GGTCAACAAATCATAAAGATATTGG	TAAACTTCAGGGTGACCAAAAAATCA
UGC0006024	CGTTACTTAGGTC	GCACCTTGACATA	GGTCAACAAATCATAAAGATATTGG	TAAACTTCAGGGTGACCAAAAAATCA
UGC0006025	CGTTACTTAGGTC	TAAGCGTGCTGAA	GGTCAACAAATCATAAAGATATTGG	TAAACTTCAGGGTGACCAAAAAATCA
UGC0006026	CGTTACTTAGGTC	TTCGGCACAGGAG	GGTCAACAAATCATAAAGATATTGG	TAAACTTCAGGGTGACCAAAAAATCA
UGC0006027	CGTTACTTAGGTC	AGACTCGATTGAG	GGTCAACAAATCATAAAGATATTGG	TAAACTTCAGGGTGACCAAAAAATCA
UGC0006028	CGTTACTTAGGTC	ATCCTTCTGTTCT	GGTCAACAAATCATAAAGATATTGG	TAAACTTCAGGGTGACCAAAAAATCA
UGC0006029	CGTTACTTAGGTC	CGTTACTTAGGTC	GGTCAACAAATCATAAAGATATTGG	TAAACTTCAGGGTGACCAAAAAATCA
UGC0006030	CGTTACTTAGGTC	CTGGTTGGCTATC	GGTCAACAAATCATAAAGATATTGG	TAAACTTCAGGGTGACCAAAAAATCA
UGC0006031	CGTTACTTAGGTC	GCACCAACGATTG	GGTCAACAAATCATAAAGATATTGG	TAAACTTCAGGGTGACCAAAAAATCA
UGC0006032	CGTTACTTAGGTC	TCTTATGCATAAC	GGTCAACAAATCATAAAGATATTGG	TAAACTTCAGGGTGACCAAAAAATCA
UGC0006033	CGTTACTTAGGTC	TTAGGTGTGGACC	GGTCAACAAATCATAAAGATATTGG	TAAACTTCAGGGTGACCAAAAAATCA
UGC0006034	CGTTACTTAGGTC	TTCTTCTGGAACA	GGTCAACAAATCATAAAGATATTGG	TAAACTTCAGGGTGACCAAAAAATCA
UGC0006035	CGTTACTTAGGTC	AGCAAGTGGCTCT	GGTCAACAAATCATAAAGATATTGG	TAAACTTCAGGGTGACCAAAAAATCA
UGC0006036	CGTTACTTAGGTC	TCAAGTCACTAAT	GGTCAACAAATCATAAAGATATTGG	TAAACTTCAGGGTGACCAAAAAATCA
UGC0006037	CGTTACTTAGGTC	ATGAAGACTACTG	GGTCAACAAATCATAAAGATATTGG	TAAACTTCAGGGTGACCAAAAAATCA
UGC0006038	CGTTACTTAGGTC	CACCGGTAGAACC	GGTCAACAAATCATAAAGATATTGG	TAAACTTCAGGGTGACCAAAAAATCA
UGC0006039	CGTTACTTAGGTC	CAGAACAACGCAT	GGTCAACAAATCATAAAGATATTGG	TAAACTTCAGGGTGACCAAAAAATCA
UGC0006040	CGTTACTTAGGTC	CCTGCCGAGAACG	GGTCAACAAATCATAAAGATATTGG	TAAACTTCAGGGTGACCAAAAAATCA
UGC0006041	CGTTACTTAGGTC	GTGATGGAGCGGT	GGTCAACAAATCATAAAGATATTGG	TAAACTTCAGGGTGACCAAAAAATCA
UGC0006042	CGTTACTTAGGTC	TACGAACTATAGC	GGTCAACAAATCATAAAGATATTGG	TAAACTTCAGGGTGACCAAAAAATCA
UGC0006043	CGTTACTTAGGTC	TACGGACCGCTCA	GGTCAACAAATCATAAAGATATTGG	TAAACTTCAGGGTGACCAAAAAATCA
UGC0006044	CGTTACTTAGGTC	TGGACGCTAGATC	GGTCAACAAATCATAAAGATATTGG	TAAACTTCAGGGTGACCAAAAAATCA
UGC0006045	CGTTACTTAGGTC	AGTCTTCACCTCC	GGTCAACAAATCATAAAGATATTGG	TAAACTTCAGGGTGACCAAAAAATCA
UGC0006046	CGTTACTTAGGTC	AGTGCTTATCCGT	GGTCAACAAATCATAAAGATATTGG	TAAACTTCAGGGTGACCAAAAAATCA
UGC0006047	CGTTACTTAGGTC	ATCGCTGCCTGGC	GGTCAACAAATCATAAAGATATTGG	TAAACTTCAGGGTGACCAAAAAATCA
UGC0006048	CGTTACTTAGGTC	ATGCTTGCGACAG	GGTCAACAAATCATAAAGATATTGG	TAAACTTCAGGGTGACCAAAAAATCA
UGC0006049	CGTTACTTAGGTC	CAATCCTCAAGAG	GGTCAACAAATCATAAAGATATTGG	TAAACTTCAGGGTGACCAAAAAATCA
UGC0006050	CGTTACTTAGGTC	CATGCACACCTCT	GGTCAACAAATCATAAAGATATTGG	TAAACTTCAGGGTGACCAAAAAATCA
UGC0006051	CGTTACTTAGGTC	CGGAGAATATTAT	GGTCAACAAATCATAAAGATATTGG	TAAACTTCAGGGTGACCAAAAAATCA
UGC0006052	CGTTACTTAGGTC	GAGCGAAGGTAGT	GGTCAACAAATCATAAAGATATTGG	TAAACTTCAGGGTGACCAAAAAATCA
UGC0006053	CGTTACTTAGGTC	GGCGACTGTTCCT	GGTCAACAAATCATAAAGATATTGG	TAAACTTCAGGGTGACCAAAAAATCA
UGC0006054	CGTTACTTAGGTC	GTCAGTTAACGAC	GGTCAACAAATCATAAAGATATTGG	TAAACTTCAGGGTGACCAAAAAATCA
UGC0006055	CGTTACTTAGGTC	TCCACAGATACAG	GGTCAACAAATCATAAAGATATTGG	TAAACTTCAGGGTGACCAAAAAATCA
UGC0006056	CGTTACTTAGGTC	TCGAGTTGTAACT	GGTCAACAAATCATAAAGATATTGG	TAAACTTCAGGGTGACCAAAAAATCA
UGC0006057	CGTTACTTAGGTC	TCGGTCTTAGACG	GGTCAACAAATCATAAAGATATTGG	TAAACTTCAGGGTGACCAAAAAATCA
UGC0006058	CGTTACTTAGGTC	TCTAAGGAGTTAT	GGTCAACAAATCATAAAGATATTGG	TAAACTTCAGGGTGACCAAAAAATCA
UGC0006059	CGTTACTTAGGTC	TCTATCTCTCGCT	GGTCAACAAATCATAAAGATATTGG	TAAACTTCAGGGTGACCAAAAAATCA
UGC0006060	CGTTACTTAGGTC	TGTGAAGTTGCCA	GGTCAACAAATCATAAAGATATTGG	TAAACTTCAGGGTGACCAAAAAATCA
UGC0006061	CGTTACTTAGGTC	TTACCATTCCTCA	GGTCAACAAATCATAAAGATATTGG	TAAACTTCAGGGTGACCAAAAAATCA
UGC0006062	CGTTACTTAGGTC	AGATTCTACACAA	GGTCAACAAATCATAAAGATATTGG	TAAACTTCAGGGTGACCAAAAAATCA
UGC0006063	CGTTACTTAGGTC	ATGCGATTAATTG	GGTCAACAAATCATAAAGATATTGG	TAAACTTCAGGGTGACCAAAAAATCA
UGC0006064	CGTTACTTAGGTC	CCGTAGTGTTGAT	GGTCAACAAATCATAAAGATATTGG	TAAACTTCAGGGTGACCAAAAAATCA
UGC0006065	CGTTACTTAGGTC	CCTGTACCATTGT	GGTCAACAAATCATAAAGATATTGG	TAAACTTCAGGGTGACCAAAAAATCA
UGC0006066	CGTTACTTAGGTC	GGCTGTTACAACA	GGTCAACAAATCATAAAGATATTGG	TAAACTTCAGGGTGACCAAAAAATCA
UGC0006067	CGTTACTTAGGTC	GGTTCAATGACGC	GGTCAACAAATCATAAAGATATTGG	TAAACTTCAGGGTGACCAAAAAATCA
UGC0006068	CGTTACTTAGGTC	GGTTCCTGCACTT	GGTCAACAAATCATAAAGATATTGG	TAAACTTCAGGGTGACCAAAAAATCA
UGC0006069	CGTTACTTAGGTC	GTCCAACTTCAGT	GGTCAACAAATCATAAAGATATTGG	TAAACTTCAGGGTGACCAAAAAATCA
UGC0006070	CGTTACTTAGGTC	GTCCAGGCCTTCT	GGTCAACAAATCATAAAGATATTGG	TAAACTTCAGGGTGACCAAAAAATCA
UGC0006071	CGTTACTTAGGTC	GTGACGCCGTATT	GGTCAACAAATCATAAAGATATTGG	TAAACTTCAGGGTGACCAAAAAATCA
UGC0006072	CGTTACTTAGGTC	TGCAGCAACCAGC	GGTCAACAAATCATAAAGATATTGG	TAAACTTCAGGGTGACCAAAAAATCA
UGC0006073	CGTTACTTAGGTC	TGGACATGGCATT	GGTCAACAAATCATAAAGATATTGG	TAAACTTCAGGGTGACCAAAAAATCA
UGC0006074	CGTTACTTAGGTC	TGGTGGTCATTCA	GGTCAACAAATCATAAAGATATTGG	TAAACTTCAGGGTGACCAAAAAATCA
UGC0006075	CGTTACTTAGGTC	TTACCAGAGCCTG	GGTCAACAAATCATAAAGATATTGG	TAAACTTCAGGGTGACCAAAAAATCA
UGC0006076	CGTTACTTAGGTC	TTCCGCGGCATAG	GGTCAACAAATCATAAAGATATTGG	TAAACTTCAGGGTGACCAAAAAATCA
UGC0006077	CGTTACTTAGGTC	ACAACCATTGGCA	GGTCAACAAATCATAAAGATATTGG	TAAACTTCAGGGTGACCAAAAAATCA
UGC0006078	CGTTACTTAGGTC	AGCCTAGCCAACT	GGTCAACAAATCATAAAGATATTGG	TAAACTTCAGGGTGACCAAAAAATCA
UGC0006079	CGTTACTTAGGTC	ATAATCGAGGCTT	GGTCAACAAATCATAAAGATATTGG	TAAACTTCAGGGTGACCAAAAAATCA
UGC0006080	CGTTACTTAGGTC	CTGAGTCAGAAGT	GGTCAACAAATCATAAAGATATTGG	TAAACTTCAGGGTGACCAAAAAATCA
NegJPP751	CGTTACTTAGGTC	GATAGGCGCCTTG	GGTCAACAAATCATAAAGATATTGG	TAAACTTCAGGGTGACCAAAAAATCA
UGC0006081	CTGGTTGGCTATC	ATCCGGTCGGAGA	GGTCAACAAATCATAAAGATATTGG	TAAACTTCAGGGTGACCAAAAAATCA
UGC0006082	CTGGTTGGCTATC	CTGAGGTGATCAG	GGTCAACAAATCATAAAGATATTGG	TAAACTTCAGGGTGACCAAAAAATCA
UGC0006083	CTGGTTGGCTATC	AGTGTCCTGCTAG	GGTCAACAAATCATAAAGATATTGG	TAAACTTCAGGGTGACCAAAAAATCA
UGC0006084	CTGGTTGGCTATC	ATAAGCAATTCGA	GGTCAACAAATCATAAAGATATTGG	TAAACTTCAGGGTGACCAAAAAATCA
UGC0006085	CTGGTTGGCTATC	ATCTAACAGGACC	GGTCAACAAATCATAAAGATATTGG	TAAACTTCAGGGTGACCAAAAAATCA
UGC0006086	CTGGTTGGCTATC	CATTATATAGCCA	GGTCAACAAATCATAAAGATATTGG	TAAACTTCAGGGTGACCAAAAAATCA
UGC0006087	CTGGTTGGCTATC	CCTGATTACGTAA	GGTCAACAAATCATAAAGATATTGG	TAAACTTCAGGGTGACCAAAAAATCA
UGC0006088	CTGGTTGGCTATC	CTAATACACACCG	GGTCAACAAATCATAAAGATATTGG	TAAACTTCAGGGTGACCAAAAAATCA
UGC0006089	CTGGTTGGCTATC	TTATGACCGTTGC	GGTCAACAAATCATAAAGATATTGG	TAAACTTCAGGGTGACCAAAAAATCA
UGC0006090	CTGGTTGGCTATC	TTCTCGGCCGCAT	GGTCAACAAATCATAAAGATATTGG	TAAACTTCAGGGTGACCAAAAAATCA
UGC0006091	CTGGTTGGCTATC	TTGGCGGTAAGAA	GGTCAACAAATCATAAAGATATTGG	TAAACTTCAGGGTGACCAAAAAATCA
UGC0006092	CTGGTTGGCTATC	ACTTGTGCACCTG	GGTCAACAAATCATAAAGATATTGG	TAAACTTCAGGGTGACCAAAAAATCA
UGC0006093	CTGGTTGGCTATC	CATGCCTTGATAC	GGTCAACAAATCATAAAGATATTGG	TAAACTTCAGGGTGACCAAAAAATCA
UGC0006094	CTGGTTGGCTATC	CTGACGTTCGGTA	GGTCAACAAATCATAAAGATATTGG	TAAACTTCAGGGTGACCAAAAAATCA
UGC0006095	CTGGTTGGCTATC	GAGGAGAGACACA	GGTCAACAAATCATAAAGATATTGG	TAAACTTCAGGGTGACCAAAAAATCA
UGC0006096	CTGGTTGGCTATC	GCCGGTCCAAGTG	GGTCAACAAATCATAAAGATATTGG	TAAACTTCAGGGTGACCAAAAAATCA
UGC0006097	CTGGTTGGCTATC	TTGCGTCTCACGC	GGTCAACAAATCATAAAGATATTGG	TAAACTTCAGGGTGACCAAAAAATCA
UGC0006098	CTGGTTGGCTATC	TTATTCGCACACT	GGTCAACAAATCATAAAGATATTGG	TAAACTTCAGGGTGACCAAAAAATCA
UGC0006099	CTGGTTGGCTATC	TGCACAGGCGGCA	GGTCAACAAATCATAAAGATATTGG	TAAACTTCAGGGTGACCAAAAAATCA
UGC0006100	CTGGTTGGCTATC	AACATGTGGTAAG	GGTCAACAAATCATAAAGATATTGG	TAAACTTCAGGGTGACCAAAAAATCA
UGC0006101	CTGGTTGGCTATC	ACGCGCTCTTATA	GGTCAACAAATCATAAAGATATTGG	TAAACTTCAGGGTGACCAAAAAATCA
UGC0006102	CTGGTTGGCTATC	CAATGTTAATGGT	GGTCAACAAATCATAAAGATATTGG	TAAACTTCAGGGTGACCAAAAAATCA
UGC0006103	CTGGTTGGCTATC	CTAGGATATAGTT	GGTCAACAAATCATAAAGATATTGG	TAAACTTCAGGGTGACCAAAAAATCA
UGC0006104	CTGGTTGGCTATC	CTGTAGGCGAGGA	GGTCAACAAATCATAAAGATATTGG	TAAACTTCAGGGTGACCAAAAAATCA
UGC0006105	CTGGTTGGCTATC	CTGTCGAGGCGAC	GGTCAACAAATCATAAAGATATTGG	TAAACTTCAGGGTGACCAAAAAATCA
UGC0006106	CTGGTTGGCTATC	GACTAATGAGGAA	GGTCAACAAATCATAAAGATATTGG	TAAACTTCAGGGTGACCAAAAAATCA
UGC0006107	CTGGTTGGCTATC	TATCCGTAATCAT	GGTCAACAAATCATAAAGATATTGG	TAAACTTCAGGGTGACCAAAAAATCA
UGC0006108	CTGGTTGGCTATC	TCCTGGAGGATAA	GGTCAACAAATCATAAAGATATTGG	TAAACTTCAGGGTGACCAAAAAATCA
UGC0006109	CTGGTTGGCTATC	TCTACTGTTGTGC	GGTCAACAAATCATAAAGATATTGG	TAAACTTCAGGGTGACCAAAAAATCA
UGC0006110	CTGGTTGGCTATC	TGTATATTCAGCG	GGTCAACAAATCATAAAGATATTGG	TAAACTTCAGGGTGACCAAAAAATCA
UGC0006111	CTGGTTGGCTATC	ACATCAGTAGTTC	GGTCAACAAATCATAAAGATATTGG	TAAACTTCAGGGTGACCAAAAAATCA
UGC0006112	CTGGTTGGCTATC	AGCGCTGGACCAA	GGTCAACAAATCATAAAGATATTGG	TAAACTTCAGGGTGACCAAAAAATCA
UGC0006113	CTGGTTGGCTATC	CAAGATCGGTACC	GGTCAACAAATCATAAAGATATTGG	TAAACTTCAGGGTGACCAAAAAATCA
UGC0006114	CTGGTTGGCTATC	CCAGCCTGACGGT	GGTCAACAAATCATAAAGATATTGG	TAAACTTCAGGGTGACCAAAAAATCA
UGC0006115	CTGGTTGGCTATC	CCGAAGCCGGTTC	GGTCAACAAATCATAAAGATATTGG	TAAACTTCAGGGTGACCAAAAAATCA
UGC0006116	CTGGTTGGCTATC	CCGAGCAGCTGTT	GGTCAACAAATCATAAAGATATTGG	TAAACTTCAGGGTGACCAAAAAATCA
UGC0006117	CTGGTTGGCTATC	CCTCCGCACAATC	GGTCAACAAATCATAAAGATATTGG	TAAACTTCAGGGTGACCAAAAAATCA
UGC0006118	CTGGTTGGCTATC	CTCTAACCTATTA	GGTCAACAAATCATAAAGATATTGG	TAAACTTCAGGGTGACCAAAAAATCA
UGC0006119	CTGGTTGGCTATC	GCACCTTGACATA	GGTCAACAAATCATAAAGATATTGG	TAAACTTCAGGGTGACCAAAAAATCA
UGC0006120	CTGGTTGGCTATC	TAAGCGTGCTGAA	GGTCAACAAATCATAAAGATATTGG	TAAACTTCAGGGTGACCAAAAAATCA
UGC0006121	CTGGTTGGCTATC	TTCGGCACAGGAG	GGTCAACAAATCATAAAGATATTGG	TAAACTTCAGGGTGACCAAAAAATCA
UGC0006122	CTGGTTGGCTATC	AGACTCGATTGAG	GGTCAACAAATCATAAAGATATTGG	TAAACTTCAGGGTGACCAAAAAATCA
UGC0006123	CTGGTTGGCTATC	ATCCTTCTGTTCT	GGTCAACAAATCATAAAGATATTGG	TAAACTTCAGGGTGACCAAAAAATCA
UGC0006124	CTGGTTGGCTATC	CGTTACTTAGGTC	GGTCAACAAATCATAAAGATATTGG	TAAACTTCAGGGTGACCAAAAAATCA
UGC0006125	CTGGTTGGCTATC	CTGGTTGGCTATC	GGTCAACAAATCATAAAGATATTGG	TAAACTTCAGGGTGACCAAAAAATCA
UGC0006126	CTGGTTGGCTATC	GCACCAACGATTG	GGTCAACAAATCATAAAGATATTGG	TAAACTTCAGGGTGACCAAAAAATCA
UGC0006127	CTGGTTGGCTATC	TCTTATGCATAAC	GGTCAACAAATCATAAAGATATTGG	TAAACTTCAGGGTGACCAAAAAATCA
UGC0006128	CTGGTTGGCTATC	TTAGGTGTGGACC	GGTCAACAAATCATAAAGATATTGG	TAAACTTCAGGGTGACCAAAAAATCA
UGC0006129	CTGGTTGGCTATC	TTCTTCTGGAACA	GGTCAACAAATCATAAAGATATTGG	TAAACTTCAGGGTGACCAAAAAATCA
UGC0006130	CTGGTTGGCTATC	AGCAAGTGGCTCT	GGTCAACAAATCATAAAGATATTGG	TAAACTTCAGGGTGACCAAAAAATCA
UGC0006131	CTGGTTGGCTATC	TCAAGTCACTAAT	GGTCAACAAATCATAAAGATATTGG	TAAACTTCAGGGTGACCAAAAAATCA
UGC0006132	CTGGTTGGCTATC	ATGAAGACTACTG	GGTCAACAAATCATAAAGATATTGG	TAAACTTCAGGGTGACCAAAAAATCA
UGC0006133	CTGGTTGGCTATC	CACCGGTAGAACC	GGTCAACAAATCATAAAGATATTGG	TAAACTTCAGGGTGACCAAAAAATCA
UGC0006134	CTGGTTGGCTATC	CAGAACAACGCAT	GGTCAACAAATCATAAAGATATTGG	TAAACTTCAGGGTGACCAAAAAATCA
UGC0006135	CTGGTTGGCTATC	CCTGCCGAGAACG	GGTCAACAAATCATAAAGATATTGG	TAAACTTCAGGGTGACCAAAAAATCA
UGC0006136	CTGGTTGGCTATC	GTGATGGAGCGGT	GGTCAACAAATCATAAAGATATTGG	TAAACTTCAGGGTGACCAAAAAATCA
UGC0006137	CTGGTTGGCTATC	TACGAACTATAGC	GGTCAACAAATCATAAAGATATTGG	TAAACTTCAGGGTGACCAAAAAATCA
UGC0006138	CTGGTTGGCTATC	TACGGACCGCTCA	GGTCAACAAATCATAAAGATATTGG	TAAACTTCAGGGTGACCAAAAAATCA
UGC0006139	CTGGTTGGCTATC	TGGACGCTAGATC	GGTCAACAAATCATAAAGATATTGG	TAAACTTCAGGGTGACCAAAAAATCA
UGC0006140	CTGGTTGGCTATC	AGTCTTCACCTCC	GGTCAACAAATCATAAAGATATTGG	TAAACTTCAGGGTGACCAAAAAATCA
UGC0006141	CTGGTTGGCTATC	AGTGCTTATCCGT	GGTCAACAAATCATAAAGATATTGG	TAAACTTCAGGGTGACCAAAAAATCA
UGC0006142	CTGGTTGGCTATC	ATCGCTGCCTGGC	GGTCAACAAATCATAAAGATATTGG	TAAACTTCAGGGTGACCAAAAAATCA
UGC0006143	CTGGTTGGCTATC	ATGCTTGCGACAG	GGTCAACAAATCATAAAGATATTGG	TAAACTTCAGGGTGACCAAAAAATCA
UGC0006144	CTGGTTGGCTATC	CAATCCTCAAGAG	GGTCAACAAATCATAAAGATATTGG	TAAACTTCAGGGTGACCAAAAAATCA
UGC0006145	CTGGTTGGCTATC	CATGCACACCTCT	GGTCAACAAATCATAAAGATATTGG	TAAACTTCAGGGTGACCAAAAAATCA
UGC0006146	CTGGTTGGCTATC	CGGAGAATATTAT	GGTCAACAAATCATAAAGATATTGG	TAAACTTCAGGGTGACCAAAAAATCA
UGC0006147	CTGGTTGGCTATC	GAGCGAAGGTAGT	GGTCAACAAATCATAAAGATATTGG	TAAACTTCAGGGTGACCAAAAAATCA
UGC0006148	CTGGTTGGCTATC	GGCGACTGTTCCT	GGTCAACAAATCATAAAGATATTGG	TAAACTTCAGGGTGACCAAAAAATCA
UGC0006149	CTGGTTGGCTATC	GTCAGTTAACGAC	GGTCAACAAATCATAAAGATATTGG	TAAACTTCAGGGTGACCAAAAAATCA
UGC0006150	CTGGTTGGCTATC	TCCACAGATACAG	GGTCAACAAATCATAAAGATATTGG	TAAACTTCAGGGTGACCAAAAAATCA
UGC0006151	CTGGTTGGCTATC	TCGAGTTGTAACT	GGTCAACAAATCATAAAGATATTGG	TAAACTTCAGGGTGACCAAAAAATCA
UGC0006152	CTGGTTGGCTATC	TCGGTCTTAGACG	GGTCAACAAATCATAAAGATATTGG	TAAACTTCAGGGTGACCAAAAAATCA
UGC0006153	CTGGTTGGCTATC	TCTAAGGAGTTAT	GGTCAACAAATCATAAAGATATTGG	TAAACTTCAGGGTGACCAAAAAATCA
UGC0006154	CTGGTTGGCTATC	TCTATCTCTCGCT	GGTCAACAAATCATAAAGATATTGG	TAAACTTCAGGGTGACCAAAAAATCA
UGC0006155	CTGGTTGGCTATC	TGTGAAGTTGCCA	GGTCAACAAATCATAAAGATATTGG	TAAACTTCAGGGTGACCAAAAAATCA
UGC0006156	CTGGTTGGCTATC	TTACCATTCCTCA	GGTCAACAAATCATAAAGATATTGG	TAAACTTCAGGGTGACCAAAAAATCA
UGC0006157	CTGGTTGGCTATC	AGATTCTACACAA	GGTCAACAAATCATAAAGATATTGG	TAAACTTCAGGGTGACCAAAAAATCA
UGC0006158	CTGGTTGGCTATC	ATGCGATTAATTG	GGTCAACAAATCATAAAGATATTGG	TAAACTTCAGGGTGACCAAAAAATCA
UGC0006159	CTGGTTGGCTATC	CCGTAGTGTTGAT	GGTCAACAAATCATAAAGATATTGG	TAAACTTCAGGGTGACCAAAAAATCA
UGC0006160	CTGGTTGGCTATC	CCTGTACCATTGT	GGTCAACAAATCATAAAGATATTGG	TAAACTTCAGGGTGACCAAAAAATCA
UGC0006161	CTGGTTGGCTATC	GGCTGTTACAACA	GGTCAACAAATCATAAAGATATTGG	TAAACTTCAGGGTGACCAAAAAATCA
UGC0006162	CTGGTTGGCTATC	GGTTCAATGACGC	GGTCAACAAATCATAAAGATATTGG	TAAACTTCAGGGTGACCAAAAAATCA
UGC0006163	CTGGTTGGCTATC	GGTTCCTGCACTT	GGTCAACAAATCATAAAGATATTGG	TAAACTTCAGGGTGACCAAAAAATCA
UGC0006164	CTGGTTGGCTATC	GTCCAACTTCAGT	GGTCAACAAATCATAAAGATATTGG	TAAACTTCAGGGTGACCAAAAAATCA
UGC0006165	CTGGTTGGCTATC	GTCCAGGCCTTCT	GGTCAACAAATCATAAAGATATTGG	TAAACTTCAGGGTGACCAAAAAATCA
UGC0006166	CTGGTTGGCTATC	GTGACGCCGTATT	GGTCAACAAATCATAAAGATATTGG	TAAACTTCAGGGTGACCAAAAAATCA
UGC0006167	CTGGTTGGCTATC	TGCAGCAACCAGC	GGTCAACAAATCATAAAGATATTGG	TAAACTTCAGGGTGACCAAAAAATCA
UGC0006168	CTGGTTGGCTATC	TGGACATGGCATT	GGTCAACAAATCATAAAGATATTGG	TAAACTTCAGGGTGACCAAAAAATCA
UGC0006169	CTGGTTGGCTATC	TGGTGGTCATTCA	GGTCAACAAATCATAAAGATATTGG	TAAACTTCAGGGTGACCAAAAAATCA
UGC0006170	CTGGTTGGCTATC	TTACCAGAGCCTG	GGTCAACAAATCATAAAGATATTGG	TAAACTTCAGGGTGACCAAAAAATCA
UGC0006171	CTGGTTGGCTATC	TTCCGCGGCATAG	GGTCAACAAATCATAAAGATATTGG	TAAACTTCAGGGTGACCAAAAAATCA
UGC0006172	CTGGTTGGCTATC	ACAACCATTGGCA	GGTCAACAAATCATAAAGATATTGG	TAAACTTCAGGGTGACCAAAAAATCA
UGC0006173	CTGGTTGGCTATC	AGCCTAGCCAACT	GGTCAACAAATCATAAAGATATTGG	TAAACTTCAGGGTGACCAAAAAATCA
UGC0006174	CTGGTTGGCTATC	ATAATCGAGGCTT	GGTCAACAAATCATAAAGATATTGG	TAAACTTCAGGGTGACCAAAAAATCA
UGC0006175	CTGGTTGGCTATC	CTGAGTCAGAAGT	GGTCAACAAATCATAAAGATATTGG	TAAACTTCAGGGTGACCAAAAAATCA
NegJPP752	CTGGTTGGCTATC	GATAGGCGCCTTG	GGTCAACAAATCATAAAGATATTGG	TAAACTTCAGGGTGACCAAAAAATCA
UGC0006271	TCTTATGCATAAC	ATCCGGTCGGAGA	GGTCAACAAATCATAAAGATATTGG	TAAACTTCAGGGTGACCAAAAAATCA
UGC0006272	TCTTATGCATAAC	CTGAGGTGATCAG	GGTCAACAAATCATAAAGATATTGG	TAAACTTCAGGGTGACCAAAAAATCA
UGC0006273	TCTTATGCATAAC	AGTGTCCTGCTAG	GGTCAACAAATCATAAAGATATTGG	TAAACTTCAGGGTGACCAAAAAATCA
UGC0006274	TCTTATGCATAAC	ATAAGCAATTCGA	GGTCAACAAATCATAAAGATATTGG	TAAACTTCAGGGTGACCAAAAAATCA
UGC0006275	TCTTATGCATAAC	ATCTAACAGGACC	GGTCAACAAATCATAAAGATATTGG	TAAACTTCAGGGTGACCAAAAAATCA
UGC0006276	TCTTATGCATAAC	CATTATATAGCCA	GGTCAACAAATCATAAAGATATTGG	TAAACTTCAGGGTGACCAAAAAATCA
UGC0006277	TCTTATGCATAAC	CCTGATTACGTAA	GGTCAACAAATCATAAAGATATTGG	TAAACTTCAGGGTGACCAAAAAATCA
UGC0006278	TCTTATGCATAAC	CTAATACACACCG	GGTCAACAAATCATAAAGATATTGG	TAAACTTCAGGGTGACCAAAAAATCA
UGC0006279	TCTTATGCATAAC	TTATGACCGTTGC	GGTCAACAAATCATAAAGATATTGG	TAAACTTCAGGGTGACCAAAAAATCA
UGC0006280	TCTTATGCATAAC	TTCTCGGCCGCAT	GGTCAACAAATCATAAAGATATTGG	TAAACTTCAGGGTGACCAAAAAATCA
UGC0006281	TCTTATGCATAAC	TTGGCGGTAAGAA	GGTCAACAAATCATAAAGATATTGG	TAAACTTCAGGGTGACCAAAAAATCA
UGC0006282	TCTTATGCATAAC	ACTTGTGCACCTG	GGTCAACAAATCATAAAGATATTGG	TAAACTTCAGGGTGACCAAAAAATCA
UGC0006283	TCTTATGCATAAC	CATGCCTTGATAC	GGTCAACAAATCATAAAGATATTGG	TAAACTTCAGGGTGACCAAAAAATCA
UGC0006284	TCTTATGCATAAC	CTGACGTTCGGTA	GGTCAACAAATCATAAAGATATTGG	TAAACTTCAGGGTGACCAAAAAATCA
UGC0006285	TCTTATGCATAAC	GAGGAGAGACACA	GGTCAACAAATCATAAAGATATTGG	TAAACTTCAGGGTGACCAAAAAATCA
UGC0006286	TCTTATGCATAAC	GCCGGTCCAAGTG	GGTCAACAAATCATAAAGATATTGG	TAAACTTCAGGGTGACCAAAAAATCA
UGC0006287	TCTTATGCATAAC	TTGCGTCTCACGC	GGTCAACAAATCATAAAGATATTGG	TAAACTTCAGGGTGACCAAAAAATCA
UGC0006288	TCTTATGCATAAC	TTATTCGCACACT	GGTCAACAAATCATAAAGATATTGG	TAAACTTCAGGGTGACCAAAAAATCA
UGC0006289	TCTTATGCATAAC	TGCACAGGCGGCA	GGTCAACAAATCATAAAGATATTGG	TAAACTTCAGGGTGACCAAAAAATCA
UGC0006290	TCTTATGCATAAC	AACATGTGGTAAG	GGTCAACAAATCATAAAGATATTGG	TAAACTTCAGGGTGACCAAAAAATCA
UGC0006291	TCTTATGCATAAC	ACGCGCTCTTATA	GGTCAACAAATCATAAAGATATTGG	TAAACTTCAGGGTGACCAAAAAATCA
UGC0006292	TCTTATGCATAAC	CAATGTTAATGGT	GGTCAACAAATCATAAAGATATTGG	TAAACTTCAGGGTGACCAAAAAATCA
UGC0006293	TCTTATGCATAAC	CTAGGATATAGTT	GGTCAACAAATCATAAAGATATTGG	TAAACTTCAGGGTGACCAAAAAATCA
UGC0006294	TCTTATGCATAAC	CTGTAGGCGAGGA	GGTCAACAAATCATAAAGATATTGG	TAAACTTCAGGGTGACCAAAAAATCA
UGC0006295	TCTTATGCATAAC	CTGTCGAGGCGAC	GGTCAACAAATCATAAAGATATTGG	TAAACTTCAGGGTGACCAAAAAATCA
UGC0006296	TCTTATGCATAAC	GACTAATGAGGAA	GGTCAACAAATCATAAAGATATTGG	TAAACTTCAGGGTGACCAAAAAATCA
UGC0006297	TCTTATGCATAAC	TATCCGTAATCAT	GGTCAACAAATCATAAAGATATTGG	TAAACTTCAGGGTGACCAAAAAATCA
UGC0006298	TCTTATGCATAAC	TCCTGGAGGATAA	GGTCAACAAATCATAAAGATATTGG	TAAACTTCAGGGTGACCAAAAAATCA
UGC0006299	TCTTATGCATAAC	TCTACTGTTGTGC	GGTCAACAAATCATAAAGATATTGG	TAAACTTCAGGGTGACCAAAAAATCA
UGC0006300	TCTTATGCATAAC	TGTATATTCAGCG	GGTCAACAAATCATAAAGATATTGG	TAAACTTCAGGGTGACCAAAAAATCA
UGC0006301	TCTTATGCATAAC	ACATCAGTAGTTC	GGTCAACAAATCATAAAGATATTGG	TAAACTTCAGGGTGACCAAAAAATCA
UGC0006302	TCTTATGCATAAC	AGCGCTGGACCAA	GGTCAACAAATCATAAAGATATTGG	TAAACTTCAGGGTGACCAAAAAATCA
UGC0006303	TCTTATGCATAAC	CAAGATCGGTACC	GGTCAACAAATCATAAAGATATTGG	TAAACTTCAGGGTGACCAAAAAATCA
UGC0006304	TCTTATGCATAAC	CCAGCCTGACGGT	GGTCAACAAATCATAAAGATATTGG	TAAACTTCAGGGTGACCAAAAAATCA
UGC0006305	TCTTATGCATAAC	CCGAAGCCGGTTC	GGTCAACAAATCATAAAGATATTGG	TAAACTTCAGGGTGACCAAAAAATCA
UGC0006306	TCTTATGCATAAC	CCGAGCAGCTGTT	GGTCAACAAATCATAAAGATATTGG	TAAACTTCAGGGTGACCAAAAAATCA
UGC0006307	TCTTATGCATAAC	CCTCCGCACAATC	GGTCAACAAATCATAAAGATATTGG	TAAACTTCAGGGTGACCAAAAAATCA
UGC0006308	TCTTATGCATAAC	CTCTAACCTATTA	GGTCAACAAATCATAAAGATATTGG	TAAACTTCAGGGTGACCAAAAAATCA
UGC0006309	TCTTATGCATAAC	GCACCTTGACATA	GGTCAACAAATCATAAAGATATTGG	TAAACTTCAGGGTGACCAAAAAATCA
UGC0006310	TCTTATGCATAAC	TAAGCGTGCTGAA	GGTCAACAAATCATAAAGATATTGG	TAAACTTCAGGGTGACCAAAAAATCA
UGC0006311	TCTTATGCATAAC	TTCGGCACAGGAG	GGTCAACAAATCATAAAGATATTGG	TAAACTTCAGGGTGACCAAAAAATCA
UGC0006312	TCTTATGCATAAC	AGACTCGATTGAG	GGTCAACAAATCATAAAGATATTGG	TAAACTTCAGGGTGACCAAAAAATCA
UGC0006313	TCTTATGCATAAC	ATCCTTCTGTTCT	GGTCAACAAATCATAAAGATATTGG	TAAACTTCAGGGTGACCAAAAAATCA
UGC0006314	TCTTATGCATAAC	CGTTACTTAGGTC	GGTCAACAAATCATAAAGATATTGG	TAAACTTCAGGGTGACCAAAAAATCA
UGC0006315	TCTTATGCATAAC	CTGGTTGGCTATC	GGTCAACAAATCATAAAGATATTGG	TAAACTTCAGGGTGACCAAAAAATCA
UGC0006316	TCTTATGCATAAC	GCACCAACGATTG	GGTCAACAAATCATAAAGATATTGG	TAAACTTCAGGGTGACCAAAAAATCA
UGC0006317	TCTTATGCATAAC	TCTTATGCATAAC	GGTCAACAAATCATAAAGATATTGG	TAAACTTCAGGGTGACCAAAAAATCA
UGC0006318	TCTTATGCATAAC	TTAGGTGTGGACC	GGTCAACAAATCATAAAGATATTGG	TAAACTTCAGGGTGACCAAAAAATCA
UGC0006319	TCTTATGCATAAC	TTCTTCTGGAACA	GGTCAACAAATCATAAAGATATTGG	TAAACTTCAGGGTGACCAAAAAATCA
UGC0006320	TCTTATGCATAAC	AGCAAGTGGCTCT	GGTCAACAAATCATAAAGATATTGG	TAAACTTCAGGGTGACCAAAAAATCA
UGC0006321	TCTTATGCATAAC	TCAAGTCACTAAT	GGTCAACAAATCATAAAGATATTGG	TAAACTTCAGGGTGACCAAAAAATCA
UGC0006322	TCTTATGCATAAC	ATGAAGACTACTG	GGTCAACAAATCATAAAGATATTGG	TAAACTTCAGGGTGACCAAAAAATCA
UGC0006323	TCTTATGCATAAC	CACCGGTAGAACC	GGTCAACAAATCATAAAGATATTGG	TAAACTTCAGGGTGACCAAAAAATCA
UGC0006324	TCTTATGCATAAC	CAGAACAACGCAT	GGTCAACAAATCATAAAGATATTGG	TAAACTTCAGGGTGACCAAAAAATCA
UGC0006325	TCTTATGCATAAC	CCTGCCGAGAACG	GGTCAACAAATCATAAAGATATTGG	TAAACTTCAGGGTGACCAAAAAATCA
UGC0006326	TCTTATGCATAAC	GTGATGGAGCGGT	GGTCAACAAATCATAAAGATATTGG	TAAACTTCAGGGTGACCAAAAAATCA
UGC0006327	TCTTATGCATAAC	TACGAACTATAGC	GGTCAACAAATCATAAAGATATTGG	TAAACTTCAGGGTGACCAAAAAATCA
UGC0006328	TCTTATGCATAAC	TACGGACCGCTCA	GGTCAACAAATCATAAAGATATTGG	TAAACTTCAGGGTGACCAAAAAATCA
UGC0006329	TCTTATGCATAAC	TGGACGCTAGATC	GGTCAACAAATCATAAAGATATTGG	TAAACTTCAGGGTGACCAAAAAATCA
UGC0006330	TCTTATGCATAAC	AGTCTTCACCTCC	GGTCAACAAATCATAAAGATATTGG	TAAACTTCAGGGTGACCAAAAAATCA
UGC0006331	TCTTATGCATAAC	AGTGCTTATCCGT	GGTCAACAAATCATAAAGATATTGG	TAAACTTCAGGGTGACCAAAAAATCA
UGC0006332	TCTTATGCATAAC	ATCGCTGCCTGGC	GGTCAACAAATCATAAAGATATTGG	TAAACTTCAGGGTGACCAAAAAATCA
UGC0006333	TCTTATGCATAAC	ATGCTTGCGACAG	GGTCAACAAATCATAAAGATATTGG	TAAACTTCAGGGTGACCAAAAAATCA
UGC0006334	TCTTATGCATAAC	CAATCCTCAAGAG	GGTCAACAAATCATAAAGATATTGG	TAAACTTCAGGGTGACCAAAAAATCA
UGC0006335	TCTTATGCATAAC	CATGCACACCTCT	GGTCAACAAATCATAAAGATATTGG	TAAACTTCAGGGTGACCAAAAAATCA
UGC0006336	TCTTATGCATAAC	CGGAGAATATTAT	GGTCAACAAATCATAAAGATATTGG	TAAACTTCAGGGTGACCAAAAAATCA
UGC0006337	TCTTATGCATAAC	GAGCGAAGGTAGT	GGTCAACAAATCATAAAGATATTGG	TAAACTTCAGGGTGACCAAAAAATCA
UGC0006338	TCTTATGCATAAC	GGCGACTGTTCCT	GGTCAACAAATCATAAAGATATTGG	TAAACTTCAGGGTGACCAAAAAATCA
UGC0006339	TCTTATGCATAAC	GTCAGTTAACGAC	GGTCAACAAATCATAAAGATATTGG	TAAACTTCAGGGTGACCAAAAAATCA
UGC0006340	TCTTATGCATAAC	TCCACAGATACAG	GGTCAACAAATCATAAAGATATTGG	TAAACTTCAGGGTGACCAAAAAATCA
UGC0006341	TCTTATGCATAAC	TCGAGTTGTAACT	GGTCAACAAATCATAAAGATATTGG	TAAACTTCAGGGTGACCAAAAAATCA
UGC0006342	TCTTATGCATAAC	TCGGTCTTAGACG	GGTCAACAAATCATAAAGATATTGG	TAAACTTCAGGGTGACCAAAAAATCA
UGC0006343	TCTTATGCATAAC	TCTAAGGAGTTAT	GGTCAACAAATCATAAAGATATTGG	TAAACTTCAGGGTGACCAAAAAATCA
UGC0006344	TCTTATGCATAAC	TCTATCTCTCGCT	GGTCAACAAATCATAAAGATATTGG	TAAACTTCAGGGTGACCAAAAAATCA
UGC0006345	TCTTATGCATAAC	TGTGAAGTTGCCA	GGTCAACAAATCATAAAGATATTGG	TAAACTTCAGGGTGACCAAAAAATCA
UGC0006346	TCTTATGCATAAC	TTACCATTCCTCA	GGTCAACAAATCATAAAGATATTGG	TAAACTTCAGGGTGACCAAAAAATCA
UGC0006347	TCTTATGCATAAC	AGATTCTACACAA	GGTCAACAAATCATAAAGATATTGG	TAAACTTCAGGGTGACCAAAAAATCA
UGC0006348	TCTTATGCATAAC	ATGCGATTAATTG	GGTCAACAAATCATAAAGATATTGG	TAAACTTCAGGGTGACCAAAAAATCA
UGC0006349	TCTTATGCATAAC	CCGTAGTGTTGAT	GGTCAACAAATCATAAAGATATTGG	TAAACTTCAGGGTGACCAAAAAATCA
UGC0006350	TCTTATGCATAAC	CCTGTACCATTGT	GGTCAACAAATCATAAAGATATTGG	TAAACTTCAGGGTGACCAAAAAATCA
UGC0006351	TCTTATGCATAAC	GGCTGTTACAACA	GGTCAACAAATCATAAAGATATTGG	TAAACTTCAGGGTGACCAAAAAATCA
UGC0006352	TCTTATGCATAAC	GGTTCAATGACGC	GGTCAACAAATCATAAAGATATTGG	TAAACTTCAGGGTGACCAAAAAATCA
UGC0006353	TCTTATGCATAAC	GGTTCCTGCACTT	GGTCAACAAATCATAAAGATATTGG	TAAACTTCAGGGTGACCAAAAAATCA
UGC0006354	TCTTATGCATAAC	GTCCAACTTCAGT	GGTCAACAAATCATAAAGATATTGG	TAAACTTCAGGGTGACCAAAAAATCA
UGC0006355	TCTTATGCATAAC	GTCCAGGCCTTCT	GGTCAACAAATCATAAAGATATTGG	TAAACTTCAGGGTGACCAAAAAATCA
UGC0006356	TCTTATGCATAAC	GTGACGCCGTATT	GGTCAACAAATCATAAAGATATTGG	TAAACTTCAGGGTGACCAAAAAATCA
UGC0006357	TCTTATGCATAAC	TGCAGCAACCAGC	GGTCAACAAATCATAAAGATATTGG	TAAACTTCAGGGTGACCAAAAAATCA
UGC0006358	TCTTATGCATAAC	TGGACATGGCATT	GGTCAACAAATCATAAAGATATTGG	TAAACTTCAGGGTGACCAAAAAATCA
UGC0006359	TCTTATGCATAAC	TGGTGGTCATTCA	GGTCAACAAATCATAAAGATATTGG	TAAACTTCAGGGTGACCAAAAAATCA
UGC0006360	TCTTATGCATAAC	TTACCAGAGCCTG	GGTCAACAAATCATAAAGATATTGG	TAAACTTCAGGGTGACCAAAAAATCA
UGC0006361	TCTTATGCATAAC	TTCCGCGGCATAG	GGTCAACAAATCATAAAGATATTGG	TAAACTTCAGGGTGACCAAAAAATCA
UGC0006362	TCTTATGCATAAC	ACAACCATTGGCA	GGTCAACAAATCATAAAGATATTGG	TAAACTTCAGGGTGACCAAAAAATCA
UGC0006363	TCTTATGCATAAC	AGCCTAGCCAACT	GGTCAACAAATCATAAAGATATTGG	TAAACTTCAGGGTGACCAAAAAATCA
UGC0006364	TCTTATGCATAAC	ATAATCGAGGCTT	GGTCAACAAATCATAAAGATATTGG	TAAACTTCAGGGTGACCAAAAAATCA
UGC0006365	TCTTATGCATAAC	CTGAGTCAGAAGT	GGTCAACAAATCATAAAGATATTGG	TAAACTTCAGGGTGACCAAAAAATCA
NegJPP754	TCTTATGCATAAC	GATAGGCGCCTTG	GGTCAACAAATCATAAAGATATTGG	TAAACTTCAGGGTGACCAAAAAATCA
UGC0006366	TTAGGTGTGGACC	ATCCGGTCGGAGA	GGTCAACAAATCATAAAGATATTGG	TAAACTTCAGGGTGACCAAAAAATCA
UGC0006367	TTAGGTGTGGACC	CTGAGGTGATCAG	GGTCAACAAATCATAAAGATATTGG	TAAACTTCAGGGTGACCAAAAAATCA
UGC0006368	TTAGGTGTGGACC	AGTGTCCTGCTAG	GGTCAACAAATCATAAAGATATTGG	TAAACTTCAGGGTGACCAAAAAATCA
UGC0006369	TTAGGTGTGGACC	ATAAGCAATTCGA	GGTCAACAAATCATAAAGATATTGG	TAAACTTCAGGGTGACCAAAAAATCA
UGC0006370	TTAGGTGTGGACC	ATCTAACAGGACC	GGTCAACAAATCATAAAGATATTGG	TAAACTTCAGGGTGACCAAAAAATCA
UGC0006371	TTAGGTGTGGACC	CATTATATAGCCA	GGTCAACAAATCATAAAGATATTGG	TAAACTTCAGGGTGACCAAAAAATCA
UGC0006372	TTAGGTGTGGACC	CCTGATTACGTAA	GGTCAACAAATCATAAAGATATTGG	TAAACTTCAGGGTGACCAAAAAATCA
UGC0006373	TTAGGTGTGGACC	CTAATACACACCG	GGTCAACAAATCATAAAGATATTGG	TAAACTTCAGGGTGACCAAAAAATCA
UGC0006374	TTAGGTGTGGACC	TTATGACCGTTGC	GGTCAACAAATCATAAAGATATTGG	TAAACTTCAGGGTGACCAAAAAATCA
UGC0006375	TTAGGTGTGGACC	TTCTCGGCCGCAT	GGTCAACAAATCATAAAGATATTGG	TAAACTTCAGGGTGACCAAAAAATCA
UGC0006376	TTAGGTGTGGACC	TTGGCGGTAAGAA	GGTCAACAAATCATAAAGATATTGG	TAAACTTCAGGGTGACCAAAAAATCA
UGC0006377	TTAGGTGTGGACC	ACTTGTGCACCTG	GGTCAACAAATCATAAAGATATTGG	TAAACTTCAGGGTGACCAAAAAATCA
UGC0006378	TTAGGTGTGGACC	CATGCCTTGATAC	GGTCAACAAATCATAAAGATATTGG	TAAACTTCAGGGTGACCAAAAAATCA
UGC0006379	TTAGGTGTGGACC	CTGACGTTCGGTA	GGTCAACAAATCATAAAGATATTGG	TAAACTTCAGGGTGACCAAAAAATCA
UGC0006380	TTAGGTGTGGACC	GAGGAGAGACACA	GGTCAACAAATCATAAAGATATTGG	TAAACTTCAGGGTGACCAAAAAATCA
UGC0006381	TTAGGTGTGGACC	GCCGGTCCAAGTG	GGTCAACAAATCATAAAGATATTGG	TAAACTTCAGGGTGACCAAAAAATCA
UGC0006382	TTAGGTGTGGACC	TTGCGTCTCACGC	GGTCAACAAATCATAAAGATATTGG	TAAACTTCAGGGTGACCAAAAAATCA
UGC0006383	TTAGGTGTGGACC	TTATTCGCACACT	GGTCAACAAATCATAAAGATATTGG	TAAACTTCAGGGTGACCAAAAAATCA
UGC0006384	TTAGGTGTGGACC	TGCACAGGCGGCA	GGTCAACAAATCATAAAGATATTGG	TAAACTTCAGGGTGACCAAAAAATCA
UGC0006385	TTAGGTGTGGACC	AACATGTGGTAAG	GGTCAACAAATCATAAAGATATTGG	TAAACTTCAGGGTGACCAAAAAATCA
UGC0006386	TTAGGTGTGGACC	ACGCGCTCTTATA	GGTCAACAAATCATAAAGATATTGG	TAAACTTCAGGGTGACCAAAAAATCA
UGC0006387	TTAGGTGTGGACC	CAATGTTAATGGT	GGTCAACAAATCATAAAGATATTGG	TAAACTTCAGGGTGACCAAAAAATCA
UGC0006388	TTAGGTGTGGACC	CTAGGATATAGTT	GGTCAACAAATCATAAAGATATTGG	TAAACTTCAGGGTGACCAAAAAATCA
UGC0006389	TTAGGTGTGGACC	CTGTAGGCGAGGA	GGTCAACAAATCATAAAGATATTGG	TAAACTTCAGGGTGACCAAAAAATCA
UGC0006390	TTAGGTGTGGACC	CTGTCGAGGCGAC	GGTCAACAAATCATAAAGATATTGG	TAAACTTCAGGGTGACCAAAAAATCA
UGC0006391	TTAGGTGTGGACC	GACTAATGAGGAA	GGTCAACAAATCATAAAGATATTGG	TAAACTTCAGGGTGACCAAAAAATCA
UGC0006392	TTAGGTGTGGACC	TATCCGTAATCAT	GGTCAACAAATCATAAAGATATTGG	TAAACTTCAGGGTGACCAAAAAATCA
UGC0006393	TTAGGTGTGGACC	TCCTGGAGGATAA	GGTCAACAAATCATAAAGATATTGG	TAAACTTCAGGGTGACCAAAAAATCA
UGC0006394	TTAGGTGTGGACC	TCTACTGTTGTGC	GGTCAACAAATCATAAAGATATTGG	TAAACTTCAGGGTGACCAAAAAATCA
UGC0006395	TTAGGTGTGGACC	TGTATATTCAGCG	GGTCAACAAATCATAAAGATATTGG	TAAACTTCAGGGTGACCAAAAAATCA
UGC0006396	TTAGGTGTGGACC	ACATCAGTAGTTC	GGTCAACAAATCATAAAGATATTGG	TAAACTTCAGGGTGACCAAAAAATCA
UGC0006397	TTAGGTGTGGACC	AGCGCTGGACCAA	GGTCAACAAATCATAAAGATATTGG	TAAACTTCAGGGTGACCAAAAAATCA
UGC0006398	TTAGGTGTGGACC	CAAGATCGGTACC	GGTCAACAAATCATAAAGATATTGG	TAAACTTCAGGGTGACCAAAAAATCA
UGC0006399	TTAGGTGTGGACC	CCAGCCTGACGGT	GGTCAACAAATCATAAAGATATTGG	TAAACTTCAGGGTGACCAAAAAATCA
UGC0006400	TTAGGTGTGGACC	CCGAAGCCGGTTC	GGTCAACAAATCATAAAGATATTGG	TAAACTTCAGGGTGACCAAAAAATCA
UGC0006401	TTAGGTGTGGACC	CCGAGCAGCTGTT	GGTCAACAAATCATAAAGATATTGG	TAAACTTCAGGGTGACCAAAAAATCA
UGC0006402	TTAGGTGTGGACC	CCTCCGCACAATC	GGTCAACAAATCATAAAGATATTGG	TAAACTTCAGGGTGACCAAAAAATCA
UGC0006403	TTAGGTGTGGACC	CTCTAACCTATTA	GGTCAACAAATCATAAAGATATTGG	TAAACTTCAGGGTGACCAAAAAATCA
UGC0006404	TTAGGTGTGGACC	GCACCTTGACATA	GGTCAACAAATCATAAAGATATTGG	TAAACTTCAGGGTGACCAAAAAATCA
UGC0006405	TTAGGTGTGGACC	TAAGCGTGCTGAA	GGTCAACAAATCATAAAGATATTGG	TAAACTTCAGGGTGACCAAAAAATCA
UGC0006406	TTAGGTGTGGACC	TTCGGCACAGGAG	GGTCAACAAATCATAAAGATATTGG	TAAACTTCAGGGTGACCAAAAAATCA
UGC0006407	TTAGGTGTGGACC	AGACTCGATTGAG	GGTCAACAAATCATAAAGATATTGG	TAAACTTCAGGGTGACCAAAAAATCA
UGC0006408	TTAGGTGTGGACC	ATCCTTCTGTTCT	GGTCAACAAATCATAAAGATATTGG	TAAACTTCAGGGTGACCAAAAAATCA
UGC0006409	TTAGGTGTGGACC	CGTTACTTAGGTC	GGTCAACAAATCATAAAGATATTGG	TAAACTTCAGGGTGACCAAAAAATCA
UGC0006410	TTAGGTGTGGACC	CTGGTTGGCTATC	GGTCAACAAATCATAAAGATATTGG	TAAACTTCAGGGTGACCAAAAAATCA
UGC0006411	TTAGGTGTGGACC	GCACCAACGATTG	GGTCAACAAATCATAAAGATATTGG	TAAACTTCAGGGTGACCAAAAAATCA
UGC0006412	TTAGGTGTGGACC	TCTTATGCATAAC	GGTCAACAAATCATAAAGATATTGG	TAAACTTCAGGGTGACCAAAAAATCA
UGC0006413	TTAGGTGTGGACC	TTAGGTGTGGACC	GGTCAACAAATCATAAAGATATTGG	TAAACTTCAGGGTGACCAAAAAATCA
UGC0006414	TTAGGTGTGGACC	TTCTTCTGGAACA	GGTCAACAAATCATAAAGATATTGG	TAAACTTCAGGGTGACCAAAAAATCA
UGC0006415	TTAGGTGTGGACC	AGCAAGTGGCTCT	GGTCAACAAATCATAAAGATATTGG	TAAACTTCAGGGTGACCAAAAAATCA
UGC0006416	TTAGGTGTGGACC	TCAAGTCACTAAT	GGTCAACAAATCATAAAGATATTGG	TAAACTTCAGGGTGACCAAAAAATCA
UGC0006417	TTAGGTGTGGACC	ATGAAGACTACTG	GGTCAACAAATCATAAAGATATTGG	TAAACTTCAGGGTGACCAAAAAATCA
UGC0006418	TTAGGTGTGGACC	CACCGGTAGAACC	GGTCAACAAATCATAAAGATATTGG	TAAACTTCAGGGTGACCAAAAAATCA
UGC0006419	TTAGGTGTGGACC	CAGAACAACGCAT	GGTCAACAAATCATAAAGATATTGG	TAAACTTCAGGGTGACCAAAAAATCA
UGC0006420	TTAGGTGTGGACC	CCTGCCGAGAACG	GGTCAACAAATCATAAAGATATTGG	TAAACTTCAGGGTGACCAAAAAATCA
UGC0006421	TTAGGTGTGGACC	GTGATGGAGCGGT	GGTCAACAAATCATAAAGATATTGG	TAAACTTCAGGGTGACCAAAAAATCA
UGC0006422	TTAGGTGTGGACC	TACGAACTATAGC	GGTCAACAAATCATAAAGATATTGG	TAAACTTCAGGGTGACCAAAAAATCA
UGC0006423	TTAGGTGTGGACC	TACGGACCGCTCA	GGTCAACAAATCATAAAGATATTGG	TAAACTTCAGGGTGACCAAAAAATCA
UGC0006424	TTAGGTGTGGACC	TGGACGCTAGATC	GGTCAACAAATCATAAAGATATTGG	TAAACTTCAGGGTGACCAAAAAATCA
UGC0006425	TTAGGTGTGGACC	AGTCTTCACCTCC	GGTCAACAAATCATAAAGATATTGG	TAAACTTCAGGGTGACCAAAAAATCA
UGC0006426	TTAGGTGTGGACC	AGTGCTTATCCGT	GGTCAACAAATCATAAAGATATTGG	TAAACTTCAGGGTGACCAAAAAATCA
UGC0006427	TTAGGTGTGGACC	ATCGCTGCCTGGC	GGTCAACAAATCATAAAGATATTGG	TAAACTTCAGGGTGACCAAAAAATCA
UGC0006428	TTAGGTGTGGACC	ATGCTTGCGACAG	GGTCAACAAATCATAAAGATATTGG	TAAACTTCAGGGTGACCAAAAAATCA
UGC0006429	TTAGGTGTGGACC	CAATCCTCAAGAG	GGTCAACAAATCATAAAGATATTGG	TAAACTTCAGGGTGACCAAAAAATCA
UGC0006430	TTAGGTGTGGACC	CATGCACACCTCT	GGTCAACAAATCATAAAGATATTGG	TAAACTTCAGGGTGACCAAAAAATCA
UGC0006431	TTAGGTGTGGACC	CGGAGAATATTAT	GGTCAACAAATCATAAAGATATTGG	TAAACTTCAGGGTGACCAAAAAATCA
UGC0006432	TTAGGTGTGGACC	GAGCGAAGGTAGT	GGTCAACAAATCATAAAGATATTGG	TAAACTTCAGGGTGACCAAAAAATCA
UGC0006433	TTAGGTGTGGACC	GGCGACTGTTCCT	GGTCAACAAATCATAAAGATATTGG	TAAACTTCAGGGTGACCAAAAAATCA
UGC0006434	TTAGGTGTGGACC	GTCAGTTAACGAC	GGTCAACAAATCATAAAGATATTGG	TAAACTTCAGGGTGACCAAAAAATCA
UGC0006435	TTAGGTGTGGACC	TCCACAGATACAG	GGTCAACAAATCATAAAGATATTGG	TAAACTTCAGGGTGACCAAAAAATCA
UGC0006436	TTAGGTGTGGACC	TCGAGTTGTAACT	GGTCAACAAATCATAAAGATATTGG	TAAACTTCAGGGTGACCAAAAAATCA
UGC0006437	TTAGGTGTGGACC	TCGGTCTTAGACG	GGTCAACAAATCATAAAGATATTGG	TAAACTTCAGGGTGACCAAAAAATCA
UGC0006438	TTAGGTGTGGACC	TCTAAGGAGTTAT	GGTCAACAAATCATAAAGATATTGG	TAAACTTCAGGGTGACCAAAAAATCA
UGC0006439	TTAGGTGTGGACC	TCTATCTCTCGCT	GGTCAACAAATCATAAAGATATTGG	TAAACTTCAGGGTGACCAAAAAATCA
UGC0006440	TTAGGTGTGGACC	TGTGAAGTTGCCA	GGTCAACAAATCATAAAGATATTGG	TAAACTTCAGGGTGACCAAAAAATCA
UGC0006441	TTAGGTGTGGACC	TTACCATTCCTCA	GGTCAACAAATCATAAAGATATTGG	TAAACTTCAGGGTGACCAAAAAATCA
UGC0006442	TTAGGTGTGGACC	AGATTCTACACAA	GGTCAACAAATCATAAAGATATTGG	TAAACTTCAGGGTGACCAAAAAATCA
UGC0006443	TTAGGTGTGGACC	ATGCGATTAATTG	GGTCAACAAATCATAAAGATATTGG	TAAACTTCAGGGTGACCAAAAAATCA
UGC0006444	TTAGGTGTGGACC	CCGTAGTGTTGAT	GGTCAACAAATCATAAAGATATTGG	TAAACTTCAGGGTGACCAAAAAATCA
UGC0006445	TTAGGTGTGGACC	CCTGTACCATTGT	GGTCAACAAATCATAAAGATATTGG	TAAACTTCAGGGTGACCAAAAAATCA
UGC0006446	TTAGGTGTGGACC	GGCTGTTACAACA	GGTCAACAAATCATAAAGATATTGG	TAAACTTCAGGGTGACCAAAAAATCA
UGC0006447	TTAGGTGTGGACC	GGTTCAATGACGC	GGTCAACAAATCATAAAGATATTGG	TAAACTTCAGGGTGACCAAAAAATCA
UGC0006448	TTAGGTGTGGACC	GGTTCCTGCACTT	GGTCAACAAATCATAAAGATATTGG	TAAACTTCAGGGTGACCAAAAAATCA
UGC0006449	TTAGGTGTGGACC	GTCCAACTTCAGT	GGTCAACAAATCATAAAGATATTGG	TAAACTTCAGGGTGACCAAAAAATCA
UGC0006450	TTAGGTGTGGACC	GTCCAGGCCTTCT	GGTCAACAAATCATAAAGATATTGG	TAAACTTCAGGGTGACCAAAAAATCA
UGC0006451	TTAGGTGTGGACC	GTGACGCCGTATT	GGTCAACAAATCATAAAGATATTGG	TAAACTTCAGGGTGACCAAAAAATCA
UGC0006452	TTAGGTGTGGACC	TGCAGCAACCAGC	GGTCAACAAATCATAAAGATATTGG	TAAACTTCAGGGTGACCAAAAAATCA
UGC0006453	TTAGGTGTGGACC	TGGACATGGCATT	GGTCAACAAATCATAAAGATATTGG	TAAACTTCAGGGTGACCAAAAAATCA
UGC0006454	TTAGGTGTGGACC	TGGTGGTCATTCA	GGTCAACAAATCATAAAGATATTGG	TAAACTTCAGGGTGACCAAAAAATCA
UGC0006455	TTAGGTGTGGACC	TTACCAGAGCCTG	GGTCAACAAATCATAAAGATATTGG	TAAACTTCAGGGTGACCAAAAAATCA
UGC0006456	TTAGGTGTGGACC	TTCCGCGGCATAG	GGTCAACAAATCATAAAGATATTGG	TAAACTTCAGGGTGACCAAAAAATCA
UGC0006457	TTAGGTGTGGACC	ACAACCATTGGCA	GGTCAACAAATCATAAAGATATTGG	TAAACTTCAGGGTGACCAAAAAATCA
UGC0006458	TTAGGTGTGGACC	AGCCTAGCCAACT	GGTCAACAAATCATAAAGATATTGG	TAAACTTCAGGGTGACCAAAAAATCA
UGC0006459	TTAGGTGTGGACC	ATAATCGAGGCTT	GGTCAACAAATCATAAAGATATTGG	TAAACTTCAGGGTGACCAAAAAATCA
UGC0006460	TTAGGTGTGGACC	CTGAGTCAGAAGT	GGTCAACAAATCATAAAGATATTGG	TAAACTTCAGGGTGACCAAAAAATCA
NegJPP755	TTAGGTGTGGACC	GATAGGCGCCTTG	GGTCAACAAATCATAAAGATATTGG	TAAACTTCAGGGTGACCAAAAAATCA
UGC0006461	TTCTTCTGGAACA	ATCCGGTCGGAGA	GGTCAACAAATCATAAAGATATTGG	TAAACTTCAGGGTGACCAAAAAATCA
UGC0006462	TTCTTCTGGAACA	CTGAGGTGATCAG	GGTCAACAAATCATAAAGATATTGG	TAAACTTCAGGGTGACCAAAAAATCA
UGC0006463	TTCTTCTGGAACA	AGTGTCCTGCTAG	GGTCAACAAATCATAAAGATATTGG	TAAACTTCAGGGTGACCAAAAAATCA
UGC0006464	TTCTTCTGGAACA	ATAAGCAATTCGA	GGTCAACAAATCATAAAGATATTGG	TAAACTTCAGGGTGACCAAAAAATCA
UGC0006465	TTCTTCTGGAACA	ATCTAACAGGACC	GGTCAACAAATCATAAAGATATTGG	TAAACTTCAGGGTGACCAAAAAATCA
UGC0006466	TTCTTCTGGAACA	CATTATATAGCCA	GGTCAACAAATCATAAAGATATTGG	TAAACTTCAGGGTGACCAAAAAATCA
UGC0006467	TTCTTCTGGAACA	CCTGATTACGTAA	GGTCAACAAATCATAAAGATATTGG	TAAACTTCAGGGTGACCAAAAAATCA
UGC0006468	TTCTTCTGGAACA	CTAATACACACCG	GGTCAACAAATCATAAAGATATTGG	TAAACTTCAGGGTGACCAAAAAATCA
UGC0006469	TTCTTCTGGAACA	TTATGACCGTTGC	GGTCAACAAATCATAAAGATATTGG	TAAACTTCAGGGTGACCAAAAAATCA
UGC0006470	TTCTTCTGGAACA	TTCTCGGCCGCAT	GGTCAACAAATCATAAAGATATTGG	TAAACTTCAGGGTGACCAAAAAATCA
UGC0006471	TTCTTCTGGAACA	TTGGCGGTAAGAA	GGTCAACAAATCATAAAGATATTGG	TAAACTTCAGGGTGACCAAAAAATCA
UGC0006472	TTCTTCTGGAACA	ACTTGTGCACCTG	GGTCAACAAATCATAAAGATATTGG	TAAACTTCAGGGTGACCAAAAAATCA
UGC0006473	TTCTTCTGGAACA	CATGCCTTGATAC	GGTCAACAAATCATAAAGATATTGG	TAAACTTCAGGGTGACCAAAAAATCA
UGC0006474	TTCTTCTGGAACA	CTGACGTTCGGTA	GGTCAACAAATCATAAAGATATTGG	TAAACTTCAGGGTGACCAAAAAATCA
UGC0006475	TTCTTCTGGAACA	GAGGAGAGACACA	GGTCAACAAATCATAAAGATATTGG	TAAACTTCAGGGTGACCAAAAAATCA
UGC0006476	TTCTTCTGGAACA	GCCGGTCCAAGTG	GGTCAACAAATCATAAAGATATTGG	TAAACTTCAGGGTGACCAAAAAATCA
UGC0006477	TTCTTCTGGAACA	TTGCGTCTCACGC	GGTCAACAAATCATAAAGATATTGG	TAAACTTCAGGGTGACCAAAAAATCA
UGC0006478	TTCTTCTGGAACA	TTATTCGCACACT	GGTCAACAAATCATAAAGATATTGG	TAAACTTCAGGGTGACCAAAAAATCA
UGC0006479	TTCTTCTGGAACA	TGCACAGGCGGCA	GGTCAACAAATCATAAAGATATTGG	TAAACTTCAGGGTGACCAAAAAATCA
UGC0006480	TTCTTCTGGAACA	AACATGTGGTAAG	GGTCAACAAATCATAAAGATATTGG	TAAACTTCAGGGTGACCAAAAAATCA
UGC0006481	TTCTTCTGGAACA	ACGCGCTCTTATA	GGTCAACAAATCATAAAGATATTGG	TAAACTTCAGGGTGACCAAAAAATCA
UGC0006482	TTCTTCTGGAACA	CAATGTTAATGGT	GGTCAACAAATCATAAAGATATTGG	TAAACTTCAGGGTGACCAAAAAATCA
UGC0006483	TTCTTCTGGAACA	CTAGGATATAGTT	GGTCAACAAATCATAAAGATATTGG	TAAACTTCAGGGTGACCAAAAAATCA
UGC0006484	TTCTTCTGGAACA	CTGTAGGCGAGGA	GGTCAACAAATCATAAAGATATTGG	TAAACTTCAGGGTGACCAAAAAATCA
UGC0006485	TTCTTCTGGAACA	CTGTCGAGGCGAC	GGTCAACAAATCATAAAGATATTGG	TAAACTTCAGGGTGACCAAAAAATCA
UGC0006486	TTCTTCTGGAACA	GACTAATGAGGAA	GGTCAACAAATCATAAAGATATTGG	TAAACTTCAGGGTGACCAAAAAATCA
UGC0006487	TTCTTCTGGAACA	TATCCGTAATCAT	GGTCAACAAATCATAAAGATATTGG	TAAACTTCAGGGTGACCAAAAAATCA
UGC0006488	TTCTTCTGGAACA	TCCTGGAGGATAA	GGTCAACAAATCATAAAGATATTGG	TAAACTTCAGGGTGACCAAAAAATCA
UGC0006489	TTCTTCTGGAACA	TCTACTGTTGTGC	GGTCAACAAATCATAAAGATATTGG	TAAACTTCAGGGTGACCAAAAAATCA
UGC0006490	TTCTTCTGGAACA	TGTATATTCAGCG	GGTCAACAAATCATAAAGATATTGG	TAAACTTCAGGGTGACCAAAAAATCA
UGC0006491	TTCTTCTGGAACA	ACATCAGTAGTTC	GGTCAACAAATCATAAAGATATTGG	TAAACTTCAGGGTGACCAAAAAATCA
UGC0006492	TTCTTCTGGAACA	AGCGCTGGACCAA	GGTCAACAAATCATAAAGATATTGG	TAAACTTCAGGGTGACCAAAAAATCA
UGC0006493	TTCTTCTGGAACA	CAAGATCGGTACC	GGTCAACAAATCATAAAGATATTGG	TAAACTTCAGGGTGACCAAAAAATCA
UGC0006494	TTCTTCTGGAACA	CCAGCCTGACGGT	GGTCAACAAATCATAAAGATATTGG	TAAACTTCAGGGTGACCAAAAAATCA
UGC0006495	TTCTTCTGGAACA	CCGAAGCCGGTTC	GGTCAACAAATCATAAAGATATTGG	TAAACTTCAGGGTGACCAAAAAATCA
UGC0006496	TTCTTCTGGAACA	CCGAGCAGCTGTT	GGTCAACAAATCATAAAGATATTGG	TAAACTTCAGGGTGACCAAAAAATCA
UGC0006497	TTCTTCTGGAACA	CCTCCGCACAATC	GGTCAACAAATCATAAAGATATTGG	TAAACTTCAGGGTGACCAAAAAATCA
UGC0006498	TTCTTCTGGAACA	CTCTAACCTATTA	GGTCAACAAATCATAAAGATATTGG	TAAACTTCAGGGTGACCAAAAAATCA
UGC0006499	TTCTTCTGGAACA	GCACCTTGACATA	GGTCAACAAATCATAAAGATATTGG	TAAACTTCAGGGTGACCAAAAAATCA
UGC0006500	TTCTTCTGGAACA	TAAGCGTGCTGAA	GGTCAACAAATCATAAAGATATTGG	TAAACTTCAGGGTGACCAAAAAATCA
UGC0006501	TTCTTCTGGAACA	TTCGGCACAGGAG	GGTCAACAAATCATAAAGATATTGG	TAAACTTCAGGGTGACCAAAAAATCA
UGC0006502	TTCTTCTGGAACA	AGACTCGATTGAG	GGTCAACAAATCATAAAGATATTGG	TAAACTTCAGGGTGACCAAAAAATCA
UGC0006503	TTCTTCTGGAACA	ATCCTTCTGTTCT	GGTCAACAAATCATAAAGATATTGG	TAAACTTCAGGGTGACCAAAAAATCA
UGC0006504	TTCTTCTGGAACA	CGTTACTTAGGTC	GGTCAACAAATCATAAAGATATTGG	TAAACTTCAGGGTGACCAAAAAATCA
UGC0006505	TTCTTCTGGAACA	CTGGTTGGCTATC	GGTCAACAAATCATAAAGATATTGG	TAAACTTCAGGGTGACCAAAAAATCA
UGC0006506	TTCTTCTGGAACA	GCACCAACGATTG	GGTCAACAAATCATAAAGATATTGG	TAAACTTCAGGGTGACCAAAAAATCA
UGC0006507	TTCTTCTGGAACA	TCTTATGCATAAC	GGTCAACAAATCATAAAGATATTGG	TAAACTTCAGGGTGACCAAAAAATCA
UGC0006508	TTCTTCTGGAACA	TTAGGTGTGGACC	GGTCAACAAATCATAAAGATATTGG	TAAACTTCAGGGTGACCAAAAAATCA
UGC0006509	TTCTTCTGGAACA	TTCTTCTGGAACA	GGTCAACAAATCATAAAGATATTGG	TAAACTTCAGGGTGACCAAAAAATCA
UGC0006510	TTCTTCTGGAACA	AGCAAGTGGCTCT	GGTCAACAAATCATAAAGATATTGG	TAAACTTCAGGGTGACCAAAAAATCA
UGC0006511	TTCTTCTGGAACA	TCAAGTCACTAAT	GGTCAACAAATCATAAAGATATTGG	TAAACTTCAGGGTGACCAAAAAATCA
UGC0006512	TTCTTCTGGAACA	ATGAAGACTACTG	GGTCAACAAATCATAAAGATATTGG	TAAACTTCAGGGTGACCAAAAAATCA
UGC0006513	TTCTTCTGGAACA	CACCGGTAGAACC	GGTCAACAAATCATAAAGATATTGG	TAAACTTCAGGGTGACCAAAAAATCA
UGC0006514	TTCTTCTGGAACA	CAGAACAACGCAT	GGTCAACAAATCATAAAGATATTGG	TAAACTTCAGGGTGACCAAAAAATCA
UGC0006515	TTCTTCTGGAACA	CCTGCCGAGAACG	GGTCAACAAATCATAAAGATATTGG	TAAACTTCAGGGTGACCAAAAAATCA
UGC0006516	TTCTTCTGGAACA	GTGATGGAGCGGT	GGTCAACAAATCATAAAGATATTGG	TAAACTTCAGGGTGACCAAAAAATCA
UGC0006517	TTCTTCTGGAACA	TACGAACTATAGC	GGTCAACAAATCATAAAGATATTGG	TAAACTTCAGGGTGACCAAAAAATCA
UGC0006518	TTCTTCTGGAACA	TACGGACCGCTCA	GGTCAACAAATCATAAAGATATTGG	TAAACTTCAGGGTGACCAAAAAATCA
UGC0006519	TTCTTCTGGAACA	TGGACGCTAGATC	GGTCAACAAATCATAAAGATATTGG	TAAACTTCAGGGTGACCAAAAAATCA
UGC0006520	TTCTTCTGGAACA	AGTCTTCACCTCC	GGTCAACAAATCATAAAGATATTGG	TAAACTTCAGGGTGACCAAAAAATCA
UGC0006521	TTCTTCTGGAACA	AGTGCTTATCCGT	GGTCAACAAATCATAAAGATATTGG	TAAACTTCAGGGTGACCAAAAAATCA
UGC0006522	TTCTTCTGGAACA	ATCGCTGCCTGGC	GGTCAACAAATCATAAAGATATTGG	TAAACTTCAGGGTGACCAAAAAATCA
UGC0006523	TTCTTCTGGAACA	ATGCTTGCGACAG	GGTCAACAAATCATAAAGATATTGG	TAAACTTCAGGGTGACCAAAAAATCA
UGC0006524	TTCTTCTGGAACA	CAATCCTCAAGAG	GGTCAACAAATCATAAAGATATTGG	TAAACTTCAGGGTGACCAAAAAATCA
UGC0006525	TTCTTCTGGAACA	CATGCACACCTCT	GGTCAACAAATCATAAAGATATTGG	TAAACTTCAGGGTGACCAAAAAATCA
UGC0006526	TTCTTCTGGAACA	CGGAGAATATTAT	GGTCAACAAATCATAAAGATATTGG	TAAACTTCAGGGTGACCAAAAAATCA
UGC0006527	TTCTTCTGGAACA	GAGCGAAGGTAGT	GGTCAACAAATCATAAAGATATTGG	TAAACTTCAGGGTGACCAAAAAATCA
UGC0006528	TTCTTCTGGAACA	GGCGACTGTTCCT	GGTCAACAAATCATAAAGATATTGG	TAAACTTCAGGGTGACCAAAAAATCA
UGC0006529	TTCTTCTGGAACA	GTCAGTTAACGAC	GGTCAACAAATCATAAAGATATTGG	TAAACTTCAGGGTGACCAAAAAATCA
UGC0006530	TTCTTCTGGAACA	TCCACAGATACAG	GGTCAACAAATCATAAAGATATTGG	TAAACTTCAGGGTGACCAAAAAATCA
UGC0006531	TTCTTCTGGAACA	TCGAGTTGTAACT	GGTCAACAAATCATAAAGATATTGG	TAAACTTCAGGGTGACCAAAAAATCA
UGC0006532	TTCTTCTGGAACA	TCGGTCTTAGACG	GGTCAACAAATCATAAAGATATTGG	TAAACTTCAGGGTGACCAAAAAATCA
UGC0006533	TTCTTCTGGAACA	TCTAAGGAGTTAT	GGTCAACAAATCATAAAGATATTGG	TAAACTTCAGGGTGACCAAAAAATCA
UGC0006534	TTCTTCTGGAACA	TCTATCTCTCGCT	GGTCAACAAATCATAAAGATATTGG	TAAACTTCAGGGTGACCAAAAAATCA
UGC0006535	TTCTTCTGGAACA	TGTGAAGTTGCCA	GGTCAACAAATCATAAAGATATTGG	TAAACTTCAGGGTGACCAAAAAATCA
UGC0006536	TTCTTCTGGAACA	TTACCATTCCTCA	GGTCAACAAATCATAAAGATATTGG	TAAACTTCAGGGTGACCAAAAAATCA
UGC0006537	TTCTTCTGGAACA	AGATTCTACACAA	GGTCAACAAATCATAAAGATATTGG	TAAACTTCAGGGTGACCAAAAAATCA
UGC0006538	TTCTTCTGGAACA	ATGCGATTAATTG	GGTCAACAAATCATAAAGATATTGG	TAAACTTCAGGGTGACCAAAAAATCA
UGC0006539	TTCTTCTGGAACA	CCGTAGTGTTGAT	GGTCAACAAATCATAAAGATATTGG	TAAACTTCAGGGTGACCAAAAAATCA
UGC0006540	TTCTTCTGGAACA	CCTGTACCATTGT	GGTCAACAAATCATAAAGATATTGG	TAAACTTCAGGGTGACCAAAAAATCA
UGC0006541	TTCTTCTGGAACA	GGCTGTTACAACA	GGTCAACAAATCATAAAGATATTGG	TAAACTTCAGGGTGACCAAAAAATCA
UGC0006542	TTCTTCTGGAACA	GGTTCAATGACGC	GGTCAACAAATCATAAAGATATTGG	TAAACTTCAGGGTGACCAAAAAATCA
UGC0006543	TTCTTCTGGAACA	GGTTCCTGCACTT	GGTCAACAAATCATAAAGATATTGG	TAAACTTCAGGGTGACCAAAAAATCA
UGC0006544	TTCTTCTGGAACA	GTCCAACTTCAGT	GGTCAACAAATCATAAAGATATTGG	TAAACTTCAGGGTGACCAAAAAATCA
UGC0006545	TTCTTCTGGAACA	GTCCAGGCCTTCT	GGTCAACAAATCATAAAGATATTGG	TAAACTTCAGGGTGACCAAAAAATCA
UGC0006546	TTCTTCTGGAACA	GTGACGCCGTATT	GGTCAACAAATCATAAAGATATTGG	TAAACTTCAGGGTGACCAAAAAATCA
UGC0006547	TTCTTCTGGAACA	TGCAGCAACCAGC	GGTCAACAAATCATAAAGATATTGG	TAAACTTCAGGGTGACCAAAAAATCA
UGC0006548	TTCTTCTGGAACA	TGGACATGGCATT	GGTCAACAAATCATAAAGATATTGG	TAAACTTCAGGGTGACCAAAAAATCA
UGC0006549	TTCTTCTGGAACA	TGGTGGTCATTCA	GGTCAACAAATCATAAAGATATTGG	TAAACTTCAGGGTGACCAAAAAATCA
UGC0006550	TTCTTCTGGAACA	TTACCAGAGCCTG	GGTCAACAAATCATAAAGATATTGG	TAAACTTCAGGGTGACCAAAAAATCA
UGC0006551	TTCTTCTGGAACA	TTCCGCGGCATAG	GGTCAACAAATCATAAAGATATTGG	TAAACTTCAGGGTGACCAAAAAATCA
UGC0006552	TTCTTCTGGAACA	ACAACCATTGGCA	GGTCAACAAATCATAAAGATATTGG	TAAACTTCAGGGTGACCAAAAAATCA
UGC0006553	TTCTTCTGGAACA	AGCCTAGCCAACT	GGTCAACAAATCATAAAGATATTGG	TAAACTTCAGGGTGACCAAAAAATCA
UGC0006554	TTCTTCTGGAACA	ATAATCGAGGCTT	GGTCAACAAATCATAAAGATATTGG	TAAACTTCAGGGTGACCAAAAAATCA
UGC0006555	TTCTTCTGGAACA	CTGAGTCAGAAGT	GGTCAACAAATCATAAAGATATTGG	TAAACTTCAGGGTGACCAAAAAATCA
NegJPP756	TTCTTCTGGAACA	GATAGGCGCCTTG	GGTCAACAAATCATAAAGATATTGG	TAAACTTCAGGGTGACCAAAAAATCA
UGC0006556	AGCAAGTGGCTCT	ATCCGGTCGGAGA	GGTCAACAAATCATAAAGATATTGG	TAAACTTCAGGGTGACCAAAAAATCA
UGC0006557	AGCAAGTGGCTCT	CTGAGGTGATCAG	GGTCAACAAATCATAAAGATATTGG	TAAACTTCAGGGTGACCAAAAAATCA
UGC0006558	AGCAAGTGGCTCT	AGTGTCCTGCTAG	GGTCAACAAATCATAAAGATATTGG	TAAACTTCAGGGTGACCAAAAAATCA
UGC0006559	AGCAAGTGGCTCT	ATAAGCAATTCGA	GGTCAACAAATCATAAAGATATTGG	TAAACTTCAGGGTGACCAAAAAATCA
UGC0006560	AGCAAGTGGCTCT	ATCTAACAGGACC	GGTCAACAAATCATAAAGATATTGG	TAAACTTCAGGGTGACCAAAAAATCA
UGC0006561	AGCAAGTGGCTCT	CATTATATAGCCA	GGTCAACAAATCATAAAGATATTGG	TAAACTTCAGGGTGACCAAAAAATCA
UGC0006562	AGCAAGTGGCTCT	CCTGATTACGTAA	GGTCAACAAATCATAAAGATATTGG	TAAACTTCAGGGTGACCAAAAAATCA
UGC0006563	AGCAAGTGGCTCT	CTAATACACACCG	GGTCAACAAATCATAAAGATATTGG	TAAACTTCAGGGTGACCAAAAAATCA
UGC0006564	AGCAAGTGGCTCT	TTATGACCGTTGC	GGTCAACAAATCATAAAGATATTGG	TAAACTTCAGGGTGACCAAAAAATCA
UGC0006565	AGCAAGTGGCTCT	TTCTCGGCCGCAT	GGTCAACAAATCATAAAGATATTGG	TAAACTTCAGGGTGACCAAAAAATCA
UGC0006566	AGCAAGTGGCTCT	TTGGCGGTAAGAA	GGTCAACAAATCATAAAGATATTGG	TAAACTTCAGGGTGACCAAAAAATCA
UGC0006567	AGCAAGTGGCTCT	ACTTGTGCACCTG	GGTCAACAAATCATAAAGATATTGG	TAAACTTCAGGGTGACCAAAAAATCA
UGC0006568	AGCAAGTGGCTCT	CATGCCTTGATAC	GGTCAACAAATCATAAAGATATTGG	TAAACTTCAGGGTGACCAAAAAATCA
UGC0006569	AGCAAGTGGCTCT	CTGACGTTCGGTA	GGTCAACAAATCATAAAGATATTGG	TAAACTTCAGGGTGACCAAAAAATCA
UGC0006570	AGCAAGTGGCTCT	GAGGAGAGACACA	GGTCAACAAATCATAAAGATATTGG	TAAACTTCAGGGTGACCAAAAAATCA
UGC0006571	AGCAAGTGGCTCT	GCCGGTCCAAGTG	GGTCAACAAATCATAAAGATATTGG	TAAACTTCAGGGTGACCAAAAAATCA
UGC0006572	AGCAAGTGGCTCT	TTGCGTCTCACGC	GGTCAACAAATCATAAAGATATTGG	TAAACTTCAGGGTGACCAAAAAATCA
UGC0006573	AGCAAGTGGCTCT	TTATTCGCACACT	GGTCAACAAATCATAAAGATATTGG	TAAACTTCAGGGTGACCAAAAAATCA
UGC0006574	AGCAAGTGGCTCT	TGCACAGGCGGCA	GGTCAACAAATCATAAAGATATTGG	TAAACTTCAGGGTGACCAAAAAATCA
UGC0006575	AGCAAGTGGCTCT	AACATGTGGTAAG	GGTCAACAAATCATAAAGATATTGG	TAAACTTCAGGGTGACCAAAAAATCA
UGC0006576	AGCAAGTGGCTCT	ACGCGCTCTTATA	GGTCAACAAATCATAAAGATATTGG	TAAACTTCAGGGTGACCAAAAAATCA
UGC0006577	AGCAAGTGGCTCT	CAATGTTAATGGT	GGTCAACAAATCATAAAGATATTGG	TAAACTTCAGGGTGACCAAAAAATCA
UGC0006578	AGCAAGTGGCTCT	CTAGGATATAGTT	GGTCAACAAATCATAAAGATATTGG	TAAACTTCAGGGTGACCAAAAAATCA
UGC0006579	AGCAAGTGGCTCT	CTGTAGGCGAGGA	GGTCAACAAATCATAAAGATATTGG	TAAACTTCAGGGTGACCAAAAAATCA
UGC0006580	AGCAAGTGGCTCT	CTGTCGAGGCGAC	GGTCAACAAATCATAAAGATATTGG	TAAACTTCAGGGTGACCAAAAAATCA
UGC0006581	AGCAAGTGGCTCT	GACTAATGAGGAA	GGTCAACAAATCATAAAGATATTGG	TAAACTTCAGGGTGACCAAAAAATCA
UGC0006582	AGCAAGTGGCTCT	TATCCGTAATCAT	GGTCAACAAATCATAAAGATATTGG	TAAACTTCAGGGTGACCAAAAAATCA
UGC0006583	AGCAAGTGGCTCT	TCCTGGAGGATAA	GGTCAACAAATCATAAAGATATTGG	TAAACTTCAGGGTGACCAAAAAATCA
UGC0006584	AGCAAGTGGCTCT	TCTACTGTTGTGC	GGTCAACAAATCATAAAGATATTGG	TAAACTTCAGGGTGACCAAAAAATCA
UGC0006585	AGCAAGTGGCTCT	TGTATATTCAGCG	GGTCAACAAATCATAAAGATATTGG	TAAACTTCAGGGTGACCAAAAAATCA
UGC0006586	AGCAAGTGGCTCT	ACATCAGTAGTTC	GGTCAACAAATCATAAAGATATTGG	TAAACTTCAGGGTGACCAAAAAATCA
UGC0006587	AGCAAGTGGCTCT	AGCGCTGGACCAA	GGTCAACAAATCATAAAGATATTGG	TAAACTTCAGGGTGACCAAAAAATCA
UGC0006588	AGCAAGTGGCTCT	CAAGATCGGTACC	GGTCAACAAATCATAAAGATATTGG	TAAACTTCAGGGTGACCAAAAAATCA
UGC0006589	AGCAAGTGGCTCT	CCAGCCTGACGGT	GGTCAACAAATCATAAAGATATTGG	TAAACTTCAGGGTGACCAAAAAATCA
UGC0006590	AGCAAGTGGCTCT	CCGAAGCCGGTTC	GGTCAACAAATCATAAAGATATTGG	TAAACTTCAGGGTGACCAAAAAATCA
UGC0006591	AGCAAGTGGCTCT	CCGAGCAGCTGTT	GGTCAACAAATCATAAAGATATTGG	TAAACTTCAGGGTGACCAAAAAATCA
UGC0006592	AGCAAGTGGCTCT	CCTCCGCACAATC	GGTCAACAAATCATAAAGATATTGG	TAAACTTCAGGGTGACCAAAAAATCA
UGC0006593	AGCAAGTGGCTCT	CTCTAACCTATTA	GGTCAACAAATCATAAAGATATTGG	TAAACTTCAGGGTGACCAAAAAATCA
UGC0006594	AGCAAGTGGCTCT	GCACCTTGACATA	GGTCAACAAATCATAAAGATATTGG	TAAACTTCAGGGTGACCAAAAAATCA
UGC0006595	AGCAAGTGGCTCT	TAAGCGTGCTGAA	GGTCAACAAATCATAAAGATATTGG	TAAACTTCAGGGTGACCAAAAAATCA
UGC0006596	AGCAAGTGGCTCT	TTCGGCACAGGAG	GGTCAACAAATCATAAAGATATTGG	TAAACTTCAGGGTGACCAAAAAATCA
UGC0006597	AGCAAGTGGCTCT	AGACTCGATTGAG	GGTCAACAAATCATAAAGATATTGG	TAAACTTCAGGGTGACCAAAAAATCA
UGC0006598	AGCAAGTGGCTCT	ATCCTTCTGTTCT	GGTCAACAAATCATAAAGATATTGG	TAAACTTCAGGGTGACCAAAAAATCA
UGC0006599	AGCAAGTGGCTCT	CGTTACTTAGGTC	GGTCAACAAATCATAAAGATATTGG	TAAACTTCAGGGTGACCAAAAAATCA
UGC0006600	AGCAAGTGGCTCT	CTGGTTGGCTATC	GGTCAACAAATCATAAAGATATTGG	TAAACTTCAGGGTGACCAAAAAATCA
UGC0006601	AGCAAGTGGCTCT	GCACCAACGATTG	GGTCAACAAATCATAAAGATATTGG	TAAACTTCAGGGTGACCAAAAAATCA
UGC0006602	AGCAAGTGGCTCT	TCTTATGCATAAC	GGTCAACAAATCATAAAGATATTGG	TAAACTTCAGGGTGACCAAAAAATCA
UGC0006603	AGCAAGTGGCTCT	TTAGGTGTGGACC	GGTCAACAAATCATAAAGATATTGG	TAAACTTCAGGGTGACCAAAAAATCA
UGC0006604	AGCAAGTGGCTCT	TTCTTCTGGAACA	GGTCAACAAATCATAAAGATATTGG	TAAACTTCAGGGTGACCAAAAAATCA
UGC0006605	AGCAAGTGGCTCT	AGCAAGTGGCTCT	GGTCAACAAATCATAAAGATATTGG	TAAACTTCAGGGTGACCAAAAAATCA
UGC0006606	AGCAAGTGGCTCT	TCAAGTCACTAAT	GGTCAACAAATCATAAAGATATTGG	TAAACTTCAGGGTGACCAAAAAATCA
UGC0006607	AGCAAGTGGCTCT	ATGAAGACTACTG	GGTCAACAAATCATAAAGATATTGG	TAAACTTCAGGGTGACCAAAAAATCA
UGC0006608	AGCAAGTGGCTCT	CACCGGTAGAACC	GGTCAACAAATCATAAAGATATTGG	TAAACTTCAGGGTGACCAAAAAATCA
UGC0006609	AGCAAGTGGCTCT	CAGAACAACGCAT	GGTCAACAAATCATAAAGATATTGG	TAAACTTCAGGGTGACCAAAAAATCA
UGC0006610	AGCAAGTGGCTCT	CCTGCCGAGAACG	GGTCAACAAATCATAAAGATATTGG	TAAACTTCAGGGTGACCAAAAAATCA
UGC0006611	AGCAAGTGGCTCT	GTGATGGAGCGGT	GGTCAACAAATCATAAAGATATTGG	TAAACTTCAGGGTGACCAAAAAATCA
UGC0006612	AGCAAGTGGCTCT	TACGAACTATAGC	GGTCAACAAATCATAAAGATATTGG	TAAACTTCAGGGTGACCAAAAAATCA
UGC0006613	AGCAAGTGGCTCT	TACGGACCGCTCA	GGTCAACAAATCATAAAGATATTGG	TAAACTTCAGGGTGACCAAAAAATCA
UGC0006614	AGCAAGTGGCTCT	TGGACGCTAGATC	GGTCAACAAATCATAAAGATATTGG	TAAACTTCAGGGTGACCAAAAAATCA
UGC0006615	AGCAAGTGGCTCT	AGTCTTCACCTCC	GGTCAACAAATCATAAAGATATTGG	TAAACTTCAGGGTGACCAAAAAATCA
UGC0006616	AGCAAGTGGCTCT	AGTGCTTATCCGT	GGTCAACAAATCATAAAGATATTGG	TAAACTTCAGGGTGACCAAAAAATCA
UGC0006617	AGCAAGTGGCTCT	ATCGCTGCCTGGC	GGTCAACAAATCATAAAGATATTGG	TAAACTTCAGGGTGACCAAAAAATCA
UGC0006618	AGCAAGTGGCTCT	ATGCTTGCGACAG	GGTCAACAAATCATAAAGATATTGG	TAAACTTCAGGGTGACCAAAAAATCA
UGC0006619	AGCAAGTGGCTCT	CAATCCTCAAGAG	GGTCAACAAATCATAAAGATATTGG	TAAACTTCAGGGTGACCAAAAAATCA
UGC0006620	AGCAAGTGGCTCT	CATGCACACCTCT	GGTCAACAAATCATAAAGATATTGG	TAAACTTCAGGGTGACCAAAAAATCA
UGC0006621	AGCAAGTGGCTCT	CGGAGAATATTAT	GGTCAACAAATCATAAAGATATTGG	TAAACTTCAGGGTGACCAAAAAATCA
UGC0006622	AGCAAGTGGCTCT	GAGCGAAGGTAGT	GGTCAACAAATCATAAAGATATTGG	TAAACTTCAGGGTGACCAAAAAATCA
UGC0006623	AGCAAGTGGCTCT	GGCGACTGTTCCT	GGTCAACAAATCATAAAGATATTGG	TAAACTTCAGGGTGACCAAAAAATCA
UGC0006624	AGCAAGTGGCTCT	GTCAGTTAACGAC	GGTCAACAAATCATAAAGATATTGG	TAAACTTCAGGGTGACCAAAAAATCA
UGC0006625	AGCAAGTGGCTCT	TCCACAGATACAG	GGTCAACAAATCATAAAGATATTGG	TAAACTTCAGGGTGACCAAAAAATCA
UGC0006626	AGCAAGTGGCTCT	TCGAGTTGTAACT	GGTCAACAAATCATAAAGATATTGG	TAAACTTCAGGGTGACCAAAAAATCA
UGC0006627	AGCAAGTGGCTCT	TCGGTCTTAGACG	GGTCAACAAATCATAAAGATATTGG	TAAACTTCAGGGTGACCAAAAAATCA
UGC0006628	AGCAAGTGGCTCT	TCTAAGGAGTTAT	GGTCAACAAATCATAAAGATATTGG	TAAACTTCAGGGTGACCAAAAAATCA
UGC0006629	AGCAAGTGGCTCT	TCTATCTCTCGCT	GGTCAACAAATCATAAAGATATTGG	TAAACTTCAGGGTGACCAAAAAATCA
UGC0006630	AGCAAGTGGCTCT	TGTGAAGTTGCCA	GGTCAACAAATCATAAAGATATTGG	TAAACTTCAGGGTGACCAAAAAATCA
UGC0006631	AGCAAGTGGCTCT	TTACCATTCCTCA	GGTCAACAAATCATAAAGATATTGG	TAAACTTCAGGGTGACCAAAAAATCA
UGC0006632	AGCAAGTGGCTCT	AGATTCTACACAA	GGTCAACAAATCATAAAGATATTGG	TAAACTTCAGGGTGACCAAAAAATCA
UGC0006633	AGCAAGTGGCTCT	ATGCGATTAATTG	GGTCAACAAATCATAAAGATATTGG	TAAACTTCAGGGTGACCAAAAAATCA
UGC0006634	AGCAAGTGGCTCT	CCGTAGTGTTGAT	GGTCAACAAATCATAAAGATATTGG	TAAACTTCAGGGTGACCAAAAAATCA
UGC0006635	AGCAAGTGGCTCT	CCTGTACCATTGT	GGTCAACAAATCATAAAGATATTGG	TAAACTTCAGGGTGACCAAAAAATCA
UGC0006636	AGCAAGTGGCTCT	GGCTGTTACAACA	GGTCAACAAATCATAAAGATATTGG	TAAACTTCAGGGTGACCAAAAAATCA
UGC0006637	AGCAAGTGGCTCT	GGTTCAATGACGC	GGTCAACAAATCATAAAGATATTGG	TAAACTTCAGGGTGACCAAAAAATCA
UGC0006638	AGCAAGTGGCTCT	GGTTCCTGCACTT	GGTCAACAAATCATAAAGATATTGG	TAAACTTCAGGGTGACCAAAAAATCA
UGC0006639	AGCAAGTGGCTCT	GTCCAACTTCAGT	GGTCAACAAATCATAAAGATATTGG	TAAACTTCAGGGTGACCAAAAAATCA
UGC0006640	AGCAAGTGGCTCT	GTCCAGGCCTTCT	GGTCAACAAATCATAAAGATATTGG	TAAACTTCAGGGTGACCAAAAAATCA
UGC0006641	AGCAAGTGGCTCT	GTGACGCCGTATT	GGTCAACAAATCATAAAGATATTGG	TAAACTTCAGGGTGACCAAAAAATCA
UGC0006642	AGCAAGTGGCTCT	TGCAGCAACCAGC	GGTCAACAAATCATAAAGATATTGG	TAAACTTCAGGGTGACCAAAAAATCA
UGC0006643	AGCAAGTGGCTCT	TGGACATGGCATT	GGTCAACAAATCATAAAGATATTGG	TAAACTTCAGGGTGACCAAAAAATCA
UGC0006644	AGCAAGTGGCTCT	TGGTGGTCATTCA	GGTCAACAAATCATAAAGATATTGG	TAAACTTCAGGGTGACCAAAAAATCA
UGC0006645	AGCAAGTGGCTCT	TTACCAGAGCCTG	GGTCAACAAATCATAAAGATATTGG	TAAACTTCAGGGTGACCAAAAAATCA
UGC0006646	AGCAAGTGGCTCT	TTCCGCGGCATAG	GGTCAACAAATCATAAAGATATTGG	TAAACTTCAGGGTGACCAAAAAATCA
UGC0006647	AGCAAGTGGCTCT	ACAACCATTGGCA	GGTCAACAAATCATAAAGATATTGG	TAAACTTCAGGGTGACCAAAAAATCA
UGC0006648	AGCAAGTGGCTCT	AGCCTAGCCAACT	GGTCAACAAATCATAAAGATATTGG	TAAACTTCAGGGTGACCAAAAAATCA
UGC0006649	AGCAAGTGGCTCT	ATAATCGAGGCTT	GGTCAACAAATCATAAAGATATTGG	TAAACTTCAGGGTGACCAAAAAATCA
UGC0006650	AGCAAGTGGCTCT	CTGAGTCAGAAGT	GGTCAACAAATCATAAAGATATTGG	TAAACTTCAGGGTGACCAAAAAATCA
NegJPP757	AGCAAGTGGCTCT	GATAGGCGCCTTG	GGTCAACAAATCATAAAGATATTGG	TAAACTTCAGGGTGACCAAAAAATCA
UGC0006651	TCAAGTCACTAAT	ATCCGGTCGGAGA	GGTCAACAAATCATAAAGATATTGG	TAAACTTCAGGGTGACCAAAAAATCA
UGC0006652	TCAAGTCACTAAT	CTGAGGTGATCAG	GGTCAACAAATCATAAAGATATTGG	TAAACTTCAGGGTGACCAAAAAATCA
UGC0006653	TCAAGTCACTAAT	AGTGTCCTGCTAG	GGTCAACAAATCATAAAGATATTGG	TAAACTTCAGGGTGACCAAAAAATCA
UGC0006654	TCAAGTCACTAAT	ATAAGCAATTCGA	GGTCAACAAATCATAAAGATATTGG	TAAACTTCAGGGTGACCAAAAAATCA
UGC0006655	TCAAGTCACTAAT	ATCTAACAGGACC	GGTCAACAAATCATAAAGATATTGG	TAAACTTCAGGGTGACCAAAAAATCA
UGC0006656	TCAAGTCACTAAT	CATTATATAGCCA	GGTCAACAAATCATAAAGATATTGG	TAAACTTCAGGGTGACCAAAAAATCA
UGC0006657	TCAAGTCACTAAT	CCTGATTACGTAA	GGTCAACAAATCATAAAGATATTGG	TAAACTTCAGGGTGACCAAAAAATCA
UGC0006658	TCAAGTCACTAAT	CTAATACACACCG	GGTCAACAAATCATAAAGATATTGG	TAAACTTCAGGGTGACCAAAAAATCA
UGC0006659	TCAAGTCACTAAT	TTATGACCGTTGC	GGTCAACAAATCATAAAGATATTGG	TAAACTTCAGGGTGACCAAAAAATCA
UGC0006660	TCAAGTCACTAAT	TTCTCGGCCGCAT	GGTCAACAAATCATAAAGATATTGG	TAAACTTCAGGGTGACCAAAAAATCA
UGC0006661	TCAAGTCACTAAT	TTGGCGGTAAGAA	GGTCAACAAATCATAAAGATATTGG	TAAACTTCAGGGTGACCAAAAAATCA
UGC0006662	TCAAGTCACTAAT	ACTTGTGCACCTG	GGTCAACAAATCATAAAGATATTGG	TAAACTTCAGGGTGACCAAAAAATCA
UGC0006663	TCAAGTCACTAAT	CATGCCTTGATAC	GGTCAACAAATCATAAAGATATTGG	TAAACTTCAGGGTGACCAAAAAATCA
UGC0006664	TCAAGTCACTAAT	CTGACGTTCGGTA	GGTCAACAAATCATAAAGATATTGG	TAAACTTCAGGGTGACCAAAAAATCA
UGC0006665	TCAAGTCACTAAT	GAGGAGAGACACA	GGTCAACAAATCATAAAGATATTGG	TAAACTTCAGGGTGACCAAAAAATCA
UGC0006666	TCAAGTCACTAAT	GCCGGTCCAAGTG	GGTCAACAAATCATAAAGATATTGG	TAAACTTCAGGGTGACCAAAAAATCA
UGC0006667	TCAAGTCACTAAT	TTGCGTCTCACGC	GGTCAACAAATCATAAAGATATTGG	TAAACTTCAGGGTGACCAAAAAATCA
UGC0006668	TCAAGTCACTAAT	TTATTCGCACACT	GGTCAACAAATCATAAAGATATTGG	TAAACTTCAGGGTGACCAAAAAATCA
UGC0006669	TCAAGTCACTAAT	TGCACAGGCGGCA	GGTCAACAAATCATAAAGATATTGG	TAAACTTCAGGGTGACCAAAAAATCA
UGC0006670	TCAAGTCACTAAT	AACATGTGGTAAG	GGTCAACAAATCATAAAGATATTGG	TAAACTTCAGGGTGACCAAAAAATCA
UGC0006671	TCAAGTCACTAAT	ACGCGCTCTTATA	GGTCAACAAATCATAAAGATATTGG	TAAACTTCAGGGTGACCAAAAAATCA
UGC0006672	TCAAGTCACTAAT	CAATGTTAATGGT	GGTCAACAAATCATAAAGATATTGG	TAAACTTCAGGGTGACCAAAAAATCA
UGC0006673	TCAAGTCACTAAT	CTAGGATATAGTT	GGTCAACAAATCATAAAGATATTGG	TAAACTTCAGGGTGACCAAAAAATCA
UGC0006674	TCAAGTCACTAAT	CTGTAGGCGAGGA	GGTCAACAAATCATAAAGATATTGG	TAAACTTCAGGGTGACCAAAAAATCA
UGC0006675	TCAAGTCACTAAT	CTGTCGAGGCGAC	GGTCAACAAATCATAAAGATATTGG	TAAACTTCAGGGTGACCAAAAAATCA
UGC0006676	TCAAGTCACTAAT	GACTAATGAGGAA	GGTCAACAAATCATAAAGATATTGG	TAAACTTCAGGGTGACCAAAAAATCA
UGC0006677	TCAAGTCACTAAT	TATCCGTAATCAT	GGTCAACAAATCATAAAGATATTGG	TAAACTTCAGGGTGACCAAAAAATCA
UGC0006678	TCAAGTCACTAAT	TCCTGGAGGATAA	GGTCAACAAATCATAAAGATATTGG	TAAACTTCAGGGTGACCAAAAAATCA
UGC0006679	TCAAGTCACTAAT	TCTACTGTTGTGC	GGTCAACAAATCATAAAGATATTGG	TAAACTTCAGGGTGACCAAAAAATCA
UGC0006680	TCAAGTCACTAAT	TGTATATTCAGCG	GGTCAACAAATCATAAAGATATTGG	TAAACTTCAGGGTGACCAAAAAATCA
UGC0006681	TCAAGTCACTAAT	ACATCAGTAGTTC	GGTCAACAAATCATAAAGATATTGG	TAAACTTCAGGGTGACCAAAAAATCA
UGC0006682	TCAAGTCACTAAT	AGCGCTGGACCAA	GGTCAACAAATCATAAAGATATTGG	TAAACTTCAGGGTGACCAAAAAATCA
UGC0006683	TCAAGTCACTAAT	CAAGATCGGTACC	GGTCAACAAATCATAAAGATATTGG	TAAACTTCAGGGTGACCAAAAAATCA
UGC0006684	TCAAGTCACTAAT	CCAGCCTGACGGT	GGTCAACAAATCATAAAGATATTGG	TAAACTTCAGGGTGACCAAAAAATCA
UGC0006685	TCAAGTCACTAAT	CCGAAGCCGGTTC	GGTCAACAAATCATAAAGATATTGG	TAAACTTCAGGGTGACCAAAAAATCA
UGC0006686	TCAAGTCACTAAT	CCGAGCAGCTGTT	GGTCAACAAATCATAAAGATATTGG	TAAACTTCAGGGTGACCAAAAAATCA
UGC0006687	TCAAGTCACTAAT	CCTCCGCACAATC	GGTCAACAAATCATAAAGATATTGG	TAAACTTCAGGGTGACCAAAAAATCA
UGC0006688	TCAAGTCACTAAT	CTCTAACCTATTA	GGTCAACAAATCATAAAGATATTGG	TAAACTTCAGGGTGACCAAAAAATCA
UGC0006689	TCAAGTCACTAAT	GCACCTTGACATA	GGTCAACAAATCATAAAGATATTGG	TAAACTTCAGGGTGACCAAAAAATCA
UGC0006690	TCAAGTCACTAAT	TAAGCGTGCTGAA	GGTCAACAAATCATAAAGATATTGG	TAAACTTCAGGGTGACCAAAAAATCA
UGC0006691	TCAAGTCACTAAT	TTCGGCACAGGAG	GGTCAACAAATCATAAAGATATTGG	TAAACTTCAGGGTGACCAAAAAATCA
UGC0006692	TCAAGTCACTAAT	AGACTCGATTGAG	GGTCAACAAATCATAAAGATATTGG	TAAACTTCAGGGTGACCAAAAAATCA
UGC0006693	TCAAGTCACTAAT	ATCCTTCTGTTCT	GGTCAACAAATCATAAAGATATTGG	TAAACTTCAGGGTGACCAAAAAATCA
UGC0006694	TCAAGTCACTAAT	CGTTACTTAGGTC	GGTCAACAAATCATAAAGATATTGG	TAAACTTCAGGGTGACCAAAAAATCA
UGC0006695	TCAAGTCACTAAT	CTGGTTGGCTATC	GGTCAACAAATCATAAAGATATTGG	TAAACTTCAGGGTGACCAAAAAATCA
UGC0006696	TCAAGTCACTAAT	GCACCAACGATTG	GGTCAACAAATCATAAAGATATTGG	TAAACTTCAGGGTGACCAAAAAATCA
UGC0006697	TCAAGTCACTAAT	TCTTATGCATAAC	GGTCAACAAATCATAAAGATATTGG	TAAACTTCAGGGTGACCAAAAAATCA
UGC0006698	TCAAGTCACTAAT	TTAGGTGTGGACC	GGTCAACAAATCATAAAGATATTGG	TAAACTTCAGGGTGACCAAAAAATCA
UGC0006699	TCAAGTCACTAAT	TTCTTCTGGAACA	GGTCAACAAATCATAAAGATATTGG	TAAACTTCAGGGTGACCAAAAAATCA
UGC0006700	TCAAGTCACTAAT	AGCAAGTGGCTCT	GGTCAACAAATCATAAAGATATTGG	TAAACTTCAGGGTGACCAAAAAATCA
UGC0006701	TCAAGTCACTAAT	TCAAGTCACTAAT	GGTCAACAAATCATAAAGATATTGG	TAAACTTCAGGGTGACCAAAAAATCA
UGC0006702	TCAAGTCACTAAT	ATGAAGACTACTG	GGTCAACAAATCATAAAGATATTGG	TAAACTTCAGGGTGACCAAAAAATCA
UGC0006703	TCAAGTCACTAAT	CACCGGTAGAACC	GGTCAACAAATCATAAAGATATTGG	TAAACTTCAGGGTGACCAAAAAATCA
UGC0006704	TCAAGTCACTAAT	CAGAACAACGCAT	GGTCAACAAATCATAAAGATATTGG	TAAACTTCAGGGTGACCAAAAAATCA
UGC0006705	TCAAGTCACTAAT	CCTGCCGAGAACG	GGTCAACAAATCATAAAGATATTGG	TAAACTTCAGGGTGACCAAAAAATCA
UGC0006706	TCAAGTCACTAAT	GTGATGGAGCGGT	GGTCAACAAATCATAAAGATATTGG	TAAACTTCAGGGTGACCAAAAAATCA
UGC0006707	TCAAGTCACTAAT	TACGAACTATAGC	GGTCAACAAATCATAAAGATATTGG	TAAACTTCAGGGTGACCAAAAAATCA
UGC0006708	TCAAGTCACTAAT	TACGGACCGCTCA	GGTCAACAAATCATAAAGATATTGG	TAAACTTCAGGGTGACCAAAAAATCA
UGC0006709	TCAAGTCACTAAT	TGGACGCTAGATC	GGTCAACAAATCATAAAGATATTGG	TAAACTTCAGGGTGACCAAAAAATCA
UGC0006710	TCAAGTCACTAAT	AGTCTTCACCTCC	GGTCAACAAATCATAAAGATATTGG	TAAACTTCAGGGTGACCAAAAAATCA
UGC0006711	TCAAGTCACTAAT	AGTGCTTATCCGT	GGTCAACAAATCATAAAGATATTGG	TAAACTTCAGGGTGACCAAAAAATCA
UGC0006712	TCAAGTCACTAAT	ATCGCTGCCTGGC	GGTCAACAAATCATAAAGATATTGG	TAAACTTCAGGGTGACCAAAAAATCA
UGC0006713	TCAAGTCACTAAT	ATGCTTGCGACAG	GGTCAACAAATCATAAAGATATTGG	TAAACTTCAGGGTGACCAAAAAATCA
UGC0006714	TCAAGTCACTAAT	CAATCCTCAAGAG	GGTCAACAAATCATAAAGATATTGG	TAAACTTCAGGGTGACCAAAAAATCA
UGC0006715	TCAAGTCACTAAT	CATGCACACCTCT	GGTCAACAAATCATAAAGATATTGG	TAAACTTCAGGGTGACCAAAAAATCA
UGC0006716	TCAAGTCACTAAT	CGGAGAATATTAT	GGTCAACAAATCATAAAGATATTGG	TAAACTTCAGGGTGACCAAAAAATCA
UGC0006717	TCAAGTCACTAAT	GAGCGAAGGTAGT	GGTCAACAAATCATAAAGATATTGG	TAAACTTCAGGGTGACCAAAAAATCA
UGC0006718	TCAAGTCACTAAT	GGCGACTGTTCCT	GGTCAACAAATCATAAAGATATTGG	TAAACTTCAGGGTGACCAAAAAATCA
UGC0006719	TCAAGTCACTAAT	GTCAGTTAACGAC	GGTCAACAAATCATAAAGATATTGG	TAAACTTCAGGGTGACCAAAAAATCA
UGC0006720	TCAAGTCACTAAT	TCCACAGATACAG	GGTCAACAAATCATAAAGATATTGG	TAAACTTCAGGGTGACCAAAAAATCA
UGC0006721	TCAAGTCACTAAT	TCGAGTTGTAACT	GGTCAACAAATCATAAAGATATTGG	TAAACTTCAGGGTGACCAAAAAATCA
UGC0006722	TCAAGTCACTAAT	TCGGTCTTAGACG	GGTCAACAAATCATAAAGATATTGG	TAAACTTCAGGGTGACCAAAAAATCA
UGC0006723	TCAAGTCACTAAT	TCTAAGGAGTTAT	GGTCAACAAATCATAAAGATATTGG	TAAACTTCAGGGTGACCAAAAAATCA
UGC0006724	TCAAGTCACTAAT	TCTATCTCTCGCT	GGTCAACAAATCATAAAGATATTGG	TAAACTTCAGGGTGACCAAAAAATCA
UGC0006725	TCAAGTCACTAAT	TGTGAAGTTGCCA	GGTCAACAAATCATAAAGATATTGG	TAAACTTCAGGGTGACCAAAAAATCA
UGC0006726	TCAAGTCACTAAT	TTACCATTCCTCA	GGTCAACAAATCATAAAGATATTGG	TAAACTTCAGGGTGACCAAAAAATCA
UGC0006727	TCAAGTCACTAAT	AGATTCTACACAA	GGTCAACAAATCATAAAGATATTGG	TAAACTTCAGGGTGACCAAAAAATCA
UGC0006728	TCAAGTCACTAAT	ATGCGATTAATTG	GGTCAACAAATCATAAAGATATTGG	TAAACTTCAGGGTGACCAAAAAATCA
UGC0006729	TCAAGTCACTAAT	CCGTAGTGTTGAT	GGTCAACAAATCATAAAGATATTGG	TAAACTTCAGGGTGACCAAAAAATCA
UGC0006730	TCAAGTCACTAAT	CCTGTACCATTGT	GGTCAACAAATCATAAAGATATTGG	TAAACTTCAGGGTGACCAAAAAATCA
UGC0006731	TCAAGTCACTAAT	GGCTGTTACAACA	GGTCAACAAATCATAAAGATATTGG	TAAACTTCAGGGTGACCAAAAAATCA
UGC0006732	TCAAGTCACTAAT	GGTTCAATGACGC	GGTCAACAAATCATAAAGATATTGG	TAAACTTCAGGGTGACCAAAAAATCA
UGC0006733	TCAAGTCACTAAT	GGTTCCTGCACTT	GGTCAACAAATCATAAAGATATTGG	TAAACTTCAGGGTGACCAAAAAATCA
UGC0006734	TCAAGTCACTAAT	GTCCAACTTCAGT	GGTCAACAAATCATAAAGATATTGG	TAAACTTCAGGGTGACCAAAAAATCA
UGC0006735	TCAAGTCACTAAT	GTCCAGGCCTTCT	GGTCAACAAATCATAAAGATATTGG	TAAACTTCAGGGTGACCAAAAAATCA
UGC0006736	TCAAGTCACTAAT	GTGACGCCGTATT	GGTCAACAAATCATAAAGATATTGG	TAAACTTCAGGGTGACCAAAAAATCA
UGC0006737	TCAAGTCACTAAT	TGCAGCAACCAGC	GGTCAACAAATCATAAAGATATTGG	TAAACTTCAGGGTGACCAAAAAATCA
UGC0006738	TCAAGTCACTAAT	TGGACATGGCATT	GGTCAACAAATCATAAAGATATTGG	TAAACTTCAGGGTGACCAAAAAATCA
UGC0006739	TCAAGTCACTAAT	TGGTGGTCATTCA	GGTCAACAAATCATAAAGATATTGG	TAAACTTCAGGGTGACCAAAAAATCA
UGC0006740	TCAAGTCACTAAT	TTACCAGAGCCTG	GGTCAACAAATCATAAAGATATTGG	TAAACTTCAGGGTGACCAAAAAATCA
UGC0006741	TCAAGTCACTAAT	TTCCGCGGCATAG	GGTCAACAAATCATAAAGATATTGG	TAAACTTCAGGGTGACCAAAAAATCA
UGC0006742	TCAAGTCACTAAT	ACAACCATTGGCA	GGTCAACAAATCATAAAGATATTGG	TAAACTTCAGGGTGACCAAAAAATCA
UGC0006743	TCAAGTCACTAAT	AGCCTAGCCAACT	GGTCAACAAATCATAAAGATATTGG	TAAACTTCAGGGTGACCAAAAAATCA
UGC0006744	TCAAGTCACTAAT	ATAATCGAGGCTT	GGTCAACAAATCATAAAGATATTGG	TAAACTTCAGGGTGACCAAAAAATCA
UGC0006745	TCAAGTCACTAAT	CTGAGTCAGAAGT	GGTCAACAAATCATAAAGATATTGG	TAAACTTCAGGGTGACCAAAAAATCA
NegJPP758	TCAAGTCACTAAT	GATAGGCGCCTTG	GGTCAACAAATCATAAAGATATTGG	TAAACTTCAGGGTGACCAAAAAATCA
UGC0006746	ATGAAGACTACTG	ATCCGGTCGGAGA	GGTCAACAAATCATAAAGATATTGG	TAAACTTCAGGGTGACCAAAAAATCA
UGC0006747	ATGAAGACTACTG	CTGAGGTGATCAG	GGTCAACAAATCATAAAGATATTGG	TAAACTTCAGGGTGACCAAAAAATCA
UGC0006748	ATGAAGACTACTG	AGTGTCCTGCTAG	GGTCAACAAATCATAAAGATATTGG	TAAACTTCAGGGTGACCAAAAAATCA
UGC0006749	ATGAAGACTACTG	ATAAGCAATTCGA	GGTCAACAAATCATAAAGATATTGG	TAAACTTCAGGGTGACCAAAAAATCA
UGC0006750	ATGAAGACTACTG	ATCTAACAGGACC	GGTCAACAAATCATAAAGATATTGG	TAAACTTCAGGGTGACCAAAAAATCA
UGC0006751	ATGAAGACTACTG	CATTATATAGCCA	GGTCAACAAATCATAAAGATATTGG	TAAACTTCAGGGTGACCAAAAAATCA
UGC0006752	ATGAAGACTACTG	CCTGATTACGTAA	GGTCAACAAATCATAAAGATATTGG	TAAACTTCAGGGTGACCAAAAAATCA
UGC0006753	ATGAAGACTACTG	CTAATACACACCG	GGTCAACAAATCATAAAGATATTGG	TAAACTTCAGGGTGACCAAAAAATCA
UGC0006754	ATGAAGACTACTG	TTATGACCGTTGC	GGTCAACAAATCATAAAGATATTGG	TAAACTTCAGGGTGACCAAAAAATCA
UGC0006755	ATGAAGACTACTG	TTCTCGGCCGCAT	GGTCAACAAATCATAAAGATATTGG	TAAACTTCAGGGTGACCAAAAAATCA
UGC0006756	ATGAAGACTACTG	TTGGCGGTAAGAA	GGTCAACAAATCATAAAGATATTGG	TAAACTTCAGGGTGACCAAAAAATCA
UGC0006757	ATGAAGACTACTG	ACTTGTGCACCTG	GGTCAACAAATCATAAAGATATTGG	TAAACTTCAGGGTGACCAAAAAATCA
UGC0006758	ATGAAGACTACTG	CATGCCTTGATAC	GGTCAACAAATCATAAAGATATTGG	TAAACTTCAGGGTGACCAAAAAATCA
UGC0006759	ATGAAGACTACTG	CTGACGTTCGGTA	GGTCAACAAATCATAAAGATATTGG	TAAACTTCAGGGTGACCAAAAAATCA
UGC0006760	ATGAAGACTACTG	GAGGAGAGACACA	GGTCAACAAATCATAAAGATATTGG	TAAACTTCAGGGTGACCAAAAAATCA
UGC0006761	ATGAAGACTACTG	GCCGGTCCAAGTG	GGTCAACAAATCATAAAGATATTGG	TAAACTTCAGGGTGACCAAAAAATCA
UGC0006762	ATGAAGACTACTG	TTGCGTCTCACGC	GGTCAACAAATCATAAAGATATTGG	TAAACTTCAGGGTGACCAAAAAATCA
UGC0006763	ATGAAGACTACTG	TTATTCGCACACT	GGTCAACAAATCATAAAGATATTGG	TAAACTTCAGGGTGACCAAAAAATCA
UGC0006764	ATGAAGACTACTG	TGCACAGGCGGCA	GGTCAACAAATCATAAAGATATTGG	TAAACTTCAGGGTGACCAAAAAATCA
UGC0006765	ATGAAGACTACTG	AACATGTGGTAAG	GGTCAACAAATCATAAAGATATTGG	TAAACTTCAGGGTGACCAAAAAATCA
UGC0006766	ATGAAGACTACTG	ACGCGCTCTTATA	GGTCAACAAATCATAAAGATATTGG	TAAACTTCAGGGTGACCAAAAAATCA
UGC0006767	ATGAAGACTACTG	CAATGTTAATGGT	GGTCAACAAATCATAAAGATATTGG	TAAACTTCAGGGTGACCAAAAAATCA
UGC0006768	ATGAAGACTACTG	CTAGGATATAGTT	GGTCAACAAATCATAAAGATATTGG	TAAACTTCAGGGTGACCAAAAAATCA
UGC0006769	ATGAAGACTACTG	CTGTAGGCGAGGA	GGTCAACAAATCATAAAGATATTGG	TAAACTTCAGGGTGACCAAAAAATCA
UGC0006770	ATGAAGACTACTG	CTGTCGAGGCGAC	GGTCAACAAATCATAAAGATATTGG	TAAACTTCAGGGTGACCAAAAAATCA
UGC0006771	ATGAAGACTACTG	GACTAATGAGGAA	GGTCAACAAATCATAAAGATATTGG	TAAACTTCAGGGTGACCAAAAAATCA
UGC0006772	ATGAAGACTACTG	TATCCGTAATCAT	GGTCAACAAATCATAAAGATATTGG	TAAACTTCAGGGTGACCAAAAAATCA
UGC0006773	ATGAAGACTACTG	TCCTGGAGGATAA	GGTCAACAAATCATAAAGATATTGG	TAAACTTCAGGGTGACCAAAAAATCA
UGC0006774	ATGAAGACTACTG	TCTACTGTTGTGC	GGTCAACAAATCATAAAGATATTGG	TAAACTTCAGGGTGACCAAAAAATCA
UGC0006775	ATGAAGACTACTG	TGTATATTCAGCG	GGTCAACAAATCATAAAGATATTGG	TAAACTTCAGGGTGACCAAAAAATCA
UGC0006776	ATGAAGACTACTG	ACATCAGTAGTTC	GGTCAACAAATCATAAAGATATTGG	TAAACTTCAGGGTGACCAAAAAATCA
UGC0006777	ATGAAGACTACTG	AGCGCTGGACCAA	GGTCAACAAATCATAAAGATATTGG	TAAACTTCAGGGTGACCAAAAAATCA
UGC0006778	ATGAAGACTACTG	CAAGATCGGTACC	GGTCAACAAATCATAAAGATATTGG	TAAACTTCAGGGTGACCAAAAAATCA
UGC0006779	ATGAAGACTACTG	CCAGCCTGACGGT	GGTCAACAAATCATAAAGATATTGG	TAAACTTCAGGGTGACCAAAAAATCA
UGC0006780	ATGAAGACTACTG	CCGAAGCCGGTTC	GGTCAACAAATCATAAAGATATTGG	TAAACTTCAGGGTGACCAAAAAATCA
UGC0006781	ATGAAGACTACTG	CCGAGCAGCTGTT	GGTCAACAAATCATAAAGATATTGG	TAAACTTCAGGGTGACCAAAAAATCA
UGC0006782	ATGAAGACTACTG	CCTCCGCACAATC	GGTCAACAAATCATAAAGATATTGG	TAAACTTCAGGGTGACCAAAAAATCA
UGC0006783	ATGAAGACTACTG	CTCTAACCTATTA	GGTCAACAAATCATAAAGATATTGG	TAAACTTCAGGGTGACCAAAAAATCA
UGC0006784	ATGAAGACTACTG	GCACCTTGACATA	GGTCAACAAATCATAAAGATATTGG	TAAACTTCAGGGTGACCAAAAAATCA
UGC0006785	ATGAAGACTACTG	TAAGCGTGCTGAA	GGTCAACAAATCATAAAGATATTGG	TAAACTTCAGGGTGACCAAAAAATCA
UGC0006786	ATGAAGACTACTG	TTCGGCACAGGAG	GGTCAACAAATCATAAAGATATTGG	TAAACTTCAGGGTGACCAAAAAATCA
UGC0006787	ATGAAGACTACTG	AGACTCGATTGAG	GGTCAACAAATCATAAAGATATTGG	TAAACTTCAGGGTGACCAAAAAATCA
UGC0006788	ATGAAGACTACTG	ATCCTTCTGTTCT	GGTCAACAAATCATAAAGATATTGG	TAAACTTCAGGGTGACCAAAAAATCA
UGC0006789	ATGAAGACTACTG	CGTTACTTAGGTC	GGTCAACAAATCATAAAGATATTGG	TAAACTTCAGGGTGACCAAAAAATCA
UGC0006790	ATGAAGACTACTG	CTGGTTGGCTATC	GGTCAACAAATCATAAAGATATTGG	TAAACTTCAGGGTGACCAAAAAATCA
UGC0006791	ATGAAGACTACTG	GCACCAACGATTG	GGTCAACAAATCATAAAGATATTGG	TAAACTTCAGGGTGACCAAAAAATCA
UGC0006792	ATGAAGACTACTG	TCTTATGCATAAC	GGTCAACAAATCATAAAGATATTGG	TAAACTTCAGGGTGACCAAAAAATCA
UGC0006793	ATGAAGACTACTG	TTAGGTGTGGACC	GGTCAACAAATCATAAAGATATTGG	TAAACTTCAGGGTGACCAAAAAATCA
UGC0006794	ATGAAGACTACTG	TTCTTCTGGAACA	GGTCAACAAATCATAAAGATATTGG	TAAACTTCAGGGTGACCAAAAAATCA
UGC0006795	ATGAAGACTACTG	AGCAAGTGGCTCT	GGTCAACAAATCATAAAGATATTGG	TAAACTTCAGGGTGACCAAAAAATCA
UGC0006796	ATGAAGACTACTG	TCAAGTCACTAAT	GGTCAACAAATCATAAAGATATTGG	TAAACTTCAGGGTGACCAAAAAATCA
UGC0006797	ATGAAGACTACTG	ATGAAGACTACTG	GGTCAACAAATCATAAAGATATTGG	TAAACTTCAGGGTGACCAAAAAATCA
UGC0006798	ATGAAGACTACTG	CACCGGTAGAACC	GGTCAACAAATCATAAAGATATTGG	TAAACTTCAGGGTGACCAAAAAATCA
UGC0006799	ATGAAGACTACTG	CAGAACAACGCAT	GGTCAACAAATCATAAAGATATTGG	TAAACTTCAGGGTGACCAAAAAATCA
UGC0006800	ATGAAGACTACTG	CCTGCCGAGAACG	GGTCAACAAATCATAAAGATATTGG	TAAACTTCAGGGTGACCAAAAAATCA
UGC0006801	ATGAAGACTACTG	GTGATGGAGCGGT	GGTCAACAAATCATAAAGATATTGG	TAAACTTCAGGGTGACCAAAAAATCA
UGC0006802	ATGAAGACTACTG	TACGAACTATAGC	GGTCAACAAATCATAAAGATATTGG	TAAACTTCAGGGTGACCAAAAAATCA
UGC0006803	ATGAAGACTACTG	TACGGACCGCTCA	GGTCAACAAATCATAAAGATATTGG	TAAACTTCAGGGTGACCAAAAAATCA
UGC0006804	ATGAAGACTACTG	TGGACGCTAGATC	GGTCAACAAATCATAAAGATATTGG	TAAACTTCAGGGTGACCAAAAAATCA
UGC0006805	ATGAAGACTACTG	AGTCTTCACCTCC	GGTCAACAAATCATAAAGATATTGG	TAAACTTCAGGGTGACCAAAAAATCA
UGC0006806	ATGAAGACTACTG	AGTGCTTATCCGT	GGTCAACAAATCATAAAGATATTGG	TAAACTTCAGGGTGACCAAAAAATCA
UGC0006807	ATGAAGACTACTG	ATCGCTGCCTGGC	GGTCAACAAATCATAAAGATATTGG	TAAACTTCAGGGTGACCAAAAAATCA
UGC0006808	ATGAAGACTACTG	ATGCTTGCGACAG	GGTCAACAAATCATAAAGATATTGG	TAAACTTCAGGGTGACCAAAAAATCA
UGC0006809	ATGAAGACTACTG	CAATCCTCAAGAG	GGTCAACAAATCATAAAGATATTGG	TAAACTTCAGGGTGACCAAAAAATCA
UGC0006810	ATGAAGACTACTG	CATGCACACCTCT	GGTCAACAAATCATAAAGATATTGG	TAAACTTCAGGGTGACCAAAAAATCA
UGC0006811	ATGAAGACTACTG	CGGAGAATATTAT	GGTCAACAAATCATAAAGATATTGG	TAAACTTCAGGGTGACCAAAAAATCA
UGC0006812	ATGAAGACTACTG	GAGCGAAGGTAGT	GGTCAACAAATCATAAAGATATTGG	TAAACTTCAGGGTGACCAAAAAATCA
UGC0006813	ATGAAGACTACTG	GGCGACTGTTCCT	GGTCAACAAATCATAAAGATATTGG	TAAACTTCAGGGTGACCAAAAAATCA
UGC0006814	ATGAAGACTACTG	GTCAGTTAACGAC	GGTCAACAAATCATAAAGATATTGG	TAAACTTCAGGGTGACCAAAAAATCA
UGC0006815	ATGAAGACTACTG	TCCACAGATACAG	GGTCAACAAATCATAAAGATATTGG	TAAACTTCAGGGTGACCAAAAAATCA
UGC0006816	ATGAAGACTACTG	TCGAGTTGTAACT	GGTCAACAAATCATAAAGATATTGG	TAAACTTCAGGGTGACCAAAAAATCA
UGC0006817	ATGAAGACTACTG	TCGGTCTTAGACG	GGTCAACAAATCATAAAGATATTGG	TAAACTTCAGGGTGACCAAAAAATCA
UGC0006818	ATGAAGACTACTG	TCTAAGGAGTTAT	GGTCAACAAATCATAAAGATATTGG	TAAACTTCAGGGTGACCAAAAAATCA
UGC0006819	ATGAAGACTACTG	TCTATCTCTCGCT	GGTCAACAAATCATAAAGATATTGG	TAAACTTCAGGGTGACCAAAAAATCA
UGC0006820	ATGAAGACTACTG	TGTGAAGTTGCCA	GGTCAACAAATCATAAAGATATTGG	TAAACTTCAGGGTGACCAAAAAATCA
UGC0006821	ATGAAGACTACTG	TTACCATTCCTCA	GGTCAACAAATCATAAAGATATTGG	TAAACTTCAGGGTGACCAAAAAATCA
UGC0006822	ATGAAGACTACTG	AGATTCTACACAA	GGTCAACAAATCATAAAGATATTGG	TAAACTTCAGGGTGACCAAAAAATCA
UGC0006823	ATGAAGACTACTG	ATGCGATTAATTG	GGTCAACAAATCATAAAGATATTGG	TAAACTTCAGGGTGACCAAAAAATCA
UGC0006824	ATGAAGACTACTG	CCGTAGTGTTGAT	GGTCAACAAATCATAAAGATATTGG	TAAACTTCAGGGTGACCAAAAAATCA
UGC0006825	ATGAAGACTACTG	CCTGTACCATTGT	GGTCAACAAATCATAAAGATATTGG	TAAACTTCAGGGTGACCAAAAAATCA
UGC0006826	ATGAAGACTACTG	GGCTGTTACAACA	GGTCAACAAATCATAAAGATATTGG	TAAACTTCAGGGTGACCAAAAAATCA
UGC0006827	ATGAAGACTACTG	GGTTCAATGACGC	GGTCAACAAATCATAAAGATATTGG	TAAACTTCAGGGTGACCAAAAAATCA
UGC0006828	ATGAAGACTACTG	GGTTCCTGCACTT	GGTCAACAAATCATAAAGATATTGG	TAAACTTCAGGGTGACCAAAAAATCA
UGC0006829	ATGAAGACTACTG	GTCCAACTTCAGT	GGTCAACAAATCATAAAGATATTGG	TAAACTTCAGGGTGACCAAAAAATCA
UGC0006830	ATGAAGACTACTG	GTCCAGGCCTTCT	GGTCAACAAATCATAAAGATATTGG	TAAACTTCAGGGTGACCAAAAAATCA
UGC0006831	ATGAAGACTACTG	GTGACGCCGTATT	GGTCAACAAATCATAAAGATATTGG	TAAACTTCAGGGTGACCAAAAAATCA
UGC0006832	ATGAAGACTACTG	TGCAGCAACCAGC	GGTCAACAAATCATAAAGATATTGG	TAAACTTCAGGGTGACCAAAAAATCA
UGC0006833	ATGAAGACTACTG	TGGACATGGCATT	GGTCAACAAATCATAAAGATATTGG	TAAACTTCAGGGTGACCAAAAAATCA
UGC0006834	ATGAAGACTACTG	TGGTGGTCATTCA	GGTCAACAAATCATAAAGATATTGG	TAAACTTCAGGGTGACCAAAAAATCA
UGC0006835	ATGAAGACTACTG	TTACCAGAGCCTG	GGTCAACAAATCATAAAGATATTGG	TAAACTTCAGGGTGACCAAAAAATCA
UGC0006836	ATGAAGACTACTG	TTCCGCGGCATAG	GGTCAACAAATCATAAAGATATTGG	TAAACTTCAGGGTGACCAAAAAATCA
UGC0006837	ATGAAGACTACTG	ACAACCATTGGCA	GGTCAACAAATCATAAAGATATTGG	TAAACTTCAGGGTGACCAAAAAATCA
UGC0006838	ATGAAGACTACTG	AGCCTAGCCAACT	GGTCAACAAATCATAAAGATATTGG	TAAACTTCAGGGTGACCAAAAAATCA
UGC0006839	ATGAAGACTACTG	ATAATCGAGGCTT	GGTCAACAAATCATAAAGATATTGG	TAAACTTCAGGGTGACCAAAAAATCA
UGC0006840	ATGAAGACTACTG	CTGAGTCAGAAGT	GGTCAACAAATCATAAAGATATTGG	TAAACTTCAGGGTGACCAAAAAATCA
NegJPP759	ATGAAGACTACTG	GATAGGCGCCTTG	GGTCAACAAATCATAAAGATATTGG	TAAACTTCAGGGTGACCAAAAAATCA
UGC0006841	CACCGGTAGAACC	ATCCGGTCGGAGA	GGTCAACAAATCATAAAGATATTGG	TAAACTTCAGGGTGACCAAAAAATCA
UGC0006842	CACCGGTAGAACC	CTGAGGTGATCAG	GGTCAACAAATCATAAAGATATTGG	TAAACTTCAGGGTGACCAAAAAATCA
UGC0006843	CACCGGTAGAACC	AGTGTCCTGCTAG	GGTCAACAAATCATAAAGATATTGG	TAAACTTCAGGGTGACCAAAAAATCA
UGC0006844	CACCGGTAGAACC	ATAAGCAATTCGA	GGTCAACAAATCATAAAGATATTGG	TAAACTTCAGGGTGACCAAAAAATCA
UGC0006845	CACCGGTAGAACC	ATCTAACAGGACC	GGTCAACAAATCATAAAGATATTGG	TAAACTTCAGGGTGACCAAAAAATCA
UGC0006846	CACCGGTAGAACC	CATTATATAGCCA	GGTCAACAAATCATAAAGATATTGG	TAAACTTCAGGGTGACCAAAAAATCA
UGC0006847	CACCGGTAGAACC	CCTGATTACGTAA	GGTCAACAAATCATAAAGATATTGG	TAAACTTCAGGGTGACCAAAAAATCA
UGC0006848	CACCGGTAGAACC	CTAATACACACCG	GGTCAACAAATCATAAAGATATTGG	TAAACTTCAGGGTGACCAAAAAATCA
UGC0006849	CACCGGTAGAACC	TTATGACCGTTGC	GGTCAACAAATCATAAAGATATTGG	TAAACTTCAGGGTGACCAAAAAATCA
UGC0006850	CACCGGTAGAACC	TTCTCGGCCGCAT	GGTCAACAAATCATAAAGATATTGG	TAAACTTCAGGGTGACCAAAAAATCA
UGC0006851	CACCGGTAGAACC	TTGGCGGTAAGAA	GGTCAACAAATCATAAAGATATTGG	TAAACTTCAGGGTGACCAAAAAATCA
UGC0006852	CACCGGTAGAACC	ACTTGTGCACCTG	GGTCAACAAATCATAAAGATATTGG	TAAACTTCAGGGTGACCAAAAAATCA
UGC0006853	CACCGGTAGAACC	CATGCCTTGATAC	GGTCAACAAATCATAAAGATATTGG	TAAACTTCAGGGTGACCAAAAAATCA
UGC0006854	CACCGGTAGAACC	CTGACGTTCGGTA	GGTCAACAAATCATAAAGATATTGG	TAAACTTCAGGGTGACCAAAAAATCA
UGC0006855	CACCGGTAGAACC	GAGGAGAGACACA	GGTCAACAAATCATAAAGATATTGG	TAAACTTCAGGGTGACCAAAAAATCA
UGC0006856	CACCGGTAGAACC	GCCGGTCCAAGTG	GGTCAACAAATCATAAAGATATTGG	TAAACTTCAGGGTGACCAAAAAATCA
UGC0006857	CACCGGTAGAACC	TTGCGTCTCACGC	GGTCAACAAATCATAAAGATATTGG	TAAACTTCAGGGTGACCAAAAAATCA
UGC0006858	CACCGGTAGAACC	TTATTCGCACACT	GGTCAACAAATCATAAAGATATTGG	TAAACTTCAGGGTGACCAAAAAATCA
UGC0006859	CACCGGTAGAACC	TGCACAGGCGGCA	GGTCAACAAATCATAAAGATATTGG	TAAACTTCAGGGTGACCAAAAAATCA
UGC0006860	CACCGGTAGAACC	AACATGTGGTAAG	GGTCAACAAATCATAAAGATATTGG	TAAACTTCAGGGTGACCAAAAAATCA
UGC0006861	CACCGGTAGAACC	ACGCGCTCTTATA	GGTCAACAAATCATAAAGATATTGG	TAAACTTCAGGGTGACCAAAAAATCA
UGC0006862	CACCGGTAGAACC	CAATGTTAATGGT	GGTCAACAAATCATAAAGATATTGG	TAAACTTCAGGGTGACCAAAAAATCA
UGC0006863	CACCGGTAGAACC	CTAGGATATAGTT	GGTCAACAAATCATAAAGATATTGG	TAAACTTCAGGGTGACCAAAAAATCA
UGC0006864	CACCGGTAGAACC	CTGTAGGCGAGGA	GGTCAACAAATCATAAAGATATTGG	TAAACTTCAGGGTGACCAAAAAATCA
UGC0006865	CACCGGTAGAACC	CTGTCGAGGCGAC	GGTCAACAAATCATAAAGATATTGG	TAAACTTCAGGGTGACCAAAAAATCA
UGC0006866	CACCGGTAGAACC	GACTAATGAGGAA	GGTCAACAAATCATAAAGATATTGG	TAAACTTCAGGGTGACCAAAAAATCA
UGC0006867	CACCGGTAGAACC	TATCCGTAATCAT	GGTCAACAAATCATAAAGATATTGG	TAAACTTCAGGGTGACCAAAAAATCA
UGC0006868	CACCGGTAGAACC	TCCTGGAGGATAA	GGTCAACAAATCATAAAGATATTGG	TAAACTTCAGGGTGACCAAAAAATCA
UGC0006869	CACCGGTAGAACC	TCTACTGTTGTGC	GGTCAACAAATCATAAAGATATTGG	TAAACTTCAGGGTGACCAAAAAATCA
UGC0006870	CACCGGTAGAACC	TGTATATTCAGCG	GGTCAACAAATCATAAAGATATTGG	TAAACTTCAGGGTGACCAAAAAATCA
UGC0006871	CACCGGTAGAACC	ACATCAGTAGTTC	GGTCAACAAATCATAAAGATATTGG	TAAACTTCAGGGTGACCAAAAAATCA
UGC0006872	CACCGGTAGAACC	AGCGCTGGACCAA	GGTCAACAAATCATAAAGATATTGG	TAAACTTCAGGGTGACCAAAAAATCA
UGC0006873	CACCGGTAGAACC	CAAGATCGGTACC	GGTCAACAAATCATAAAGATATTGG	TAAACTTCAGGGTGACCAAAAAATCA
UGC0006874	CACCGGTAGAACC	CCAGCCTGACGGT	GGTCAACAAATCATAAAGATATTGG	TAAACTTCAGGGTGACCAAAAAATCA
UGC0006875	CACCGGTAGAACC	CCGAAGCCGGTTC	GGTCAACAAATCATAAAGATATTGG	TAAACTTCAGGGTGACCAAAAAATCA
UGC0006876	CACCGGTAGAACC	CCGAGCAGCTGTT	GGTCAACAAATCATAAAGATATTGG	TAAACTTCAGGGTGACCAAAAAATCA
UGC0006877	CACCGGTAGAACC	CCTCCGCACAATC	GGTCAACAAATCATAAAGATATTGG	TAAACTTCAGGGTGACCAAAAAATCA
UGC0006878	CACCGGTAGAACC	CTCTAACCTATTA	GGTCAACAAATCATAAAGATATTGG	TAAACTTCAGGGTGACCAAAAAATCA
UGC0006879	CACCGGTAGAACC	GCACCTTGACATA	GGTCAACAAATCATAAAGATATTGG	TAAACTTCAGGGTGACCAAAAAATCA
UGC0006880	CACCGGTAGAACC	TAAGCGTGCTGAA	GGTCAACAAATCATAAAGATATTGG	TAAACTTCAGGGTGACCAAAAAATCA
UGC0006881	CACCGGTAGAACC	TTCGGCACAGGAG	GGTCAACAAATCATAAAGATATTGG	TAAACTTCAGGGTGACCAAAAAATCA
UGC0006882	CACCGGTAGAACC	AGACTCGATTGAG	GGTCAACAAATCATAAAGATATTGG	TAAACTTCAGGGTGACCAAAAAATCA
UGC0006883	CACCGGTAGAACC	ATCCTTCTGTTCT	GGTCAACAAATCATAAAGATATTGG	TAAACTTCAGGGTGACCAAAAAATCA
UGC0006884	CACCGGTAGAACC	CGTTACTTAGGTC	GGTCAACAAATCATAAAGATATTGG	TAAACTTCAGGGTGACCAAAAAATCA
UGC0006885	CACCGGTAGAACC	CTGGTTGGCTATC	GGTCAACAAATCATAAAGATATTGG	TAAACTTCAGGGTGACCAAAAAATCA
UGC0006886	CACCGGTAGAACC	GCACCAACGATTG	GGTCAACAAATCATAAAGATATTGG	TAAACTTCAGGGTGACCAAAAAATCA
UGC0006887	CACCGGTAGAACC	TCTTATGCATAAC	GGTCAACAAATCATAAAGATATTGG	TAAACTTCAGGGTGACCAAAAAATCA
UGC0006888	CACCGGTAGAACC	TTAGGTGTGGACC	GGTCAACAAATCATAAAGATATTGG	TAAACTTCAGGGTGACCAAAAAATCA
UGC0006889	CACCGGTAGAACC	TTCTTCTGGAACA	GGTCAACAAATCATAAAGATATTGG	TAAACTTCAGGGTGACCAAAAAATCA
UGC0006890	CACCGGTAGAACC	AGCAAGTGGCTCT	GGTCAACAAATCATAAAGATATTGG	TAAACTTCAGGGTGACCAAAAAATCA
UGC0006891	CACCGGTAGAACC	TCAAGTCACTAAT	GGTCAACAAATCATAAAGATATTGG	TAAACTTCAGGGTGACCAAAAAATCA
UGC0006892	CACCGGTAGAACC	ATGAAGACTACTG	GGTCAACAAATCATAAAGATATTGG	TAAACTTCAGGGTGACCAAAAAATCA
UGC0006893	CACCGGTAGAACC	CACCGGTAGAACC	GGTCAACAAATCATAAAGATATTGG	TAAACTTCAGGGTGACCAAAAAATCA
UGC0006894	CACCGGTAGAACC	CAGAACAACGCAT	GGTCAACAAATCATAAAGATATTGG	TAAACTTCAGGGTGACCAAAAAATCA
UGC0006895	CACCGGTAGAACC	CCTGCCGAGAACG	GGTCAACAAATCATAAAGATATTGG	TAAACTTCAGGGTGACCAAAAAATCA
UGC0006896	CACCGGTAGAACC	GTGATGGAGCGGT	GGTCAACAAATCATAAAGATATTGG	TAAACTTCAGGGTGACCAAAAAATCA
UGC0006897	CACCGGTAGAACC	TACGAACTATAGC	GGTCAACAAATCATAAAGATATTGG	TAAACTTCAGGGTGACCAAAAAATCA
UGC0006898	CACCGGTAGAACC	TACGGACCGCTCA	GGTCAACAAATCATAAAGATATTGG	TAAACTTCAGGGTGACCAAAAAATCA
UGC0006899	CACCGGTAGAACC	TGGACGCTAGATC	GGTCAACAAATCATAAAGATATTGG	TAAACTTCAGGGTGACCAAAAAATCA
UGC0006900	CACCGGTAGAACC	AGTCTTCACCTCC	GGTCAACAAATCATAAAGATATTGG	TAAACTTCAGGGTGACCAAAAAATCA
UGC0006901	CACCGGTAGAACC	AGTGCTTATCCGT	GGTCAACAAATCATAAAGATATTGG	TAAACTTCAGGGTGACCAAAAAATCA
UGC0006902	CACCGGTAGAACC	ATCGCTGCCTGGC	GGTCAACAAATCATAAAGATATTGG	TAAACTTCAGGGTGACCAAAAAATCA
UGC0006903	CACCGGTAGAACC	ATGCTTGCGACAG	GGTCAACAAATCATAAAGATATTGG	TAAACTTCAGGGTGACCAAAAAATCA
UGC0006904	CACCGGTAGAACC	CAATCCTCAAGAG	GGTCAACAAATCATAAAGATATTGG	TAAACTTCAGGGTGACCAAAAAATCA
UGC0006905	CACCGGTAGAACC	CATGCACACCTCT	GGTCAACAAATCATAAAGATATTGG	TAAACTTCAGGGTGACCAAAAAATCA
UGC0006906	CACCGGTAGAACC	CGGAGAATATTAT	GGTCAACAAATCATAAAGATATTGG	TAAACTTCAGGGTGACCAAAAAATCA
UGC0006907	CACCGGTAGAACC	GAGCGAAGGTAGT	GGTCAACAAATCATAAAGATATTGG	TAAACTTCAGGGTGACCAAAAAATCA
UGC0006908	CACCGGTAGAACC	GGCGACTGTTCCT	GGTCAACAAATCATAAAGATATTGG	TAAACTTCAGGGTGACCAAAAAATCA
UGC0006909	CACCGGTAGAACC	GTCAGTTAACGAC	GGTCAACAAATCATAAAGATATTGG	TAAACTTCAGGGTGACCAAAAAATCA
UGC0006910	CACCGGTAGAACC	TCCACAGATACAG	GGTCAACAAATCATAAAGATATTGG	TAAACTTCAGGGTGACCAAAAAATCA
UGC0006911	CACCGGTAGAACC	TCGAGTTGTAACT	GGTCAACAAATCATAAAGATATTGG	TAAACTTCAGGGTGACCAAAAAATCA
UGC0006912	CACCGGTAGAACC	TCGGTCTTAGACG	GGTCAACAAATCATAAAGATATTGG	TAAACTTCAGGGTGACCAAAAAATCA
UGC0006913	CACCGGTAGAACC	TCTAAGGAGTTAT	GGTCAACAAATCATAAAGATATTGG	TAAACTTCAGGGTGACCAAAAAATCA
UGC0006914	CACCGGTAGAACC	TCTATCTCTCGCT	GGTCAACAAATCATAAAGATATTGG	TAAACTTCAGGGTGACCAAAAAATCA
UGC0006915	CACCGGTAGAACC	TGTGAAGTTGCCA	GGTCAACAAATCATAAAGATATTGG	TAAACTTCAGGGTGACCAAAAAATCA
UGC0006916	CACCGGTAGAACC	TTACCATTCCTCA	GGTCAACAAATCATAAAGATATTGG	TAAACTTCAGGGTGACCAAAAAATCA
UGC0006917	CACCGGTAGAACC	AGATTCTACACAA	GGTCAACAAATCATAAAGATATTGG	TAAACTTCAGGGTGACCAAAAAATCA
UGC0006918	CACCGGTAGAACC	ATGCGATTAATTG	GGTCAACAAATCATAAAGATATTGG	TAAACTTCAGGGTGACCAAAAAATCA
UGC0006919	CACCGGTAGAACC	CCGTAGTGTTGAT	GGTCAACAAATCATAAAGATATTGG	TAAACTTCAGGGTGACCAAAAAATCA
UGC0006920	CACCGGTAGAACC	CCTGTACCATTGT	GGTCAACAAATCATAAAGATATTGG	TAAACTTCAGGGTGACCAAAAAATCA
UGC0006921	CACCGGTAGAACC	GGCTGTTACAACA	GGTCAACAAATCATAAAGATATTGG	TAAACTTCAGGGTGACCAAAAAATCA
UGC0006922	CACCGGTAGAACC	GGTTCAATGACGC	GGTCAACAAATCATAAAGATATTGG	TAAACTTCAGGGTGACCAAAAAATCA
UGC0006923	CACCGGTAGAACC	GGTTCCTGCACTT	GGTCAACAAATCATAAAGATATTGG	TAAACTTCAGGGTGACCAAAAAATCA
UGC0006924	CACCGGTAGAACC	GTCCAACTTCAGT	GGTCAACAAATCATAAAGATATTGG	TAAACTTCAGGGTGACCAAAAAATCA
UGC0006925	CACCGGTAGAACC	GTCCAGGCCTTCT	GGTCAACAAATCATAAAGATATTGG	TAAACTTCAGGGTGACCAAAAAATCA
UGC0006926	CACCGGTAGAACC	GTGACGCCGTATT	GGTCAACAAATCATAAAGATATTGG	TAAACTTCAGGGTGACCAAAAAATCA
UGC0006927	CACCGGTAGAACC	TGCAGCAACCAGC	GGTCAACAAATCATAAAGATATTGG	TAAACTTCAGGGTGACCAAAAAATCA
UGC0006928	CACCGGTAGAACC	TGGACATGGCATT	GGTCAACAAATCATAAAGATATTGG	TAAACTTCAGGGTGACCAAAAAATCA
UGC0006929	CACCGGTAGAACC	TGGTGGTCATTCA	GGTCAACAAATCATAAAGATATTGG	TAAACTTCAGGGTGACCAAAAAATCA
UGC0006930	CACCGGTAGAACC	TTACCAGAGCCTG	GGTCAACAAATCATAAAGATATTGG	TAAACTTCAGGGTGACCAAAAAATCA
UGC0006931	CACCGGTAGAACC	TTCCGCGGCATAG	GGTCAACAAATCATAAAGATATTGG	TAAACTTCAGGGTGACCAAAAAATCA
UGC0006932	CACCGGTAGAACC	ACAACCATTGGCA	GGTCAACAAATCATAAAGATATTGG	TAAACTTCAGGGTGACCAAAAAATCA
UGC0006933	CACCGGTAGAACC	AGCCTAGCCAACT	GGTCAACAAATCATAAAGATATTGG	TAAACTTCAGGGTGACCAAAAAATCA
UGC0006934	CACCGGTAGAACC	ATAATCGAGGCTT	GGTCAACAAATCATAAAGATATTGG	TAAACTTCAGGGTGACCAAAAAATCA
UGC0006935	CACCGGTAGAACC	CTGAGTCAGAAGT	GGTCAACAAATCATAAAGATATTGG	TAAACTTCAGGGTGACCAAAAAATCA
NegJPP760	CACCGGTAGAACC	GATAGGCGCCTTG	GGTCAACAAATCATAAAGATATTGG	TAAACTTCAGGGTGACCAAAAAATCA
UGC0006936	CAGAACAACGCAT	ATCCGGTCGGAGA	GGTCAACAAATCATAAAGATATTGG	TAAACTTCAGGGTGACCAAAAAATCA
UGC0006937	CAGAACAACGCAT	CTGAGGTGATCAG	GGTCAACAAATCATAAAGATATTGG	TAAACTTCAGGGTGACCAAAAAATCA
UGC0006938	CAGAACAACGCAT	AGTGTCCTGCTAG	GGTCAACAAATCATAAAGATATTGG	TAAACTTCAGGGTGACCAAAAAATCA
UGC0006939	CAGAACAACGCAT	ATAAGCAATTCGA	GGTCAACAAATCATAAAGATATTGG	TAAACTTCAGGGTGACCAAAAAATCA
UGC0006940	CAGAACAACGCAT	ATCTAACAGGACC	GGTCAACAAATCATAAAGATATTGG	TAAACTTCAGGGTGACCAAAAAATCA
UGC0006941	CAGAACAACGCAT	CATTATATAGCCA	GGTCAACAAATCATAAAGATATTGG	TAAACTTCAGGGTGACCAAAAAATCA
UGC0006942	CAGAACAACGCAT	CCTGATTACGTAA	GGTCAACAAATCATAAAGATATTGG	TAAACTTCAGGGTGACCAAAAAATCA
UGC0006943	CAGAACAACGCAT	CTAATACACACCG	GGTCAACAAATCATAAAGATATTGG	TAAACTTCAGGGTGACCAAAAAATCA
UGC0006944	CAGAACAACGCAT	TTATGACCGTTGC	GGTCAACAAATCATAAAGATATTGG	TAAACTTCAGGGTGACCAAAAAATCA
UGC0006945	CAGAACAACGCAT	TTCTCGGCCGCAT	GGTCAACAAATCATAAAGATATTGG	TAAACTTCAGGGTGACCAAAAAATCA
UGC0006946	CAGAACAACGCAT	TTGGCGGTAAGAA	GGTCAACAAATCATAAAGATATTGG	TAAACTTCAGGGTGACCAAAAAATCA
UGC0006947	CAGAACAACGCAT	ACTTGTGCACCTG	GGTCAACAAATCATAAAGATATTGG	TAAACTTCAGGGTGACCAAAAAATCA
UGC0006948	CAGAACAACGCAT	CATGCCTTGATAC	GGTCAACAAATCATAAAGATATTGG	TAAACTTCAGGGTGACCAAAAAATCA
UGC0006949	CAGAACAACGCAT	CTGACGTTCGGTA	GGTCAACAAATCATAAAGATATTGG	TAAACTTCAGGGTGACCAAAAAATCA
UGC0006950	CAGAACAACGCAT	GAGGAGAGACACA	GGTCAACAAATCATAAAGATATTGG	TAAACTTCAGGGTGACCAAAAAATCA
UGC0006951	CAGAACAACGCAT	GCCGGTCCAAGTG	GGTCAACAAATCATAAAGATATTGG	TAAACTTCAGGGTGACCAAAAAATCA
UGC0006952	CAGAACAACGCAT	TTGCGTCTCACGC	GGTCAACAAATCATAAAGATATTGG	TAAACTTCAGGGTGACCAAAAAATCA
UGC0006953	CAGAACAACGCAT	TTATTCGCACACT	GGTCAACAAATCATAAAGATATTGG	TAAACTTCAGGGTGACCAAAAAATCA
UGC0006954	CAGAACAACGCAT	TGCACAGGCGGCA	GGTCAACAAATCATAAAGATATTGG	TAAACTTCAGGGTGACCAAAAAATCA
UGC0006955	CAGAACAACGCAT	AACATGTGGTAAG	GGTCAACAAATCATAAAGATATTGG	TAAACTTCAGGGTGACCAAAAAATCA
UGC0006956	CAGAACAACGCAT	ACGCGCTCTTATA	GGTCAACAAATCATAAAGATATTGG	TAAACTTCAGGGTGACCAAAAAATCA
UGC0006957	CAGAACAACGCAT	CAATGTTAATGGT	GGTCAACAAATCATAAAGATATTGG	TAAACTTCAGGGTGACCAAAAAATCA
UGC0006958	CAGAACAACGCAT	CTAGGATATAGTT	GGTCAACAAATCATAAAGATATTGG	TAAACTTCAGGGTGACCAAAAAATCA
UGC0006959	CAGAACAACGCAT	CTGTAGGCGAGGA	GGTCAACAAATCATAAAGATATTGG	TAAACTTCAGGGTGACCAAAAAATCA
UGC0006960	CAGAACAACGCAT	CTGTCGAGGCGAC	GGTCAACAAATCATAAAGATATTGG	TAAACTTCAGGGTGACCAAAAAATCA
UGC0006961	CAGAACAACGCAT	GACTAATGAGGAA	GGTCAACAAATCATAAAGATATTGG	TAAACTTCAGGGTGACCAAAAAATCA
UGC0006962	CAGAACAACGCAT	TATCCGTAATCAT	GGTCAACAAATCATAAAGATATTGG	TAAACTTCAGGGTGACCAAAAAATCA
UGC0006963	CAGAACAACGCAT	TCCTGGAGGATAA	GGTCAACAAATCATAAAGATATTGG	TAAACTTCAGGGTGACCAAAAAATCA
UGC0006964	CAGAACAACGCAT	TCTACTGTTGTGC	GGTCAACAAATCATAAAGATATTGG	TAAACTTCAGGGTGACCAAAAAATCA
UGC0006965	CAGAACAACGCAT	TGTATATTCAGCG	GGTCAACAAATCATAAAGATATTGG	TAAACTTCAGGGTGACCAAAAAATCA
UGC0006966	CAGAACAACGCAT	ACATCAGTAGTTC	GGTCAACAAATCATAAAGATATTGG	TAAACTTCAGGGTGACCAAAAAATCA
UGC0006967	CAGAACAACGCAT	AGCGCTGGACCAA	GGTCAACAAATCATAAAGATATTGG	TAAACTTCAGGGTGACCAAAAAATCA
UGC0006968	CAGAACAACGCAT	CAAGATCGGTACC	GGTCAACAAATCATAAAGATATTGG	TAAACTTCAGGGTGACCAAAAAATCA
UGC0006969	CAGAACAACGCAT	CCAGCCTGACGGT	GGTCAACAAATCATAAAGATATTGG	TAAACTTCAGGGTGACCAAAAAATCA
UGC0006970	CAGAACAACGCAT	CCGAAGCCGGTTC	GGTCAACAAATCATAAAGATATTGG	TAAACTTCAGGGTGACCAAAAAATCA
UGC0006971	CAGAACAACGCAT	CCGAGCAGCTGTT	GGTCAACAAATCATAAAGATATTGG	TAAACTTCAGGGTGACCAAAAAATCA
UGC0006972	CAGAACAACGCAT	CCTCCGCACAATC	GGTCAACAAATCATAAAGATATTGG	TAAACTTCAGGGTGACCAAAAAATCA
UGC0006973	CAGAACAACGCAT	CTCTAACCTATTA	GGTCAACAAATCATAAAGATATTGG	TAAACTTCAGGGTGACCAAAAAATCA
UGC0006974	CAGAACAACGCAT	GCACCTTGACATA	GGTCAACAAATCATAAAGATATTGG	TAAACTTCAGGGTGACCAAAAAATCA
UGC0006975	CAGAACAACGCAT	TAAGCGTGCTGAA	GGTCAACAAATCATAAAGATATTGG	TAAACTTCAGGGTGACCAAAAAATCA
UGC0006976	CAGAACAACGCAT	TTCGGCACAGGAG	GGTCAACAAATCATAAAGATATTGG	TAAACTTCAGGGTGACCAAAAAATCA
UGC0006977	CAGAACAACGCAT	AGACTCGATTGAG	GGTCAACAAATCATAAAGATATTGG	TAAACTTCAGGGTGACCAAAAAATCA
UGC0006978	CAGAACAACGCAT	ATCCTTCTGTTCT	GGTCAACAAATCATAAAGATATTGG	TAAACTTCAGGGTGACCAAAAAATCA
UGC0006979	CAGAACAACGCAT	CGTTACTTAGGTC	GGTCAACAAATCATAAAGATATTGG	TAAACTTCAGGGTGACCAAAAAATCA
UGC0006980	CAGAACAACGCAT	CTGGTTGGCTATC	GGTCAACAAATCATAAAGATATTGG	TAAACTTCAGGGTGACCAAAAAATCA
UGC0006981	CAGAACAACGCAT	GCACCAACGATTG	GGTCAACAAATCATAAAGATATTGG	TAAACTTCAGGGTGACCAAAAAATCA
UGC0006982	CAGAACAACGCAT	TCTTATGCATAAC	GGTCAACAAATCATAAAGATATTGG	TAAACTTCAGGGTGACCAAAAAATCA
UGC0006983	CAGAACAACGCAT	TTAGGTGTGGACC	GGTCAACAAATCATAAAGATATTGG	TAAACTTCAGGGTGACCAAAAAATCA
UGC0006984	CAGAACAACGCAT	TTCTTCTGGAACA	GGTCAACAAATCATAAAGATATTGG	TAAACTTCAGGGTGACCAAAAAATCA
UGC0006985	CAGAACAACGCAT	AGCAAGTGGCTCT	GGTCAACAAATCATAAAGATATTGG	TAAACTTCAGGGTGACCAAAAAATCA
UGC0006986	CAGAACAACGCAT	TCAAGTCACTAAT	GGTCAACAAATCATAAAGATATTGG	TAAACTTCAGGGTGACCAAAAAATCA
UGC0006987	CAGAACAACGCAT	ATGAAGACTACTG	GGTCAACAAATCATAAAGATATTGG	TAAACTTCAGGGTGACCAAAAAATCA
UGC0006988	CAGAACAACGCAT	CACCGGTAGAACC	GGTCAACAAATCATAAAGATATTGG	TAAACTTCAGGGTGACCAAAAAATCA
UGC0006989	CAGAACAACGCAT	CAGAACAACGCAT	GGTCAACAAATCATAAAGATATTGG	TAAACTTCAGGGTGACCAAAAAATCA
UGC0006990	CAGAACAACGCAT	CCTGCCGAGAACG	GGTCAACAAATCATAAAGATATTGG	TAAACTTCAGGGTGACCAAAAAATCA
UGC0006991	CAGAACAACGCAT	GTGATGGAGCGGT	GGTCAACAAATCATAAAGATATTGG	TAAACTTCAGGGTGACCAAAAAATCA
UGC0006992	CAGAACAACGCAT	TACGAACTATAGC	GGTCAACAAATCATAAAGATATTGG	TAAACTTCAGGGTGACCAAAAAATCA
UGC0006993	CAGAACAACGCAT	TACGGACCGCTCA	GGTCAACAAATCATAAAGATATTGG	TAAACTTCAGGGTGACCAAAAAATCA
UGC0006994	CAGAACAACGCAT	TGGACGCTAGATC	GGTCAACAAATCATAAAGATATTGG	TAAACTTCAGGGTGACCAAAAAATCA
UGC0006995	CAGAACAACGCAT	AGTCTTCACCTCC	GGTCAACAAATCATAAAGATATTGG	TAAACTTCAGGGTGACCAAAAAATCA
UGC0006996	CAGAACAACGCAT	AGTGCTTATCCGT	GGTCAACAAATCATAAAGATATTGG	TAAACTTCAGGGTGACCAAAAAATCA
UGC0006997	CAGAACAACGCAT	ATCGCTGCCTGGC	GGTCAACAAATCATAAAGATATTGG	TAAACTTCAGGGTGACCAAAAAATCA
UGC0006998	CAGAACAACGCAT	ATGCTTGCGACAG	GGTCAACAAATCATAAAGATATTGG	TAAACTTCAGGGTGACCAAAAAATCA
UGC0006999	CAGAACAACGCAT	CAATCCTCAAGAG	GGTCAACAAATCATAAAGATATTGG	TAAACTTCAGGGTGACCAAAAAATCA
UGC0007000	CAGAACAACGCAT	CATGCACACCTCT	GGTCAACAAATCATAAAGATATTGG	TAAACTTCAGGGTGACCAAAAAATCA
UGC0007001	CAGAACAACGCAT	CGGAGAATATTAT	GGTCAACAAATCATAAAGATATTGG	TAAACTTCAGGGTGACCAAAAAATCA
UGC0007002	CAGAACAACGCAT	GAGCGAAGGTAGT	GGTCAACAAATCATAAAGATATTGG	TAAACTTCAGGGTGACCAAAAAATCA
UGC0007003	CAGAACAACGCAT	GGCGACTGTTCCT	GGTCAACAAATCATAAAGATATTGG	TAAACTTCAGGGTGACCAAAAAATCA
UGC0007004	CAGAACAACGCAT	GTCAGTTAACGAC	GGTCAACAAATCATAAAGATATTGG	TAAACTTCAGGGTGACCAAAAAATCA
UGC0007005	CAGAACAACGCAT	TCCACAGATACAG	GGTCAACAAATCATAAAGATATTGG	TAAACTTCAGGGTGACCAAAAAATCA
UGC0007006	CAGAACAACGCAT	TCGAGTTGTAACT	GGTCAACAAATCATAAAGATATTGG	TAAACTTCAGGGTGACCAAAAAATCA
UGC0007007	CAGAACAACGCAT	TCGGTCTTAGACG	GGTCAACAAATCATAAAGATATTGG	TAAACTTCAGGGTGACCAAAAAATCA
UGC0007008	CAGAACAACGCAT	TCTAAGGAGTTAT	GGTCAACAAATCATAAAGATATTGG	TAAACTTCAGGGTGACCAAAAAATCA
UGC0007009	CAGAACAACGCAT	TCTATCTCTCGCT	GGTCAACAAATCATAAAGATATTGG	TAAACTTCAGGGTGACCAAAAAATCA
UGC0007010	CAGAACAACGCAT	TGTGAAGTTGCCA	GGTCAACAAATCATAAAGATATTGG	TAAACTTCAGGGTGACCAAAAAATCA
UGC0007011	CAGAACAACGCAT	TTACCATTCCTCA	GGTCAACAAATCATAAAGATATTGG	TAAACTTCAGGGTGACCAAAAAATCA
UGC0007012	CAGAACAACGCAT	AGATTCTACACAA	GGTCAACAAATCATAAAGATATTGG	TAAACTTCAGGGTGACCAAAAAATCA
[truncated: 2,323 more rows]

## Sheet: Sample set 2
Sample set 2
Specimen ID	Tag F	Tag R	Primer F	Primer R
UGC0002091	CAAGATCGGTACC	ATCCGGTCGGAGA	GGTCAACAAATCATAAAGATATTGG	TAAACTTCAGGGTGACCAAAAAATCA
UGC0002092	CAAGATCGGTACC	CTGAGGTGATCAG	GGTCAACAAATCATAAAGATATTGG	TAAACTTCAGGGTGACCAAAAAATCA
UGC0002093	CAAGATCGGTACC	AGTGTCCTGCTAG	GGTCAACAAATCATAAAGATATTGG	TAAACTTCAGGGTGACCAAAAAATCA
UGC0002094	CAAGATCGGTACC	ATAAGCAATTCGA	GGTCAACAAATCATAAAGATATTGG	TAAACTTCAGGGTGACCAAAAAATCA
UGC0002095	CAAGATCGGTACC	ATCTAACAGGACC	GGTCAACAAATCATAAAGATATTGG	TAAACTTCAGGGTGACCAAAAAATCA
UGC0002096	CAAGATCGGTACC	CATTATATAGCCA	GGTCAACAAATCATAAAGATATTGG	TAAACTTCAGGGTGACCAAAAAATCA
UGC0002097	CAAGATCGGTACC	CCTGATTACGTAA	GGTCAACAAATCATAAAGATATTGG	TAAACTTCAGGGTGACCAAAAAATCA
UGC0002098	CAAGATCGGTACC	CTAATACACACCG	GGTCAACAAATCATAAAGATATTGG	TAAACTTCAGGGTGACCAAAAAATCA
UGC0002099	CAAGATCGGTACC	TTATGACCGTTGC	GGTCAACAAATCATAAAGATATTGG	TAAACTTCAGGGTGACCAAAAAATCA
UGC0002100	CAAGATCGGTACC	TTCTCGGCCGCAT	GGTCAACAAATCATAAAGATATTGG	TAAACTTCAGGGTGACCAAAAAATCA
UGC0002101	CAAGATCGGTACC	TTGGCGGTAAGAA	GGTCAACAAATCATAAAGATATTGG	TAAACTTCAGGGTGACCAAAAAATCA
UGC0002102	CAAGATCGGTACC	ACTTGTGCACCTG	GGTCAACAAATCATAAAGATATTGG	TAAACTTCAGGGTGACCAAAAAATCA
UGC0002103	CAAGATCGGTACC	CATGCCTTGATAC	GGTCAACAAATCATAAAGATATTGG	TAAACTTCAGGGTGACCAAAAAATCA
UGC0002104	CAAGATCGGTACC	CTGACGTTCGGTA	GGTCAACAAATCATAAAGATATTGG	TAAACTTCAGGGTGACCAAAAAATCA
UGC0002105	CAAGATCGGTACC	GAGGAGAGACACA	GGTCAACAAATCATAAAGATATTGG	TAAACTTCAGGGTGACCAAAAAATCA
UGC0002106	CAAGATCGGTACC	GCCGGTCCAAGTG	GGTCAACAAATCATAAAGATATTGG	TAAACTTCAGGGTGACCAAAAAATCA
UGC0002107	CAAGATCGGTACC	TTGCGTCTCACGC	GGTCAACAAATCATAAAGATATTGG	TAAACTTCAGGGTGACCAAAAAATCA
UGC0002108	CAAGATCGGTACC	TTATTCGCACACT	GGTCAACAAATCATAAAGATATTGG	TAAACTTCAGGGTGACCAAAAAATCA
UGC0002109	CAAGATCGGTACC	TGCACAGGCGGCA	GGTCAACAAATCATAAAGATATTGG	TAAACTTCAGGGTGACCAAAAAATCA
UGC0002110	CAAGATCGGTACC	AACATGTGGTAAG	GGTCAACAAATCATAAAGATATTGG	TAAACTTCAGGGTGACCAAAAAATCA
UGC0002111	CAAGATCGGTACC	ACGCGCTCTTATA	GGTCAACAAATCATAAAGATATTGG	TAAACTTCAGGGTGACCAAAAAATCA
UGC0002112	CAAGATCGGTACC	CAATGTTAATGGT	GGTCAACAAATCATAAAGATATTGG	TAAACTTCAGGGTGACCAAAAAATCA
UGC0002113	CAAGATCGGTACC	CTAGGATATAGTT	GGTCAACAAATCATAAAGATATTGG	TAAACTTCAGGGTGACCAAAAAATCA
UGC0002114	CAAGATCGGTACC	CTGTAGGCGAGGA	GGTCAACAAATCATAAAGATATTGG	TAAACTTCAGGGTGACCAAAAAATCA
UGC0002115	CAAGATCGGTACC	CTGTCGAGGCGAC	GGTCAACAAATCATAAAGATATTGG	TAAACTTCAGGGTGACCAAAAAATCA
UGC0002116	CAAGATCGGTACC	GACTAATGAGGAA	GGTCAACAAATCATAAAGATATTGG	TAAACTTCAGGGTGACCAAAAAATCA
UGC0002117	CAAGATCGGTACC	TATCCGTAATCAT	GGTCAACAAATCATAAAGATATTGG	TAAACTTCAGGGTGACCAAAAAATCA
UGC0002118	CAAGATCGGTACC	TCCTGGAGGATAA	GGTCAACAAATCATAAAGATATTGG	TAAACTTCAGGGTGACCAAAAAATCA
UGC0002119	CAAGATCGGTACC	TCTACTGTTGTGC	GGTCAACAAATCATAAAGATATTGG	TAAACTTCAGGGTGACCAAAAAATCA
UGC0002120	CAAGATCGGTACC	TGTATATTCAGCG	GGTCAACAAATCATAAAGATATTGG	TAAACTTCAGGGTGACCAAAAAATCA
UGC0002121	CAAGATCGGTACC	ACATCAGTAGTTC	GGTCAACAAATCATAAAGATATTGG	TAAACTTCAGGGTGACCAAAAAATCA
UGC0002122	CAAGATCGGTACC	AGCGCTGGACCAA	GGTCAACAAATCATAAAGATATTGG	TAAACTTCAGGGTGACCAAAAAATCA
UGC0002123	CAAGATCGGTACC	CAAGATCGGTACC	GGTCAACAAATCATAAAGATATTGG	TAAACTTCAGGGTGACCAAAAAATCA
UGC0002124	CAAGATCGGTACC	CCAGCCTGACGGT	GGTCAACAAATCATAAAGATATTGG	TAAACTTCAGGGTGACCAAAAAATCA
UGC0002125	CAAGATCGGTACC	CCGAAGCCGGTTC	GGTCAACAAATCATAAAGATATTGG	TAAACTTCAGGGTGACCAAAAAATCA
UGC0002126	CAAGATCGGTACC	CCGAGCAGCTGTT	GGTCAACAAATCATAAAGATATTGG	TAAACTTCAGGGTGACCAAAAAATCA
UGC0002127	CAAGATCGGTACC	CCTCCGCACAATC	GGTCAACAAATCATAAAGATATTGG	TAAACTTCAGGGTGACCAAAAAATCA
UGC0002128	CAAGATCGGTACC	CTCTAACCTATTA	GGTCAACAAATCATAAAGATATTGG	TAAACTTCAGGGTGACCAAAAAATCA
UGC0002129	CAAGATCGGTACC	GCACCTTGACATA	GGTCAACAAATCATAAAGATATTGG	TAAACTTCAGGGTGACCAAAAAATCA
UGC0002130	CAAGATCGGTACC	TAAGCGTGCTGAA	GGTCAACAAATCATAAAGATATTGG	TAAACTTCAGGGTGACCAAAAAATCA
UGC0002131	CAAGATCGGTACC	TTCGGCACAGGAG	GGTCAACAAATCATAAAGATATTGG	TAAACTTCAGGGTGACCAAAAAATCA
UGC0002132	CAAGATCGGTACC	AGACTCGATTGAG	GGTCAACAAATCATAAAGATATTGG	TAAACTTCAGGGTGACCAAAAAATCA
UGC0002133	CAAGATCGGTACC	ATCCTTCTGTTCT	GGTCAACAAATCATAAAGATATTGG	TAAACTTCAGGGTGACCAAAAAATCA
UGC0002134	CAAGATCGGTACC	CGTTACTTAGGTC	GGTCAACAAATCATAAAGATATTGG	TAAACTTCAGGGTGACCAAAAAATCA
UGC0002135	CAAGATCGGTACC	CTGGTTGGCTATC	GGTCAACAAATCATAAAGATATTGG	TAAACTTCAGGGTGACCAAAAAATCA
UGC0002136	CAAGATCGGTACC	GCACCAACGATTG	GGTCAACAAATCATAAAGATATTGG	TAAACTTCAGGGTGACCAAAAAATCA
UGC0002137	CAAGATCGGTACC	TCTTATGCATAAC	GGTCAACAAATCATAAAGATATTGG	TAAACTTCAGGGTGACCAAAAAATCA
UGC0002138	CAAGATCGGTACC	TTAGGTGTGGACC	GGTCAACAAATCATAAAGATATTGG	TAAACTTCAGGGTGACCAAAAAATCA
UGC0002139	CAAGATCGGTACC	TTCTTCTGGAACA	GGTCAACAAATCATAAAGATATTGG	TAAACTTCAGGGTGACCAAAAAATCA
UGC0002140	CAAGATCGGTACC	AGCAAGTGGCTCT	GGTCAACAAATCATAAAGATATTGG	TAAACTTCAGGGTGACCAAAAAATCA
UGC0002141	CAAGATCGGTACC	TCAAGTCACTAAT	GGTCAACAAATCATAAAGATATTGG	TAAACTTCAGGGTGACCAAAAAATCA
UGC0002142	CAAGATCGGTACC	ATGAAGACTACTG	GGTCAACAAATCATAAAGATATTGG	TAAACTTCAGGGTGACCAAAAAATCA
UGC0002143	CAAGATCGGTACC	CACCGGTAGAACC	GGTCAACAAATCATAAAGATATTGG	TAAACTTCAGGGTGACCAAAAAATCA
UGC0002144	CAAGATCGGTACC	CAGAACAACGCAT	GGTCAACAAATCATAAAGATATTGG	TAAACTTCAGGGTGACCAAAAAATCA
UGC0002145	CAAGATCGGTACC	CCTGCCGAGAACG	GGTCAACAAATCATAAAGATATTGG	TAAACTTCAGGGTGACCAAAAAATCA
UGC0002146	CAAGATCGGTACC	GTGATGGAGCGGT	GGTCAACAAATCATAAAGATATTGG	TAAACTTCAGGGTGACCAAAAAATCA
UGC0002147	CAAGATCGGTACC	TACGAACTATAGC	GGTCAACAAATCATAAAGATATTGG	TAAACTTCAGGGTGACCAAAAAATCA
UGC0002148	CAAGATCGGTACC	TACGGACCGCTCA	GGTCAACAAATCATAAAGATATTGG	TAAACTTCAGGGTGACCAAAAAATCA
UGC0002149	CAAGATCGGTACC	TGGACGCTAGATC	GGTCAACAAATCATAAAGATATTGG	TAAACTTCAGGGTGACCAAAAAATCA
UGC0002150	CAAGATCGGTACC	AGTCTTCACCTCC	GGTCAACAAATCATAAAGATATTGG	TAAACTTCAGGGTGACCAAAAAATCA
UGC0002151	CAAGATCGGTACC	AGTGCTTATCCGT	GGTCAACAAATCATAAAGATATTGG	TAAACTTCAGGGTGACCAAAAAATCA
UGC0002152	CAAGATCGGTACC	ATCGCTGCCTGGC	GGTCAACAAATCATAAAGATATTGG	TAAACTTCAGGGTGACCAAAAAATCA
UGC0002153	CAAGATCGGTACC	ATGCTTGCGACAG	GGTCAACAAATCATAAAGATATTGG	TAAACTTCAGGGTGACCAAAAAATCA
UGC0002154	CAAGATCGGTACC	CAATCCTCAAGAG	GGTCAACAAATCATAAAGATATTGG	TAAACTTCAGGGTGACCAAAAAATCA
UGC0002155	CAAGATCGGTACC	CATGCACACCTCT	GGTCAACAAATCATAAAGATATTGG	TAAACTTCAGGGTGACCAAAAAATCA
UGC0002156	CAAGATCGGTACC	CGGAGAATATTAT	GGTCAACAAATCATAAAGATATTGG	TAAACTTCAGGGTGACCAAAAAATCA
UGC0002157	CAAGATCGGTACC	GAGCGAAGGTAGT	GGTCAACAAATCATAAAGATATTGG	TAAACTTCAGGGTGACCAAAAAATCA
UGC0002158	CAAGATCGGTACC	GGCGACTGTTCCT	GGTCAACAAATCATAAAGATATTGG	TAAACTTCAGGGTGACCAAAAAATCA
UGC0002159	CAAGATCGGTACC	GTCAGTTAACGAC	GGTCAACAAATCATAAAGATATTGG	TAAACTTCAGGGTGACCAAAAAATCA
UGC0002160	CAAGATCGGTACC	TCCACAGATACAG	GGTCAACAAATCATAAAGATATTGG	TAAACTTCAGGGTGACCAAAAAATCA
UGC0002161	CAAGATCGGTACC	TCGAGTTGTAACT	GGTCAACAAATCATAAAGATATTGG	TAAACTTCAGGGTGACCAAAAAATCA
UGC0002162	CAAGATCGGTACC	TCGGTCTTAGACG	GGTCAACAAATCATAAAGATATTGG	TAAACTTCAGGGTGACCAAAAAATCA
UGC0002163	CAAGATCGGTACC	TCTAAGGAGTTAT	GGTCAACAAATCATAAAGATATTGG	TAAACTTCAGGGTGACCAAAAAATCA
UGC0002164	CAAGATCGGTACC	TCTATCTCTCGCT	GGTCAACAAATCATAAAGATATTGG	TAAACTTCAGGGTGACCAAAAAATCA
UGC0002165	CAAGATCGGTACC	TGTGAAGTTGCCA	GGTCAACAAATCATAAAGATATTGG	TAAACTTCAGGGTGACCAAAAAATCA
UGC0002166	CAAGATCGGTACC	TTACCATTCCTCA	GGTCAACAAATCATAAAGATATTGG	TAAACTTCAGGGTGACCAAAAAATCA
UGC0002167	CAAGATCGGTACC	AGATTCTACACAA	GGTCAACAAATCATAAAGATATTGG	TAAACTTCAGGGTGACCAAAAAATCA
UGC0002168	CAAGATCGGTACC	ATGCGATTAATTG	GGTCAACAAATCATAAAGATATTGG	TAAACTTCAGGGTGACCAAAAAATCA
UGC0002169	CAAGATCGGTACC	CCGTAGTGTTGAT	GGTCAACAAATCATAAAGATATTGG	TAAACTTCAGGGTGACCAAAAAATCA
UGC0002170	CAAGATCGGTACC	CCTGTACCATTGT	GGTCAACAAATCATAAAGATATTGG	TAAACTTCAGGGTGACCAAAAAATCA
UGC0002171	CAAGATCGGTACC	GGCTGTTACAACA	GGTCAACAAATCATAAAGATATTGG	TAAACTTCAGGGTGACCAAAAAATCA
UGC0002172	CAAGATCGGTACC	GGTTCAATGACGC	GGTCAACAAATCATAAAGATATTGG	TAAACTTCAGGGTGACCAAAAAATCA
UGC0002173	CAAGATCGGTACC	GGTTCCTGCACTT	GGTCAACAAATCATAAAGATATTGG	TAAACTTCAGGGTGACCAAAAAATCA
UGC0002174	CAAGATCGGTACC	GTCCAACTTCAGT	GGTCAACAAATCATAAAGATATTGG	TAAACTTCAGGGTGACCAAAAAATCA
UGC0002175	CAAGATCGGTACC	GTCCAGGCCTTCT	GGTCAACAAATCATAAAGATATTGG	TAAACTTCAGGGTGACCAAAAAATCA
UGC0002176	CAAGATCGGTACC	GTGACGCCGTATT	GGTCAACAAATCATAAAGATATTGG	TAAACTTCAGGGTGACCAAAAAATCA
UGC0002177	CAAGATCGGTACC	TGCAGCAACCAGC	GGTCAACAAATCATAAAGATATTGG	TAAACTTCAGGGTGACCAAAAAATCA
UGC0002178	CAAGATCGGTACC	TGGACATGGCATT	GGTCAACAAATCATAAAGATATTGG	TAAACTTCAGGGTGACCAAAAAATCA
NEG01	CAAGATCGGTACC	TGGTGGTCATTCA	GGTCAACAAATCATAAAGATATTGG	TAAACTTCAGGGTGACCAAAAAATCA
UGC0002179	CAAGATCGGTACC	TTACCAGAGCCTG	GGTCAACAAATCATAAAGATATTGG	TAAACTTCAGGGTGACCAAAAAATCA
UGC0002180	CAAGATCGGTACC	TTCCGCGGCATAG	GGTCAACAAATCATAAAGATATTGG	TAAACTTCAGGGTGACCAAAAAATCA
UGC0002181	CAAGATCGGTACC	ACAACCATTGGCA	GGTCAACAAATCATAAAGATATTGG	TAAACTTCAGGGTGACCAAAAAATCA
UGC0002182	CAAGATCGGTACC	AGCCTAGCCAACT	GGTCAACAAATCATAAAGATATTGG	TAAACTTCAGGGTGACCAAAAAATCA
UGC0002183	CAAGATCGGTACC	ATAATCGAGGCTT	GGTCAACAAATCATAAAGATATTGG	TAAACTTCAGGGTGACCAAAAAATCA
UGC0002184	CAAGATCGGTACC	CTGAGTCAGAAGT	GGTCAACAAATCATAAAGATATTGG	TAAACTTCAGGGTGACCAAAAAATCA
UGC0002185	CAAGATCGGTACC	GATAGGCGCCTTG	GGTCAACAAATCATAAAGATATTGG	TAAACTTCAGGGTGACCAAAAAATCA
UGC0002186	CATTATATAGCCA	ATCCGGTCGGAGA	GGTCAACAAATCATAAAGATATTGG	TAAACTTCAGGGTGACCAAAAAATCA
UGC0002187	CATTATATAGCCA	CTGAGGTGATCAG	GGTCAACAAATCATAAAGATATTGG	TAAACTTCAGGGTGACCAAAAAATCA
UGC0002188	CATTATATAGCCA	AGTGTCCTGCTAG	GGTCAACAAATCATAAAGATATTGG	TAAACTTCAGGGTGACCAAAAAATCA
UGC0002189	CATTATATAGCCA	ATAAGCAATTCGA	GGTCAACAAATCATAAAGATATTGG	TAAACTTCAGGGTGACCAAAAAATCA
UGC0002190	CATTATATAGCCA	ATCTAACAGGACC	GGTCAACAAATCATAAAGATATTGG	TAAACTTCAGGGTGACCAAAAAATCA
UGC0002191	CATTATATAGCCA	CATTATATAGCCA	GGTCAACAAATCATAAAGATATTGG	TAAACTTCAGGGTGACCAAAAAATCA
UGC0002192	CATTATATAGCCA	CCTGATTACGTAA	GGTCAACAAATCATAAAGATATTGG	TAAACTTCAGGGTGACCAAAAAATCA
UGC0002193	CATTATATAGCCA	CTAATACACACCG	GGTCAACAAATCATAAAGATATTGG	TAAACTTCAGGGTGACCAAAAAATCA
UGC0002194	CATTATATAGCCA	TTATGACCGTTGC	GGTCAACAAATCATAAAGATATTGG	TAAACTTCAGGGTGACCAAAAAATCA
UGC0002195	CATTATATAGCCA	TTCTCGGCCGCAT	GGTCAACAAATCATAAAGATATTGG	TAAACTTCAGGGTGACCAAAAAATCA
UGC0002196	CATTATATAGCCA	TTGGCGGTAAGAA	GGTCAACAAATCATAAAGATATTGG	TAAACTTCAGGGTGACCAAAAAATCA
UGC0002197	CATTATATAGCCA	ACTTGTGCACCTG	GGTCAACAAATCATAAAGATATTGG	TAAACTTCAGGGTGACCAAAAAATCA
UGC0002198	CATTATATAGCCA	CATGCCTTGATAC	GGTCAACAAATCATAAAGATATTGG	TAAACTTCAGGGTGACCAAAAAATCA
UGC0002199	CATTATATAGCCA	CTGACGTTCGGTA	GGTCAACAAATCATAAAGATATTGG	TAAACTTCAGGGTGACCAAAAAATCA
UGC0002200	CATTATATAGCCA	GAGGAGAGACACA	GGTCAACAAATCATAAAGATATTGG	TAAACTTCAGGGTGACCAAAAAATCA
UGC0002201	CATTATATAGCCA	GCCGGTCCAAGTG	GGTCAACAAATCATAAAGATATTGG	TAAACTTCAGGGTGACCAAAAAATCA
UGC0002202	CATTATATAGCCA	TTGCGTCTCACGC	GGTCAACAAATCATAAAGATATTGG	TAAACTTCAGGGTGACCAAAAAATCA
UGC0002203	CATTATATAGCCA	TTATTCGCACACT	GGTCAACAAATCATAAAGATATTGG	TAAACTTCAGGGTGACCAAAAAATCA
UGC0002204	CATTATATAGCCA	TGCACAGGCGGCA	GGTCAACAAATCATAAAGATATTGG	TAAACTTCAGGGTGACCAAAAAATCA
UGC0002205	CATTATATAGCCA	AACATGTGGTAAG	GGTCAACAAATCATAAAGATATTGG	TAAACTTCAGGGTGACCAAAAAATCA
UGC0002206	CATTATATAGCCA	ACGCGCTCTTATA	GGTCAACAAATCATAAAGATATTGG	TAAACTTCAGGGTGACCAAAAAATCA
UGC0002207	CATTATATAGCCA	CAATGTTAATGGT	GGTCAACAAATCATAAAGATATTGG	TAAACTTCAGGGTGACCAAAAAATCA
UGC0002208	CATTATATAGCCA	CTAGGATATAGTT	GGTCAACAAATCATAAAGATATTGG	TAAACTTCAGGGTGACCAAAAAATCA
UGC0002209	CATTATATAGCCA	CTGTAGGCGAGGA	GGTCAACAAATCATAAAGATATTGG	TAAACTTCAGGGTGACCAAAAAATCA
UGC0002210	CATTATATAGCCA	CTGTCGAGGCGAC	GGTCAACAAATCATAAAGATATTGG	TAAACTTCAGGGTGACCAAAAAATCA
UGC0002211	CATTATATAGCCA	GACTAATGAGGAA	GGTCAACAAATCATAAAGATATTGG	TAAACTTCAGGGTGACCAAAAAATCA
UGC0002212	CATTATATAGCCA	TATCCGTAATCAT	GGTCAACAAATCATAAAGATATTGG	TAAACTTCAGGGTGACCAAAAAATCA
UGC0002213	CATTATATAGCCA	TCCTGGAGGATAA	GGTCAACAAATCATAAAGATATTGG	TAAACTTCAGGGTGACCAAAAAATCA
UGC0002214	CATTATATAGCCA	TCTACTGTTGTGC	GGTCAACAAATCATAAAGATATTGG	TAAACTTCAGGGTGACCAAAAAATCA
UGC0002215	CATTATATAGCCA	TGTATATTCAGCG	GGTCAACAAATCATAAAGATATTGG	TAAACTTCAGGGTGACCAAAAAATCA
UGC0002216	CATTATATAGCCA	ACATCAGTAGTTC	GGTCAACAAATCATAAAGATATTGG	TAAACTTCAGGGTGACCAAAAAATCA
UGC0002217	CATTATATAGCCA	AGCGCTGGACCAA	GGTCAACAAATCATAAAGATATTGG	TAAACTTCAGGGTGACCAAAAAATCA
UGC0002218	CATTATATAGCCA	CAAGATCGGTACC	GGTCAACAAATCATAAAGATATTGG	TAAACTTCAGGGTGACCAAAAAATCA
UGC0002219	CATTATATAGCCA	CCAGCCTGACGGT	GGTCAACAAATCATAAAGATATTGG	TAAACTTCAGGGTGACCAAAAAATCA
UGC0002220	CATTATATAGCCA	CCGAAGCCGGTTC	GGTCAACAAATCATAAAGATATTGG	TAAACTTCAGGGTGACCAAAAAATCA
UGC0002221	CATTATATAGCCA	CCGAGCAGCTGTT	GGTCAACAAATCATAAAGATATTGG	TAAACTTCAGGGTGACCAAAAAATCA
UGC0002222	CATTATATAGCCA	CCTCCGCACAATC	GGTCAACAAATCATAAAGATATTGG	TAAACTTCAGGGTGACCAAAAAATCA
UGC0002223	CATTATATAGCCA	CTCTAACCTATTA	GGTCAACAAATCATAAAGATATTGG	TAAACTTCAGGGTGACCAAAAAATCA
UGC0002224	CATTATATAGCCA	GCACCTTGACATA	GGTCAACAAATCATAAAGATATTGG	TAAACTTCAGGGTGACCAAAAAATCA
UGC0002225	CATTATATAGCCA	TAAGCGTGCTGAA	GGTCAACAAATCATAAAGATATTGG	TAAACTTCAGGGTGACCAAAAAATCA
UGC0002226	CATTATATAGCCA	TTCGGCACAGGAG	GGTCAACAAATCATAAAGATATTGG	TAAACTTCAGGGTGACCAAAAAATCA
UGC0002227	CATTATATAGCCA	AGACTCGATTGAG	GGTCAACAAATCATAAAGATATTGG	TAAACTTCAGGGTGACCAAAAAATCA
UGC0002228	CATTATATAGCCA	ATCCTTCTGTTCT	GGTCAACAAATCATAAAGATATTGG	TAAACTTCAGGGTGACCAAAAAATCA
UGC0002229	CATTATATAGCCA	CGTTACTTAGGTC	GGTCAACAAATCATAAAGATATTGG	TAAACTTCAGGGTGACCAAAAAATCA
UGC0002230	CATTATATAGCCA	CTGGTTGGCTATC	GGTCAACAAATCATAAAGATATTGG	TAAACTTCAGGGTGACCAAAAAATCA
UGC0002231	CATTATATAGCCA	GCACCAACGATTG	GGTCAACAAATCATAAAGATATTGG	TAAACTTCAGGGTGACCAAAAAATCA
UGC0002232	CATTATATAGCCA	TCTTATGCATAAC	GGTCAACAAATCATAAAGATATTGG	TAAACTTCAGGGTGACCAAAAAATCA
UGC0002233	CATTATATAGCCA	TTAGGTGTGGACC	GGTCAACAAATCATAAAGATATTGG	TAAACTTCAGGGTGACCAAAAAATCA
UGC0002234	CATTATATAGCCA	TTCTTCTGGAACA	GGTCAACAAATCATAAAGATATTGG	TAAACTTCAGGGTGACCAAAAAATCA
UGC0002235	CATTATATAGCCA	AGCAAGTGGCTCT	GGTCAACAAATCATAAAGATATTGG	TAAACTTCAGGGTGACCAAAAAATCA
UGC0002236	CATTATATAGCCA	TCAAGTCACTAAT	GGTCAACAAATCATAAAGATATTGG	TAAACTTCAGGGTGACCAAAAAATCA
UGC0002237	CATTATATAGCCA	ATGAAGACTACTG	GGTCAACAAATCATAAAGATATTGG	TAAACTTCAGGGTGACCAAAAAATCA
UGC0002238	CATTATATAGCCA	CACCGGTAGAACC	GGTCAACAAATCATAAAGATATTGG	TAAACTTCAGGGTGACCAAAAAATCA
UGC0002239	CATTATATAGCCA	CAGAACAACGCAT	GGTCAACAAATCATAAAGATATTGG	TAAACTTCAGGGTGACCAAAAAATCA
UGC0002240	CATTATATAGCCA	CCTGCCGAGAACG	GGTCAACAAATCATAAAGATATTGG	TAAACTTCAGGGTGACCAAAAAATCA
UGC0002241	CATTATATAGCCA	GTGATGGAGCGGT	GGTCAACAAATCATAAAGATATTGG	TAAACTTCAGGGTGACCAAAAAATCA
UGC0002242	CATTATATAGCCA	TACGAACTATAGC	GGTCAACAAATCATAAAGATATTGG	TAAACTTCAGGGTGACCAAAAAATCA
UGC0002243	CATTATATAGCCA	TACGGACCGCTCA	GGTCAACAAATCATAAAGATATTGG	TAAACTTCAGGGTGACCAAAAAATCA
UGC0002244	CATTATATAGCCA	TGGACGCTAGATC	GGTCAACAAATCATAAAGATATTGG	TAAACTTCAGGGTGACCAAAAAATCA
UGC0002245	CATTATATAGCCA	AGTCTTCACCTCC	GGTCAACAAATCATAAAGATATTGG	TAAACTTCAGGGTGACCAAAAAATCA
UGC0002246	CATTATATAGCCA	AGTGCTTATCCGT	GGTCAACAAATCATAAAGATATTGG	TAAACTTCAGGGTGACCAAAAAATCA
UGC0002247	CATTATATAGCCA	ATCGCTGCCTGGC	GGTCAACAAATCATAAAGATATTGG	TAAACTTCAGGGTGACCAAAAAATCA
UGC0002248	CATTATATAGCCA	ATGCTTGCGACAG	GGTCAACAAATCATAAAGATATTGG	TAAACTTCAGGGTGACCAAAAAATCA
UGC0002249	CATTATATAGCCA	CAATCCTCAAGAG	GGTCAACAAATCATAAAGATATTGG	TAAACTTCAGGGTGACCAAAAAATCA
UGC0002250	CATTATATAGCCA	CATGCACACCTCT	GGTCAACAAATCATAAAGATATTGG	TAAACTTCAGGGTGACCAAAAAATCA
UGC0002251	CATTATATAGCCA	CGGAGAATATTAT	GGTCAACAAATCATAAAGATATTGG	TAAACTTCAGGGTGACCAAAAAATCA
UGC0002252	CATTATATAGCCA	GAGCGAAGGTAGT	GGTCAACAAATCATAAAGATATTGG	TAAACTTCAGGGTGACCAAAAAATCA
UGC0002253	CATTATATAGCCA	GGCGACTGTTCCT	GGTCAACAAATCATAAAGATATTGG	TAAACTTCAGGGTGACCAAAAAATCA
UGC0002254	CATTATATAGCCA	GTCAGTTAACGAC	GGTCAACAAATCATAAAGATATTGG	TAAACTTCAGGGTGACCAAAAAATCA
UGC0002255	CATTATATAGCCA	TCCACAGATACAG	GGTCAACAAATCATAAAGATATTGG	TAAACTTCAGGGTGACCAAAAAATCA
UGC0002256	CATTATATAGCCA	TCGAGTTGTAACT	GGTCAACAAATCATAAAGATATTGG	TAAACTTCAGGGTGACCAAAAAATCA
UGC0002257	CATTATATAGCCA	TCGGTCTTAGACG	GGTCAACAAATCATAAAGATATTGG	TAAACTTCAGGGTGACCAAAAAATCA
UGC0002258	CATTATATAGCCA	TCTAAGGAGTTAT	GGTCAACAAATCATAAAGATATTGG	TAAACTTCAGGGTGACCAAAAAATCA
UGC0002259	CATTATATAGCCA	TCTATCTCTCGCT	GGTCAACAAATCATAAAGATATTGG	TAAACTTCAGGGTGACCAAAAAATCA
UGC0002260	CATTATATAGCCA	TGTGAAGTTGCCA	GGTCAACAAATCATAAAGATATTGG	TAAACTTCAGGGTGACCAAAAAATCA
UGC0002261	CATTATATAGCCA	TTACCATTCCTCA	GGTCAACAAATCATAAAGATATTGG	TAAACTTCAGGGTGACCAAAAAATCA
UGC0002262	CATTATATAGCCA	AGATTCTACACAA	GGTCAACAAATCATAAAGATATTGG	TAAACTTCAGGGTGACCAAAAAATCA
UGC0002263	CATTATATAGCCA	ATGCGATTAATTG	GGTCAACAAATCATAAAGATATTGG	TAAACTTCAGGGTGACCAAAAAATCA
UGC0002264	CATTATATAGCCA	CCGTAGTGTTGAT	GGTCAACAAATCATAAAGATATTGG	TAAACTTCAGGGTGACCAAAAAATCA
UGC0002265	CATTATATAGCCA	CCTGTACCATTGT	GGTCAACAAATCATAAAGATATTGG	TAAACTTCAGGGTGACCAAAAAATCA
UGC0002266	CATTATATAGCCA	GGCTGTTACAACA	GGTCAACAAATCATAAAGATATTGG	TAAACTTCAGGGTGACCAAAAAATCA
UGC0002267	CATTATATAGCCA	GGTTCAATGACGC	GGTCAACAAATCATAAAGATATTGG	TAAACTTCAGGGTGACCAAAAAATCA
UGC0002268	CATTATATAGCCA	GGTTCCTGCACTT	GGTCAACAAATCATAAAGATATTGG	TAAACTTCAGGGTGACCAAAAAATCA
UGC0002269	CATTATATAGCCA	GTCCAACTTCAGT	GGTCAACAAATCATAAAGATATTGG	TAAACTTCAGGGTGACCAAAAAATCA
UGC0002270	CATTATATAGCCA	GTCCAGGCCTTCT	GGTCAACAAATCATAAAGATATTGG	TAAACTTCAGGGTGACCAAAAAATCA
UGC0002271	CATTATATAGCCA	GTGACGCCGTATT	GGTCAACAAATCATAAAGATATTGG	TAAACTTCAGGGTGACCAAAAAATCA
UGC0002272	CATTATATAGCCA	TGCAGCAACCAGC	GGTCAACAAATCATAAAGATATTGG	TAAACTTCAGGGTGACCAAAAAATCA
UGC0002273	CATTATATAGCCA	TGGACATGGCATT	GGTCAACAAATCATAAAGATATTGG	TAAACTTCAGGGTGACCAAAAAATCA
UGC0002274	CATTATATAGCCA	TGGTGGTCATTCA	GGTCAACAAATCATAAAGATATTGG	TAAACTTCAGGGTGACCAAAAAATCA
UGC0002275	CATTATATAGCCA	TTACCAGAGCCTG	GGTCAACAAATCATAAAGATATTGG	TAAACTTCAGGGTGACCAAAAAATCA
UGC0002276	CATTATATAGCCA	TTCCGCGGCATAG	GGTCAACAAATCATAAAGATATTGG	TAAACTTCAGGGTGACCAAAAAATCA
UGC0002277	CATTATATAGCCA	ACAACCATTGGCA	GGTCAACAAATCATAAAGATATTGG	TAAACTTCAGGGTGACCAAAAAATCA
UGC0002278	CATTATATAGCCA	AGCCTAGCCAACT	GGTCAACAAATCATAAAGATATTGG	TAAACTTCAGGGTGACCAAAAAATCA
UGC0002279	CATTATATAGCCA	ATAATCGAGGCTT	GGTCAACAAATCATAAAGATATTGG	TAAACTTCAGGGTGACCAAAAAATCA
UGC0002280	CATTATATAGCCA	CTGAGTCAGAAGT	GGTCAACAAATCATAAAGATATTGG	TAAACTTCAGGGTGACCAAAAAATCA
NEG02	CATTATATAGCCA	GATAGGCGCCTTG	GGTCAACAAATCATAAAGATATTGG	TAAACTTCAGGGTGACCAAAAAATCA
UGC0002281	CCTGATTACGTAA	ATCCGGTCGGAGA	GGTCAACAAATCATAAAGATATTGG	TAAACTTCAGGGTGACCAAAAAATCA
UGC0002282	CCTGATTACGTAA	CTGAGGTGATCAG	GGTCAACAAATCATAAAGATATTGG	TAAACTTCAGGGTGACCAAAAAATCA
UGC0002283	CCTGATTACGTAA	AGTGTCCTGCTAG	GGTCAACAAATCATAAAGATATTGG	TAAACTTCAGGGTGACCAAAAAATCA
UGC0002284	CCTGATTACGTAA	ATAAGCAATTCGA	GGTCAACAAATCATAAAGATATTGG	TAAACTTCAGGGTGACCAAAAAATCA
UGC0002285	CCTGATTACGTAA	ATCTAACAGGACC	GGTCAACAAATCATAAAGATATTGG	TAAACTTCAGGGTGACCAAAAAATCA
UGC0002286	CCTGATTACGTAA	CATTATATAGCCA	GGTCAACAAATCATAAAGATATTGG	TAAACTTCAGGGTGACCAAAAAATCA
UGC0002287	CCTGATTACGTAA	CCTGATTACGTAA	GGTCAACAAATCATAAAGATATTGG	TAAACTTCAGGGTGACCAAAAAATCA
UGC0002288	CCTGATTACGTAA	CTAATACACACCG	GGTCAACAAATCATAAAGATATTGG	TAAACTTCAGGGTGACCAAAAAATCA
UGC0002289	CCTGATTACGTAA	TTATGACCGTTGC	GGTCAACAAATCATAAAGATATTGG	TAAACTTCAGGGTGACCAAAAAATCA
UGC0002290	CCTGATTACGTAA	TTCTCGGCCGCAT	GGTCAACAAATCATAAAGATATTGG	TAAACTTCAGGGTGACCAAAAAATCA
UGC0002291	CCTGATTACGTAA	TTGGCGGTAAGAA	GGTCAACAAATCATAAAGATATTGG	TAAACTTCAGGGTGACCAAAAAATCA
UGC0002292	CCTGATTACGTAA	ACTTGTGCACCTG	GGTCAACAAATCATAAAGATATTGG	TAAACTTCAGGGTGACCAAAAAATCA
UGC0002293	CCTGATTACGTAA	CATGCCTTGATAC	GGTCAACAAATCATAAAGATATTGG	TAAACTTCAGGGTGACCAAAAAATCA
UGC0002294	CCTGATTACGTAA	CTGACGTTCGGTA	GGTCAACAAATCATAAAGATATTGG	TAAACTTCAGGGTGACCAAAAAATCA
UGC0002295	CCTGATTACGTAA	GAGGAGAGACACA	GGTCAACAAATCATAAAGATATTGG	TAAACTTCAGGGTGACCAAAAAATCA
UGC0002296	CCTGATTACGTAA	GCCGGTCCAAGTG	GGTCAACAAATCATAAAGATATTGG	TAAACTTCAGGGTGACCAAAAAATCA
UGC0002297	CCTGATTACGTAA	TTGCGTCTCACGC	GGTCAACAAATCATAAAGATATTGG	TAAACTTCAGGGTGACCAAAAAATCA
UGC0002298	CCTGATTACGTAA	TTATTCGCACACT	GGTCAACAAATCATAAAGATATTGG	TAAACTTCAGGGTGACCAAAAAATCA
UGC0002299	CCTGATTACGTAA	TGCACAGGCGGCA	GGTCAACAAATCATAAAGATATTGG	TAAACTTCAGGGTGACCAAAAAATCA
UGC0002300	CCTGATTACGTAA	AACATGTGGTAAG	GGTCAACAAATCATAAAGATATTGG	TAAACTTCAGGGTGACCAAAAAATCA
UGC0002301	CCTGATTACGTAA	ACGCGCTCTTATA	GGTCAACAAATCATAAAGATATTGG	TAAACTTCAGGGTGACCAAAAAATCA
UGC0002302	CCTGATTACGTAA	CAATGTTAATGGT	GGTCAACAAATCATAAAGATATTGG	TAAACTTCAGGGTGACCAAAAAATCA
UGC0002303	CCTGATTACGTAA	CTAGGATATAGTT	GGTCAACAAATCATAAAGATATTGG	TAAACTTCAGGGTGACCAAAAAATCA
UGC0002304	CCTGATTACGTAA	CTGTAGGCGAGGA	GGTCAACAAATCATAAAGATATTGG	TAAACTTCAGGGTGACCAAAAAATCA
UGC0002305	CCTGATTACGTAA	CTGTCGAGGCGAC	GGTCAACAAATCATAAAGATATTGG	TAAACTTCAGGGTGACCAAAAAATCA
UGC0002306	CCTGATTACGTAA	GACTAATGAGGAA	GGTCAACAAATCATAAAGATATTGG	TAAACTTCAGGGTGACCAAAAAATCA
UGC0002307	CCTGATTACGTAA	TATCCGTAATCAT	GGTCAACAAATCATAAAGATATTGG	TAAACTTCAGGGTGACCAAAAAATCA
UGC0002308	CCTGATTACGTAA	TCCTGGAGGATAA	GGTCAACAAATCATAAAGATATTGG	TAAACTTCAGGGTGACCAAAAAATCA
UGC0002309	CCTGATTACGTAA	TCTACTGTTGTGC	GGTCAACAAATCATAAAGATATTGG	TAAACTTCAGGGTGACCAAAAAATCA
UGC0002310	CCTGATTACGTAA	TGTATATTCAGCG	GGTCAACAAATCATAAAGATATTGG	TAAACTTCAGGGTGACCAAAAAATCA
UGC0002311	CCTGATTACGTAA	ACATCAGTAGTTC	GGTCAACAAATCATAAAGATATTGG	TAAACTTCAGGGTGACCAAAAAATCA
UGC0002312	CCTGATTACGTAA	AGCGCTGGACCAA	GGTCAACAAATCATAAAGATATTGG	TAAACTTCAGGGTGACCAAAAAATCA
UGC0002313	CCTGATTACGTAA	CAAGATCGGTACC	GGTCAACAAATCATAAAGATATTGG	TAAACTTCAGGGTGACCAAAAAATCA
UGC0002314	CCTGATTACGTAA	CCAGCCTGACGGT	GGTCAACAAATCATAAAGATATTGG	TAAACTTCAGGGTGACCAAAAAATCA
UGC0002315	CCTGATTACGTAA	CCGAAGCCGGTTC	GGTCAACAAATCATAAAGATATTGG	TAAACTTCAGGGTGACCAAAAAATCA
UGC0002316	CCTGATTACGTAA	CCGAGCAGCTGTT	GGTCAACAAATCATAAAGATATTGG	TAAACTTCAGGGTGACCAAAAAATCA
UGC0002317	CCTGATTACGTAA	CCTCCGCACAATC	GGTCAACAAATCATAAAGATATTGG	TAAACTTCAGGGTGACCAAAAAATCA
UGC0002318	CCTGATTACGTAA	CTCTAACCTATTA	GGTCAACAAATCATAAAGATATTGG	TAAACTTCAGGGTGACCAAAAAATCA
UGC0002319	CCTGATTACGTAA	GCACCTTGACATA	GGTCAACAAATCATAAAGATATTGG	TAAACTTCAGGGTGACCAAAAAATCA
UGC0002320	CCTGATTACGTAA	TAAGCGTGCTGAA	GGTCAACAAATCATAAAGATATTGG	TAAACTTCAGGGTGACCAAAAAATCA
UGC0002321	CCTGATTACGTAA	TTCGGCACAGGAG	GGTCAACAAATCATAAAGATATTGG	TAAACTTCAGGGTGACCAAAAAATCA
UGC0002322	CCTGATTACGTAA	AGACTCGATTGAG	GGTCAACAAATCATAAAGATATTGG	TAAACTTCAGGGTGACCAAAAAATCA
UGC0002323	CCTGATTACGTAA	ATCCTTCTGTTCT	GGTCAACAAATCATAAAGATATTGG	TAAACTTCAGGGTGACCAAAAAATCA
UGC0002324	CCTGATTACGTAA	CGTTACTTAGGTC	GGTCAACAAATCATAAAGATATTGG	TAAACTTCAGGGTGACCAAAAAATCA
UGC0002325	CCTGATTACGTAA	CTGGTTGGCTATC	GGTCAACAAATCATAAAGATATTGG	TAAACTTCAGGGTGACCAAAAAATCA
UGC0002326	CCTGATTACGTAA	GCACCAACGATTG	GGTCAACAAATCATAAAGATATTGG	TAAACTTCAGGGTGACCAAAAAATCA
UGC0002327	CCTGATTACGTAA	TCTTATGCATAAC	GGTCAACAAATCATAAAGATATTGG	TAAACTTCAGGGTGACCAAAAAATCA
UGC0002328	CCTGATTACGTAA	TTAGGTGTGGACC	GGTCAACAAATCATAAAGATATTGG	TAAACTTCAGGGTGACCAAAAAATCA
UGC0002329	CCTGATTACGTAA	TTCTTCTGGAACA	GGTCAACAAATCATAAAGATATTGG	TAAACTTCAGGGTGACCAAAAAATCA
UGC0002330	CCTGATTACGTAA	AGCAAGTGGCTCT	GGTCAACAAATCATAAAGATATTGG	TAAACTTCAGGGTGACCAAAAAATCA
UGC0002331	CCTGATTACGTAA	TCAAGTCACTAAT	GGTCAACAAATCATAAAGATATTGG	TAAACTTCAGGGTGACCAAAAAATCA
UGC0002332	CCTGATTACGTAA	ATGAAGACTACTG	GGTCAACAAATCATAAAGATATTGG	TAAACTTCAGGGTGACCAAAAAATCA
UGC0002333	CCTGATTACGTAA	CACCGGTAGAACC	GGTCAACAAATCATAAAGATATTGG	TAAACTTCAGGGTGACCAAAAAATCA
UGC0002334	CCTGATTACGTAA	CAGAACAACGCAT	GGTCAACAAATCATAAAGATATTGG	TAAACTTCAGGGTGACCAAAAAATCA
UGC0002335	CCTGATTACGTAA	CCTGCCGAGAACG	GGTCAACAAATCATAAAGATATTGG	TAAACTTCAGGGTGACCAAAAAATCA
UGC0002336	CCTGATTACGTAA	GTGATGGAGCGGT	GGTCAACAAATCATAAAGATATTGG	TAAACTTCAGGGTGACCAAAAAATCA
UGC0002337	CCTGATTACGTAA	TACGAACTATAGC	GGTCAACAAATCATAAAGATATTGG	TAAACTTCAGGGTGACCAAAAAATCA
UGC0002338	CCTGATTACGTAA	TACGGACCGCTCA	GGTCAACAAATCATAAAGATATTGG	TAAACTTCAGGGTGACCAAAAAATCA
UGC0002339	CCTGATTACGTAA	TGGACGCTAGATC	GGTCAACAAATCATAAAGATATTGG	TAAACTTCAGGGTGACCAAAAAATCA
UGC0002340	CCTGATTACGTAA	AGTCTTCACCTCC	GGTCAACAAATCATAAAGATATTGG	TAAACTTCAGGGTGACCAAAAAATCA
UGC0002341	CCTGATTACGTAA	AGTGCTTATCCGT	GGTCAACAAATCATAAAGATATTGG	TAAACTTCAGGGTGACCAAAAAATCA
UGC0002342	CCTGATTACGTAA	ATCGCTGCCTGGC	GGTCAACAAATCATAAAGATATTGG	TAAACTTCAGGGTGACCAAAAAATCA
UGC0002343	CCTGATTACGTAA	ATGCTTGCGACAG	GGTCAACAAATCATAAAGATATTGG	TAAACTTCAGGGTGACCAAAAAATCA
UGC0002344	CCTGATTACGTAA	CAATCCTCAAGAG	GGTCAACAAATCATAAAGATATTGG	TAAACTTCAGGGTGACCAAAAAATCA
UGC0002345	CCTGATTACGTAA	CATGCACACCTCT	GGTCAACAAATCATAAAGATATTGG	TAAACTTCAGGGTGACCAAAAAATCA
UGC0002346	CCTGATTACGTAA	CGGAGAATATTAT	GGTCAACAAATCATAAAGATATTGG	TAAACTTCAGGGTGACCAAAAAATCA
UGC0002347	CCTGATTACGTAA	GAGCGAAGGTAGT	GGTCAACAAATCATAAAGATATTGG	TAAACTTCAGGGTGACCAAAAAATCA
UGC0002348	CCTGATTACGTAA	GGCGACTGTTCCT	GGTCAACAAATCATAAAGATATTGG	TAAACTTCAGGGTGACCAAAAAATCA
UGC0002349	CCTGATTACGTAA	GTCAGTTAACGAC	GGTCAACAAATCATAAAGATATTGG	TAAACTTCAGGGTGACCAAAAAATCA
UGC0002350	CCTGATTACGTAA	TCCACAGATACAG	GGTCAACAAATCATAAAGATATTGG	TAAACTTCAGGGTGACCAAAAAATCA
UGC0002351	CCTGATTACGTAA	TCGAGTTGTAACT	GGTCAACAAATCATAAAGATATTGG	TAAACTTCAGGGTGACCAAAAAATCA
UGC0002352	CCTGATTACGTAA	TCGGTCTTAGACG	GGTCAACAAATCATAAAGATATTGG	TAAACTTCAGGGTGACCAAAAAATCA
UGC0002353	CCTGATTACGTAA	TCTAAGGAGTTAT	GGTCAACAAATCATAAAGATATTGG	TAAACTTCAGGGTGACCAAAAAATCA
UGC0002354	CCTGATTACGTAA	TCTATCTCTCGCT	GGTCAACAAATCATAAAGATATTGG	TAAACTTCAGGGTGACCAAAAAATCA
UGC0002355	CCTGATTACGTAA	TGTGAAGTTGCCA	GGTCAACAAATCATAAAGATATTGG	TAAACTTCAGGGTGACCAAAAAATCA
UGC0002356	CCTGATTACGTAA	TTACCATTCCTCA	GGTCAACAAATCATAAAGATATTGG	TAAACTTCAGGGTGACCAAAAAATCA
UGC0002357	CCTGATTACGTAA	AGATTCTACACAA	GGTCAACAAATCATAAAGATATTGG	TAAACTTCAGGGTGACCAAAAAATCA
UGC0002358	CCTGATTACGTAA	ATGCGATTAATTG	GGTCAACAAATCATAAAGATATTGG	TAAACTTCAGGGTGACCAAAAAATCA
UGC0002359	CCTGATTACGTAA	CCGTAGTGTTGAT	GGTCAACAAATCATAAAGATATTGG	TAAACTTCAGGGTGACCAAAAAATCA
UGC0002360	CCTGATTACGTAA	CCTGTACCATTGT	GGTCAACAAATCATAAAGATATTGG	TAAACTTCAGGGTGACCAAAAAATCA
UGC0002361	CCTGATTACGTAA	GGCTGTTACAACA	GGTCAACAAATCATAAAGATATTGG	TAAACTTCAGGGTGACCAAAAAATCA
UGC0002362	CCTGATTACGTAA	GGTTCAATGACGC	GGTCAACAAATCATAAAGATATTGG	TAAACTTCAGGGTGACCAAAAAATCA
UGC0002363	CCTGATTACGTAA	GGTTCCTGCACTT	GGTCAACAAATCATAAAGATATTGG	TAAACTTCAGGGTGACCAAAAAATCA
UGC0002364	CCTGATTACGTAA	GTCCAACTTCAGT	GGTCAACAAATCATAAAGATATTGG	TAAACTTCAGGGTGACCAAAAAATCA
UGC0002365	CCTGATTACGTAA	GTCCAGGCCTTCT	GGTCAACAAATCATAAAGATATTGG	TAAACTTCAGGGTGACCAAAAAATCA
UGC0002366	CCTGATTACGTAA	GTGACGCCGTATT	GGTCAACAAATCATAAAGATATTGG	TAAACTTCAGGGTGACCAAAAAATCA
UGC0002367	CCTGATTACGTAA	TGCAGCAACCAGC	GGTCAACAAATCATAAAGATATTGG	TAAACTTCAGGGTGACCAAAAAATCA
UGC0002368	CCTGATTACGTAA	TGGACATGGCATT	GGTCAACAAATCATAAAGATATTGG	TAAACTTCAGGGTGACCAAAAAATCA
UGC0002369	CCTGATTACGTAA	TGGTGGTCATTCA	GGTCAACAAATCATAAAGATATTGG	TAAACTTCAGGGTGACCAAAAAATCA
UGC0002370	CCTGATTACGTAA	TTACCAGAGCCTG	GGTCAACAAATCATAAAGATATTGG	TAAACTTCAGGGTGACCAAAAAATCA
UGC0002371	CCTGATTACGTAA	TTCCGCGGCATAG	GGTCAACAAATCATAAAGATATTGG	TAAACTTCAGGGTGACCAAAAAATCA
UGC0002372	CCTGATTACGTAA	ACAACCATTGGCA	GGTCAACAAATCATAAAGATATTGG	TAAACTTCAGGGTGACCAAAAAATCA
UGC0002373	CCTGATTACGTAA	AGCCTAGCCAACT	GGTCAACAAATCATAAAGATATTGG	TAAACTTCAGGGTGACCAAAAAATCA
UGC0002374	CCTGATTACGTAA	ATAATCGAGGCTT	GGTCAACAAATCATAAAGATATTGG	TAAACTTCAGGGTGACCAAAAAATCA
UGC0002375	CCTGATTACGTAA	CTGAGTCAGAAGT	GGTCAACAAATCATAAAGATATTGG	TAAACTTCAGGGTGACCAAAAAATCA
NEG03	CCTGATTACGTAA	GATAGGCGCCTTG	GGTCAACAAATCATAAAGATATTGG	TAAACTTCAGGGTGACCAAAAAATCA
UGC0002471	ACTTGTGCACCTG	ATCCGGTCGGAGA	GGTCAACAAATCATAAAGATATTGG	TAAACTTCAGGGTGACCAAAAAATCA
UGC0002472	ACTTGTGCACCTG	CTGAGGTGATCAG	GGTCAACAAATCATAAAGATATTGG	TAAACTTCAGGGTGACCAAAAAATCA
UGC0002473	ACTTGTGCACCTG	AGTGTCCTGCTAG	GGTCAACAAATCATAAAGATATTGG	TAAACTTCAGGGTGACCAAAAAATCA
UGC0002474	ACTTGTGCACCTG	ATAAGCAATTCGA	GGTCAACAAATCATAAAGATATTGG	TAAACTTCAGGGTGACCAAAAAATCA
UGC0002475	ACTTGTGCACCTG	ATCTAACAGGACC	GGTCAACAAATCATAAAGATATTGG	TAAACTTCAGGGTGACCAAAAAATCA
UGC0002476	ACTTGTGCACCTG	CATTATATAGCCA	GGTCAACAAATCATAAAGATATTGG	TAAACTTCAGGGTGACCAAAAAATCA
UGC0002477	ACTTGTGCACCTG	CCTGATTACGTAA	GGTCAACAAATCATAAAGATATTGG	TAAACTTCAGGGTGACCAAAAAATCA
UGC0002478	ACTTGTGCACCTG	CTAATACACACCG	GGTCAACAAATCATAAAGATATTGG	TAAACTTCAGGGTGACCAAAAAATCA
UGC0002479	ACTTGTGCACCTG	TTATGACCGTTGC	GGTCAACAAATCATAAAGATATTGG	TAAACTTCAGGGTGACCAAAAAATCA
UGC0002480	ACTTGTGCACCTG	TTCTCGGCCGCAT	GGTCAACAAATCATAAAGATATTGG	TAAACTTCAGGGTGACCAAAAAATCA
UGC0002481	ACTTGTGCACCTG	TTGGCGGTAAGAA	GGTCAACAAATCATAAAGATATTGG	TAAACTTCAGGGTGACCAAAAAATCA
UGC0002482	ACTTGTGCACCTG	ACTTGTGCACCTG	GGTCAACAAATCATAAAGATATTGG	TAAACTTCAGGGTGACCAAAAAATCA
UGC0002483	ACTTGTGCACCTG	CATGCCTTGATAC	GGTCAACAAATCATAAAGATATTGG	TAAACTTCAGGGTGACCAAAAAATCA
UGC0002484	ACTTGTGCACCTG	CTGACGTTCGGTA	GGTCAACAAATCATAAAGATATTGG	TAAACTTCAGGGTGACCAAAAAATCA
UGC0002485	ACTTGTGCACCTG	GAGGAGAGACACA	GGTCAACAAATCATAAAGATATTGG	TAAACTTCAGGGTGACCAAAAAATCA
UGC0002486	ACTTGTGCACCTG	GCCGGTCCAAGTG	GGTCAACAAATCATAAAGATATTGG	TAAACTTCAGGGTGACCAAAAAATCA
UGC0002487	ACTTGTGCACCTG	TTGCGTCTCACGC	GGTCAACAAATCATAAAGATATTGG	TAAACTTCAGGGTGACCAAAAAATCA
UGC0002488	ACTTGTGCACCTG	TTATTCGCACACT	GGTCAACAAATCATAAAGATATTGG	TAAACTTCAGGGTGACCAAAAAATCA
UGC0002489	ACTTGTGCACCTG	TGCACAGGCGGCA	GGTCAACAAATCATAAAGATATTGG	TAAACTTCAGGGTGACCAAAAAATCA
UGC0002490	ACTTGTGCACCTG	AACATGTGGTAAG	GGTCAACAAATCATAAAGATATTGG	TAAACTTCAGGGTGACCAAAAAATCA
UGC0002491	ACTTGTGCACCTG	ACGCGCTCTTATA	GGTCAACAAATCATAAAGATATTGG	TAAACTTCAGGGTGACCAAAAAATCA
UGC0002492	ACTTGTGCACCTG	CAATGTTAATGGT	GGTCAACAAATCATAAAGATATTGG	TAAACTTCAGGGTGACCAAAAAATCA
UGC0002493	ACTTGTGCACCTG	CTAGGATATAGTT	GGTCAACAAATCATAAAGATATTGG	TAAACTTCAGGGTGACCAAAAAATCA
UGC0002494	ACTTGTGCACCTG	CTGTAGGCGAGGA	GGTCAACAAATCATAAAGATATTGG	TAAACTTCAGGGTGACCAAAAAATCA
UGC0002495	ACTTGTGCACCTG	CTGTCGAGGCGAC	GGTCAACAAATCATAAAGATATTGG	TAAACTTCAGGGTGACCAAAAAATCA
UGC0002496	ACTTGTGCACCTG	GACTAATGAGGAA	GGTCAACAAATCATAAAGATATTGG	TAAACTTCAGGGTGACCAAAAAATCA
UGC0002497	ACTTGTGCACCTG	TATCCGTAATCAT	GGTCAACAAATCATAAAGATATTGG	TAAACTTCAGGGTGACCAAAAAATCA
UGC0002498	ACTTGTGCACCTG	TCCTGGAGGATAA	GGTCAACAAATCATAAAGATATTGG	TAAACTTCAGGGTGACCAAAAAATCA
UGC0002499	ACTTGTGCACCTG	TCTACTGTTGTGC	GGTCAACAAATCATAAAGATATTGG	TAAACTTCAGGGTGACCAAAAAATCA
UGC0002500	ACTTGTGCACCTG	TGTATATTCAGCG	GGTCAACAAATCATAAAGATATTGG	TAAACTTCAGGGTGACCAAAAAATCA
UGC0002501	ACTTGTGCACCTG	ACATCAGTAGTTC	GGTCAACAAATCATAAAGATATTGG	TAAACTTCAGGGTGACCAAAAAATCA
UGC0002502	ACTTGTGCACCTG	AGCGCTGGACCAA	GGTCAACAAATCATAAAGATATTGG	TAAACTTCAGGGTGACCAAAAAATCA
UGC0002503	ACTTGTGCACCTG	CAAGATCGGTACC	GGTCAACAAATCATAAAGATATTGG	TAAACTTCAGGGTGACCAAAAAATCA
UGC0002504	ACTTGTGCACCTG	CCAGCCTGACGGT	GGTCAACAAATCATAAAGATATTGG	TAAACTTCAGGGTGACCAAAAAATCA
UGC0002505	ACTTGTGCACCTG	CCGAAGCCGGTTC	GGTCAACAAATCATAAAGATATTGG	TAAACTTCAGGGTGACCAAAAAATCA
UGC0002506	ACTTGTGCACCTG	CCGAGCAGCTGTT	GGTCAACAAATCATAAAGATATTGG	TAAACTTCAGGGTGACCAAAAAATCA
UGC0002507	ACTTGTGCACCTG	CCTCCGCACAATC	GGTCAACAAATCATAAAGATATTGG	TAAACTTCAGGGTGACCAAAAAATCA
UGC0002508	ACTTGTGCACCTG	CTCTAACCTATTA	GGTCAACAAATCATAAAGATATTGG	TAAACTTCAGGGTGACCAAAAAATCA
UGC0002509	ACTTGTGCACCTG	GCACCTTGACATA	GGTCAACAAATCATAAAGATATTGG	TAAACTTCAGGGTGACCAAAAAATCA
UGC0002510	ACTTGTGCACCTG	TAAGCGTGCTGAA	GGTCAACAAATCATAAAGATATTGG	TAAACTTCAGGGTGACCAAAAAATCA
UGC0002511	ACTTGTGCACCTG	TTCGGCACAGGAG	GGTCAACAAATCATAAAGATATTGG	TAAACTTCAGGGTGACCAAAAAATCA
UGC0002512	ACTTGTGCACCTG	AGACTCGATTGAG	GGTCAACAAATCATAAAGATATTGG	TAAACTTCAGGGTGACCAAAAAATCA
UGC0002513	ACTTGTGCACCTG	ATCCTTCTGTTCT	GGTCAACAAATCATAAAGATATTGG	TAAACTTCAGGGTGACCAAAAAATCA
UGC0002514	ACTTGTGCACCTG	CGTTACTTAGGTC	GGTCAACAAATCATAAAGATATTGG	TAAACTTCAGGGTGACCAAAAAATCA
UGC0002515	ACTTGTGCACCTG	CTGGTTGGCTATC	GGTCAACAAATCATAAAGATATTGG	TAAACTTCAGGGTGACCAAAAAATCA
UGC0002516	ACTTGTGCACCTG	GCACCAACGATTG	GGTCAACAAATCATAAAGATATTGG	TAAACTTCAGGGTGACCAAAAAATCA
UGC0002517	ACTTGTGCACCTG	TCTTATGCATAAC	GGTCAACAAATCATAAAGATATTGG	TAAACTTCAGGGTGACCAAAAAATCA
UGC0002518	ACTTGTGCACCTG	TTAGGTGTGGACC	GGTCAACAAATCATAAAGATATTGG	TAAACTTCAGGGTGACCAAAAAATCA
UGC0002519	ACTTGTGCACCTG	TTCTTCTGGAACA	GGTCAACAAATCATAAAGATATTGG	TAAACTTCAGGGTGACCAAAAAATCA
UGC0002520	ACTTGTGCACCTG	AGCAAGTGGCTCT	GGTCAACAAATCATAAAGATATTGG	TAAACTTCAGGGTGACCAAAAAATCA
UGC0002521	ACTTGTGCACCTG	TCAAGTCACTAAT	GGTCAACAAATCATAAAGATATTGG	TAAACTTCAGGGTGACCAAAAAATCA
UGC0002522	ACTTGTGCACCTG	ATGAAGACTACTG	GGTCAACAAATCATAAAGATATTGG	TAAACTTCAGGGTGACCAAAAAATCA
UGC0002523	ACTTGTGCACCTG	CACCGGTAGAACC	GGTCAACAAATCATAAAGATATTGG	TAAACTTCAGGGTGACCAAAAAATCA
UGC0002524	ACTTGTGCACCTG	CAGAACAACGCAT	GGTCAACAAATCATAAAGATATTGG	TAAACTTCAGGGTGACCAAAAAATCA
UGC0002525	ACTTGTGCACCTG	CCTGCCGAGAACG	GGTCAACAAATCATAAAGATATTGG	TAAACTTCAGGGTGACCAAAAAATCA
UGC0002526	ACTTGTGCACCTG	GTGATGGAGCGGT	GGTCAACAAATCATAAAGATATTGG	TAAACTTCAGGGTGACCAAAAAATCA
UGC0002527	ACTTGTGCACCTG	TACGAACTATAGC	GGTCAACAAATCATAAAGATATTGG	TAAACTTCAGGGTGACCAAAAAATCA
UGC0002528	ACTTGTGCACCTG	TACGGACCGCTCA	GGTCAACAAATCATAAAGATATTGG	TAAACTTCAGGGTGACCAAAAAATCA
UGC0002529	ACTTGTGCACCTG	TGGACGCTAGATC	GGTCAACAAATCATAAAGATATTGG	TAAACTTCAGGGTGACCAAAAAATCA
UGC0002530	ACTTGTGCACCTG	AGTCTTCACCTCC	GGTCAACAAATCATAAAGATATTGG	TAAACTTCAGGGTGACCAAAAAATCA
UGC0002531	ACTTGTGCACCTG	AGTGCTTATCCGT	GGTCAACAAATCATAAAGATATTGG	TAAACTTCAGGGTGACCAAAAAATCA
UGC0002532	ACTTGTGCACCTG	ATCGCTGCCTGGC	GGTCAACAAATCATAAAGATATTGG	TAAACTTCAGGGTGACCAAAAAATCA
UGC0002533	ACTTGTGCACCTG	ATGCTTGCGACAG	GGTCAACAAATCATAAAGATATTGG	TAAACTTCAGGGTGACCAAAAAATCA
UGC0002534	ACTTGTGCACCTG	CAATCCTCAAGAG	GGTCAACAAATCATAAAGATATTGG	TAAACTTCAGGGTGACCAAAAAATCA
UGC0002535	ACTTGTGCACCTG	CATGCACACCTCT	GGTCAACAAATCATAAAGATATTGG	TAAACTTCAGGGTGACCAAAAAATCA
UGC0002536	ACTTGTGCACCTG	CGGAGAATATTAT	GGTCAACAAATCATAAAGATATTGG	TAAACTTCAGGGTGACCAAAAAATCA
UGC0002537	ACTTGTGCACCTG	GAGCGAAGGTAGT	GGTCAACAAATCATAAAGATATTGG	TAAACTTCAGGGTGACCAAAAAATCA
UGC0002538	ACTTGTGCACCTG	GGCGACTGTTCCT	GGTCAACAAATCATAAAGATATTGG	TAAACTTCAGGGTGACCAAAAAATCA
UGC0002539	ACTTGTGCACCTG	GTCAGTTAACGAC	GGTCAACAAATCATAAAGATATTGG	TAAACTTCAGGGTGACCAAAAAATCA
UGC0002540	ACTTGTGCACCTG	TCCACAGATACAG	GGTCAACAAATCATAAAGATATTGG	TAAACTTCAGGGTGACCAAAAAATCA
UGC0002541	ACTTGTGCACCTG	TCGAGTTGTAACT	GGTCAACAAATCATAAAGATATTGG	TAAACTTCAGGGTGACCAAAAAATCA
UGC0002542	ACTTGTGCACCTG	TCGGTCTTAGACG	GGTCAACAAATCATAAAGATATTGG	TAAACTTCAGGGTGACCAAAAAATCA
UGC0002543	ACTTGTGCACCTG	TCTAAGGAGTTAT	GGTCAACAAATCATAAAGATATTGG	TAAACTTCAGGGTGACCAAAAAATCA
UGC0002544	ACTTGTGCACCTG	TCTATCTCTCGCT	GGTCAACAAATCATAAAGATATTGG	TAAACTTCAGGGTGACCAAAAAATCA
UGC0002545	ACTTGTGCACCTG	TGTGAAGTTGCCA	GGTCAACAAATCATAAAGATATTGG	TAAACTTCAGGGTGACCAAAAAATCA
UGC0002546	ACTTGTGCACCTG	TTACCATTCCTCA	GGTCAACAAATCATAAAGATATTGG	TAAACTTCAGGGTGACCAAAAAATCA
UGC0002547	ACTTGTGCACCTG	AGATTCTACACAA	GGTCAACAAATCATAAAGATATTGG	TAAACTTCAGGGTGACCAAAAAATCA
UGC0002548	ACTTGTGCACCTG	ATGCGATTAATTG	GGTCAACAAATCATAAAGATATTGG	TAAACTTCAGGGTGACCAAAAAATCA
UGC0002549	ACTTGTGCACCTG	CCGTAGTGTTGAT	GGTCAACAAATCATAAAGATATTGG	TAAACTTCAGGGTGACCAAAAAATCA
UGC0002550	ACTTGTGCACCTG	CCTGTACCATTGT	GGTCAACAAATCATAAAGATATTGG	TAAACTTCAGGGTGACCAAAAAATCA
UGC0002551	ACTTGTGCACCTG	GGCTGTTACAACA	GGTCAACAAATCATAAAGATATTGG	TAAACTTCAGGGTGACCAAAAAATCA
UGC0002552	ACTTGTGCACCTG	GGTTCAATGACGC	GGTCAACAAATCATAAAGATATTGG	TAAACTTCAGGGTGACCAAAAAATCA
UGC0002553	ACTTGTGCACCTG	GGTTCCTGCACTT	GGTCAACAAATCATAAAGATATTGG	TAAACTTCAGGGTGACCAAAAAATCA
UGC0002554	ACTTGTGCACCTG	GTCCAACTTCAGT	GGTCAACAAATCATAAAGATATTGG	TAAACTTCAGGGTGACCAAAAAATCA
UGC0002555	ACTTGTGCACCTG	GTCCAGGCCTTCT	GGTCAACAAATCATAAAGATATTGG	TAAACTTCAGGGTGACCAAAAAATCA
UGC0002556	ACTTGTGCACCTG	GTGACGCCGTATT	GGTCAACAAATCATAAAGATATTGG	TAAACTTCAGGGTGACCAAAAAATCA
UGC0002557	ACTTGTGCACCTG	TGCAGCAACCAGC	GGTCAACAAATCATAAAGATATTGG	TAAACTTCAGGGTGACCAAAAAATCA
UGC0002558	ACTTGTGCACCTG	TGGACATGGCATT	GGTCAACAAATCATAAAGATATTGG	TAAACTTCAGGGTGACCAAAAAATCA
UGC0002559	ACTTGTGCACCTG	TGGTGGTCATTCA	GGTCAACAAATCATAAAGATATTGG	TAAACTTCAGGGTGACCAAAAAATCA
UGC0002560	ACTTGTGCACCTG	TTACCAGAGCCTG	GGTCAACAAATCATAAAGATATTGG	TAAACTTCAGGGTGACCAAAAAATCA
UGC0002561	ACTTGTGCACCTG	TTCCGCGGCATAG	GGTCAACAAATCATAAAGATATTGG	TAAACTTCAGGGTGACCAAAAAATCA
UGC0002562	ACTTGTGCACCTG	ACAACCATTGGCA	GGTCAACAAATCATAAAGATATTGG	TAAACTTCAGGGTGACCAAAAAATCA
UGC0002563	ACTTGTGCACCTG	AGCCTAGCCAACT	GGTCAACAAATCATAAAGATATTGG	TAAACTTCAGGGTGACCAAAAAATCA
UGC0002564	ACTTGTGCACCTG	ATAATCGAGGCTT	GGTCAACAAATCATAAAGATATTGG	TAAACTTCAGGGTGACCAAAAAATCA
UGC0002565	ACTTGTGCACCTG	CTGAGTCAGAAGT	GGTCAACAAATCATAAAGATATTGG	TAAACTTCAGGGTGACCAAAAAATCA
NEG04	ACTTGTGCACCTG	GATAGGCGCCTTG	GGTCAACAAATCATAAAGATATTGG	TAAACTTCAGGGTGACCAAAAAATCA
UGC0003231	CTGACGTTCGGTA	ATCCGGTCGGAGA	GGTCAACAAATCATAAAGATATTGG	TAAACTTCAGGGTGACCAAAAAATCA
UGC0003232	CTGACGTTCGGTA	CTGAGGTGATCAG	GGTCAACAAATCATAAAGATATTGG	TAAACTTCAGGGTGACCAAAAAATCA
UGC0003233	CTGACGTTCGGTA	AGTGTCCTGCTAG	GGTCAACAAATCATAAAGATATTGG	TAAACTTCAGGGTGACCAAAAAATCA
UGC0003234	CTGACGTTCGGTA	ATAAGCAATTCGA	GGTCAACAAATCATAAAGATATTGG	TAAACTTCAGGGTGACCAAAAAATCA
UGC0003235	CTGACGTTCGGTA	ATCTAACAGGACC	GGTCAACAAATCATAAAGATATTGG	TAAACTTCAGGGTGACCAAAAAATCA
UGC0003236	CTGACGTTCGGTA	CATTATATAGCCA	GGTCAACAAATCATAAAGATATTGG	TAAACTTCAGGGTGACCAAAAAATCA
UGC0003237	CTGACGTTCGGTA	CCTGATTACGTAA	GGTCAACAAATCATAAAGATATTGG	TAAACTTCAGGGTGACCAAAAAATCA
UGC0003238	CTGACGTTCGGTA	CTAATACACACCG	GGTCAACAAATCATAAAGATATTGG	TAAACTTCAGGGTGACCAAAAAATCA
UGC0003239	CTGACGTTCGGTA	TTATGACCGTTGC	GGTCAACAAATCATAAAGATATTGG	TAAACTTCAGGGTGACCAAAAAATCA
UGC0003240	CTGACGTTCGGTA	TTCTCGGCCGCAT	GGTCAACAAATCATAAAGATATTGG	TAAACTTCAGGGTGACCAAAAAATCA
UGC0003241	CTGACGTTCGGTA	TTGGCGGTAAGAA	GGTCAACAAATCATAAAGATATTGG	TAAACTTCAGGGTGACCAAAAAATCA
UGC0003242	CTGACGTTCGGTA	ACTTGTGCACCTG	GGTCAACAAATCATAAAGATATTGG	TAAACTTCAGGGTGACCAAAAAATCA
UGC0003243	CTGACGTTCGGTA	CATGCCTTGATAC	GGTCAACAAATCATAAAGATATTGG	TAAACTTCAGGGTGACCAAAAAATCA
UGC0003244	CTGACGTTCGGTA	CTGACGTTCGGTA	GGTCAACAAATCATAAAGATATTGG	TAAACTTCAGGGTGACCAAAAAATCA
UGC0003245	CTGACGTTCGGTA	GAGGAGAGACACA	GGTCAACAAATCATAAAGATATTGG	TAAACTTCAGGGTGACCAAAAAATCA
UGC0003246	CTGACGTTCGGTA	GCCGGTCCAAGTG	GGTCAACAAATCATAAAGATATTGG	TAAACTTCAGGGTGACCAAAAAATCA
UGC0003247	CTGACGTTCGGTA	TTGCGTCTCACGC	GGTCAACAAATCATAAAGATATTGG	TAAACTTCAGGGTGACCAAAAAATCA
UGC0003248	CTGACGTTCGGTA	TTATTCGCACACT	GGTCAACAAATCATAAAGATATTGG	TAAACTTCAGGGTGACCAAAAAATCA
UGC0003249	CTGACGTTCGGTA	TGCACAGGCGGCA	GGTCAACAAATCATAAAGATATTGG	TAAACTTCAGGGTGACCAAAAAATCA
UGC0003250	CTGACGTTCGGTA	AACATGTGGTAAG	GGTCAACAAATCATAAAGATATTGG	TAAACTTCAGGGTGACCAAAAAATCA
UGC0003251	CTGACGTTCGGTA	ACGCGCTCTTATA	GGTCAACAAATCATAAAGATATTGG	TAAACTTCAGGGTGACCAAAAAATCA
UGC0003252	CTGACGTTCGGTA	CAATGTTAATGGT	GGTCAACAAATCATAAAGATATTGG	TAAACTTCAGGGTGACCAAAAAATCA
UGC0003253	CTGACGTTCGGTA	CTAGGATATAGTT	GGTCAACAAATCATAAAGATATTGG	TAAACTTCAGGGTGACCAAAAAATCA
UGC0003254	CTGACGTTCGGTA	CTGTAGGCGAGGA	GGTCAACAAATCATAAAGATATTGG	TAAACTTCAGGGTGACCAAAAAATCA
UGC0003255	CTGACGTTCGGTA	CTGTCGAGGCGAC	GGTCAACAAATCATAAAGATATTGG	TAAACTTCAGGGTGACCAAAAAATCA
UGC0003256	CTGACGTTCGGTA	GACTAATGAGGAA	GGTCAACAAATCATAAAGATATTGG	TAAACTTCAGGGTGACCAAAAAATCA
UGC0003257	CTGACGTTCGGTA	TATCCGTAATCAT	GGTCAACAAATCATAAAGATATTGG	TAAACTTCAGGGTGACCAAAAAATCA
UGC0003258	CTGACGTTCGGTA	TCCTGGAGGATAA	GGTCAACAAATCATAAAGATATTGG	TAAACTTCAGGGTGACCAAAAAATCA
UGC0003259	CTGACGTTCGGTA	TCTACTGTTGTGC	GGTCAACAAATCATAAAGATATTGG	TAAACTTCAGGGTGACCAAAAAATCA
UGC0003260	CTGACGTTCGGTA	TGTATATTCAGCG	GGTCAACAAATCATAAAGATATTGG	TAAACTTCAGGGTGACCAAAAAATCA
UGC0003261	CTGACGTTCGGTA	ACATCAGTAGTTC	GGTCAACAAATCATAAAGATATTGG	TAAACTTCAGGGTGACCAAAAAATCA
UGC0003262	CTGACGTTCGGTA	AGCGCTGGACCAA	GGTCAACAAATCATAAAGATATTGG	TAAACTTCAGGGTGACCAAAAAATCA
UGC0003263	CTGACGTTCGGTA	CAAGATCGGTACC	GGTCAACAAATCATAAAGATATTGG	TAAACTTCAGGGTGACCAAAAAATCA
UGC0003264	CTGACGTTCGGTA	CCAGCCTGACGGT	GGTCAACAAATCATAAAGATATTGG	TAAACTTCAGGGTGACCAAAAAATCA
UGC0003265	CTGACGTTCGGTA	CCGAAGCCGGTTC	GGTCAACAAATCATAAAGATATTGG	TAAACTTCAGGGTGACCAAAAAATCA
UGC0003266	CTGACGTTCGGTA	CCGAGCAGCTGTT	GGTCAACAAATCATAAAGATATTGG	TAAACTTCAGGGTGACCAAAAAATCA
UGC0003267	CTGACGTTCGGTA	CCTCCGCACAATC	GGTCAACAAATCATAAAGATATTGG	TAAACTTCAGGGTGACCAAAAAATCA
UGC0003268	CTGACGTTCGGTA	CTCTAACCTATTA	GGTCAACAAATCATAAAGATATTGG	TAAACTTCAGGGTGACCAAAAAATCA
UGC0003269	CTGACGTTCGGTA	GCACCTTGACATA	GGTCAACAAATCATAAAGATATTGG	TAAACTTCAGGGTGACCAAAAAATCA
UGC0003270	CTGACGTTCGGTA	TAAGCGTGCTGAA	GGTCAACAAATCATAAAGATATTGG	TAAACTTCAGGGTGACCAAAAAATCA
UGC0003271	CTGACGTTCGGTA	TTCGGCACAGGAG	GGTCAACAAATCATAAAGATATTGG	TAAACTTCAGGGTGACCAAAAAATCA
UGC0003272	CTGACGTTCGGTA	AGACTCGATTGAG	GGTCAACAAATCATAAAGATATTGG	TAAACTTCAGGGTGACCAAAAAATCA
UGC0003273	CTGACGTTCGGTA	ATCCTTCTGTTCT	GGTCAACAAATCATAAAGATATTGG	TAAACTTCAGGGTGACCAAAAAATCA
UGC0003274	CTGACGTTCGGTA	CGTTACTTAGGTC	GGTCAACAAATCATAAAGATATTGG	TAAACTTCAGGGTGACCAAAAAATCA
UGC0003275	CTGACGTTCGGTA	CTGGTTGGCTATC	GGTCAACAAATCATAAAGATATTGG	TAAACTTCAGGGTGACCAAAAAATCA
UGC0003276	CTGACGTTCGGTA	GCACCAACGATTG	GGTCAACAAATCATAAAGATATTGG	TAAACTTCAGGGTGACCAAAAAATCA
UGC0003277	CTGACGTTCGGTA	TCTTATGCATAAC	GGTCAACAAATCATAAAGATATTGG	TAAACTTCAGGGTGACCAAAAAATCA
UGC0003278	CTGACGTTCGGTA	TTAGGTGTGGACC	GGTCAACAAATCATAAAGATATTGG	TAAACTTCAGGGTGACCAAAAAATCA
UGC0003279	CTGACGTTCGGTA	TTCTTCTGGAACA	GGTCAACAAATCATAAAGATATTGG	TAAACTTCAGGGTGACCAAAAAATCA
UGC0003280	CTGACGTTCGGTA	AGCAAGTGGCTCT	GGTCAACAAATCATAAAGATATTGG	TAAACTTCAGGGTGACCAAAAAATCA
UGC0003281	CTGACGTTCGGTA	TCAAGTCACTAAT	GGTCAACAAATCATAAAGATATTGG	TAAACTTCAGGGTGACCAAAAAATCA
UGC0003282	CTGACGTTCGGTA	ATGAAGACTACTG	GGTCAACAAATCATAAAGATATTGG	TAAACTTCAGGGTGACCAAAAAATCA
UGC0003283	CTGACGTTCGGTA	CACCGGTAGAACC	GGTCAACAAATCATAAAGATATTGG	TAAACTTCAGGGTGACCAAAAAATCA
UGC0003284	CTGACGTTCGGTA	CAGAACAACGCAT	GGTCAACAAATCATAAAGATATTGG	TAAACTTCAGGGTGACCAAAAAATCA
UGC0003285	CTGACGTTCGGTA	CCTGCCGAGAACG	GGTCAACAAATCATAAAGATATTGG	TAAACTTCAGGGTGACCAAAAAATCA
UGC0003286	CTGACGTTCGGTA	GTGATGGAGCGGT	GGTCAACAAATCATAAAGATATTGG	TAAACTTCAGGGTGACCAAAAAATCA
UGC0003287	CTGACGTTCGGTA	TACGAACTATAGC	GGTCAACAAATCATAAAGATATTGG	TAAACTTCAGGGTGACCAAAAAATCA
UGC0003288	CTGACGTTCGGTA	TACGGACCGCTCA	GGTCAACAAATCATAAAGATATTGG	TAAACTTCAGGGTGACCAAAAAATCA
UGC0003289	CTGACGTTCGGTA	TGGACGCTAGATC	GGTCAACAAATCATAAAGATATTGG	TAAACTTCAGGGTGACCAAAAAATCA
UGC0003290	CTGACGTTCGGTA	AGTCTTCACCTCC	GGTCAACAAATCATAAAGATATTGG	TAAACTTCAGGGTGACCAAAAAATCA
UGC0003291	CTGACGTTCGGTA	AGTGCTTATCCGT	GGTCAACAAATCATAAAGATATTGG	TAAACTTCAGGGTGACCAAAAAATCA
UGC0003292	CTGACGTTCGGTA	ATCGCTGCCTGGC	GGTCAACAAATCATAAAGATATTGG	TAAACTTCAGGGTGACCAAAAAATCA
UGC0003293	CTGACGTTCGGTA	ATGCTTGCGACAG	GGTCAACAAATCATAAAGATATTGG	TAAACTTCAGGGTGACCAAAAAATCA
UGC0003294	CTGACGTTCGGTA	CAATCCTCAAGAG	GGTCAACAAATCATAAAGATATTGG	TAAACTTCAGGGTGACCAAAAAATCA
UGC0003295	CTGACGTTCGGTA	CATGCACACCTCT	GGTCAACAAATCATAAAGATATTGG	TAAACTTCAGGGTGACCAAAAAATCA
UGC0003296	CTGACGTTCGGTA	CGGAGAATATTAT	GGTCAACAAATCATAAAGATATTGG	TAAACTTCAGGGTGACCAAAAAATCA
UGC0003297	CTGACGTTCGGTA	GAGCGAAGGTAGT	GGTCAACAAATCATAAAGATATTGG	TAAACTTCAGGGTGACCAAAAAATCA
UGC0003298	CTGACGTTCGGTA	GGCGACTGTTCCT	GGTCAACAAATCATAAAGATATTGG	TAAACTTCAGGGTGACCAAAAAATCA
UGC0003299	CTGACGTTCGGTA	GTCAGTTAACGAC	GGTCAACAAATCATAAAGATATTGG	TAAACTTCAGGGTGACCAAAAAATCA
UGC0003300	CTGACGTTCGGTA	TCCACAGATACAG	GGTCAACAAATCATAAAGATATTGG	TAAACTTCAGGGTGACCAAAAAATCA
UGC0003301	CTGACGTTCGGTA	TCGAGTTGTAACT	GGTCAACAAATCATAAAGATATTGG	TAAACTTCAGGGTGACCAAAAAATCA
UGC0003302	CTGACGTTCGGTA	TCGGTCTTAGACG	GGTCAACAAATCATAAAGATATTGG	TAAACTTCAGGGTGACCAAAAAATCA
UGC0003303	CTGACGTTCGGTA	TCTAAGGAGTTAT	GGTCAACAAATCATAAAGATATTGG	TAAACTTCAGGGTGACCAAAAAATCA
UGC0003304	CTGACGTTCGGTA	TCTATCTCTCGCT	GGTCAACAAATCATAAAGATATTGG	TAAACTTCAGGGTGACCAAAAAATCA
UGC0003305	CTGACGTTCGGTA	TGTGAAGTTGCCA	GGTCAACAAATCATAAAGATATTGG	TAAACTTCAGGGTGACCAAAAAATCA
UGC0003306	CTGACGTTCGGTA	TTACCATTCCTCA	GGTCAACAAATCATAAAGATATTGG	TAAACTTCAGGGTGACCAAAAAATCA
UGC0003307	CTGACGTTCGGTA	AGATTCTACACAA	GGTCAACAAATCATAAAGATATTGG	TAAACTTCAGGGTGACCAAAAAATCA
UGC0003308	CTGACGTTCGGTA	ATGCGATTAATTG	GGTCAACAAATCATAAAGATATTGG	TAAACTTCAGGGTGACCAAAAAATCA
UGC0003309	CTGACGTTCGGTA	CCGTAGTGTTGAT	GGTCAACAAATCATAAAGATATTGG	TAAACTTCAGGGTGACCAAAAAATCA
UGC0003310	CTGACGTTCGGTA	CCTGTACCATTGT	GGTCAACAAATCATAAAGATATTGG	TAAACTTCAGGGTGACCAAAAAATCA
UGC0003311	CTGACGTTCGGTA	GGCTGTTACAACA	GGTCAACAAATCATAAAGATATTGG	TAAACTTCAGGGTGACCAAAAAATCA
UGC0003312	CTGACGTTCGGTA	GGTTCAATGACGC	GGTCAACAAATCATAAAGATATTGG	TAAACTTCAGGGTGACCAAAAAATCA
UGC0003313	CTGACGTTCGGTA	GGTTCCTGCACTT	GGTCAACAAATCATAAAGATATTGG	TAAACTTCAGGGTGACCAAAAAATCA
UGC0003314	CTGACGTTCGGTA	GTCCAACTTCAGT	GGTCAACAAATCATAAAGATATTGG	TAAACTTCAGGGTGACCAAAAAATCA
UGC0003315	CTGACGTTCGGTA	GTCCAGGCCTTCT	GGTCAACAAATCATAAAGATATTGG	TAAACTTCAGGGTGACCAAAAAATCA
UGC0003316	CTGACGTTCGGTA	GTGACGCCGTATT	GGTCAACAAATCATAAAGATATTGG	TAAACTTCAGGGTGACCAAAAAATCA
UGC0003317	CTGACGTTCGGTA	TGCAGCAACCAGC	GGTCAACAAATCATAAAGATATTGG	TAAACTTCAGGGTGACCAAAAAATCA
UGC0003318	CTGACGTTCGGTA	TGGACATGGCATT	GGTCAACAAATCATAAAGATATTGG	TAAACTTCAGGGTGACCAAAAAATCA
UGC0003319	CTGACGTTCGGTA	TGGTGGTCATTCA	GGTCAACAAATCATAAAGATATTGG	TAAACTTCAGGGTGACCAAAAAATCA
UGC0003320	CTGACGTTCGGTA	TTACCAGAGCCTG	GGTCAACAAATCATAAAGATATTGG	TAAACTTCAGGGTGACCAAAAAATCA
UGC0003321	CTGACGTTCGGTA	TTCCGCGGCATAG	GGTCAACAAATCATAAAGATATTGG	TAAACTTCAGGGTGACCAAAAAATCA
UGC0003322	CTGACGTTCGGTA	ACAACCATTGGCA	GGTCAACAAATCATAAAGATATTGG	TAAACTTCAGGGTGACCAAAAAATCA
UGC0003323	CTGACGTTCGGTA	AGCCTAGCCAACT	GGTCAACAAATCATAAAGATATTGG	TAAACTTCAGGGTGACCAAAAAATCA
UGC0003324	CTGACGTTCGGTA	ATAATCGAGGCTT	GGTCAACAAATCATAAAGATATTGG	TAAACTTCAGGGTGACCAAAAAATCA
UGC0003325	CTGACGTTCGGTA	CTGAGTCAGAAGT	GGTCAACAAATCATAAAGATATTGG	TAAACTTCAGGGTGACCAAAAAATCA
NEG05	CTGACGTTCGGTA	GATAGGCGCCTTG	GGTCAACAAATCATAAAGATATTGG	TAAACTTCAGGGTGACCAAAAAATCA
UGC0003326	GAGGAGAGACACA	ATCCGGTCGGAGA	GGTCAACAAATCATAAAGATATTGG	TAAACTTCAGGGTGACCAAAAAATCA
UGC0003327	GAGGAGAGACACA	CTGAGGTGATCAG	GGTCAACAAATCATAAAGATATTGG	TAAACTTCAGGGTGACCAAAAAATCA
UGC0003328	GAGGAGAGACACA	AGTGTCCTGCTAG	GGTCAACAAATCATAAAGATATTGG	TAAACTTCAGGGTGACCAAAAAATCA
UGC0003329	GAGGAGAGACACA	ATAAGCAATTCGA	GGTCAACAAATCATAAAGATATTGG	TAAACTTCAGGGTGACCAAAAAATCA
UGC0003330	GAGGAGAGACACA	ATCTAACAGGACC	GGTCAACAAATCATAAAGATATTGG	TAAACTTCAGGGTGACCAAAAAATCA
UGC0003331	GAGGAGAGACACA	CATTATATAGCCA	GGTCAACAAATCATAAAGATATTGG	TAAACTTCAGGGTGACCAAAAAATCA
UGC0003332	GAGGAGAGACACA	CCTGATTACGTAA	GGTCAACAAATCATAAAGATATTGG	TAAACTTCAGGGTGACCAAAAAATCA
UGC0003333	GAGGAGAGACACA	CTAATACACACCG	GGTCAACAAATCATAAAGATATTGG	TAAACTTCAGGGTGACCAAAAAATCA
UGC0003334	GAGGAGAGACACA	TTATGACCGTTGC	GGTCAACAAATCATAAAGATATTGG	TAAACTTCAGGGTGACCAAAAAATCA
UGC0003335	GAGGAGAGACACA	TTCTCGGCCGCAT	GGTCAACAAATCATAAAGATATTGG	TAAACTTCAGGGTGACCAAAAAATCA
UGC0003336	GAGGAGAGACACA	TTGGCGGTAAGAA	GGTCAACAAATCATAAAGATATTGG	TAAACTTCAGGGTGACCAAAAAATCA
UGC0003337	GAGGAGAGACACA	ACTTGTGCACCTG	GGTCAACAAATCATAAAGATATTGG	TAAACTTCAGGGTGACCAAAAAATCA
UGC0003338	GAGGAGAGACACA	CATGCCTTGATAC	GGTCAACAAATCATAAAGATATTGG	TAAACTTCAGGGTGACCAAAAAATCA
UGC0003339	GAGGAGAGACACA	CTGACGTTCGGTA	GGTCAACAAATCATAAAGATATTGG	TAAACTTCAGGGTGACCAAAAAATCA
UGC0003340	GAGGAGAGACACA	GAGGAGAGACACA	GGTCAACAAATCATAAAGATATTGG	TAAACTTCAGGGTGACCAAAAAATCA
UGC0003341	GAGGAGAGACACA	GCCGGTCCAAGTG	GGTCAACAAATCATAAAGATATTGG	TAAACTTCAGGGTGACCAAAAAATCA
UGC0003342	GAGGAGAGACACA	TTGCGTCTCACGC	GGTCAACAAATCATAAAGATATTGG	TAAACTTCAGGGTGACCAAAAAATCA
UGC0003343	GAGGAGAGACACA	TTATTCGCACACT	GGTCAACAAATCATAAAGATATTGG	TAAACTTCAGGGTGACCAAAAAATCA
UGC0003344	GAGGAGAGACACA	TGCACAGGCGGCA	GGTCAACAAATCATAAAGATATTGG	TAAACTTCAGGGTGACCAAAAAATCA
UGC0003345	GAGGAGAGACACA	AACATGTGGTAAG	GGTCAACAAATCATAAAGATATTGG	TAAACTTCAGGGTGACCAAAAAATCA
UGC0003346	GAGGAGAGACACA	ACGCGCTCTTATA	GGTCAACAAATCATAAAGATATTGG	TAAACTTCAGGGTGACCAAAAAATCA
UGC0003347	GAGGAGAGACACA	CAATGTTAATGGT	GGTCAACAAATCATAAAGATATTGG	TAAACTTCAGGGTGACCAAAAAATCA
UGC0003348	GAGGAGAGACACA	CTAGGATATAGTT	GGTCAACAAATCATAAAGATATTGG	TAAACTTCAGGGTGACCAAAAAATCA
UGC0003349	GAGGAGAGACACA	CTGTAGGCGAGGA	GGTCAACAAATCATAAAGATATTGG	TAAACTTCAGGGTGACCAAAAAATCA
UGC0003350	GAGGAGAGACACA	CTGTCGAGGCGAC	GGTCAACAAATCATAAAGATATTGG	TAAACTTCAGGGTGACCAAAAAATCA
UGC0003351	GAGGAGAGACACA	GACTAATGAGGAA	GGTCAACAAATCATAAAGATATTGG	TAAACTTCAGGGTGACCAAAAAATCA
UGC0003352	GAGGAGAGACACA	TATCCGTAATCAT	GGTCAACAAATCATAAAGATATTGG	TAAACTTCAGGGTGACCAAAAAATCA
UGC0003353	GAGGAGAGACACA	TCCTGGAGGATAA	GGTCAACAAATCATAAAGATATTGG	TAAACTTCAGGGTGACCAAAAAATCA
UGC0003354	GAGGAGAGACACA	TCTACTGTTGTGC	GGTCAACAAATCATAAAGATATTGG	TAAACTTCAGGGTGACCAAAAAATCA
UGC0003355	GAGGAGAGACACA	TGTATATTCAGCG	GGTCAACAAATCATAAAGATATTGG	TAAACTTCAGGGTGACCAAAAAATCA
UGC0003356	GAGGAGAGACACA	ACATCAGTAGTTC	GGTCAACAAATCATAAAGATATTGG	TAAACTTCAGGGTGACCAAAAAATCA
UGC0003357	GAGGAGAGACACA	AGCGCTGGACCAA	GGTCAACAAATCATAAAGATATTGG	TAAACTTCAGGGTGACCAAAAAATCA
UGC0003358	GAGGAGAGACACA	CAAGATCGGTACC	GGTCAACAAATCATAAAGATATTGG	TAAACTTCAGGGTGACCAAAAAATCA
UGC0003359	GAGGAGAGACACA	CCAGCCTGACGGT	GGTCAACAAATCATAAAGATATTGG	TAAACTTCAGGGTGACCAAAAAATCA
UGC0003360	GAGGAGAGACACA	CCGAAGCCGGTTC	GGTCAACAAATCATAAAGATATTGG	TAAACTTCAGGGTGACCAAAAAATCA
UGC0003361	GAGGAGAGACACA	CCGAGCAGCTGTT	GGTCAACAAATCATAAAGATATTGG	TAAACTTCAGGGTGACCAAAAAATCA
UGC0003362	GAGGAGAGACACA	CCTCCGCACAATC	GGTCAACAAATCATAAAGATATTGG	TAAACTTCAGGGTGACCAAAAAATCA
UGC0003363	GAGGAGAGACACA	CTCTAACCTATTA	GGTCAACAAATCATAAAGATATTGG	TAAACTTCAGGGTGACCAAAAAATCA
UGC0003364	GAGGAGAGACACA	GCACCTTGACATA	GGTCAACAAATCATAAAGATATTGG	TAAACTTCAGGGTGACCAAAAAATCA
UGC0003365	GAGGAGAGACACA	TAAGCGTGCTGAA	GGTCAACAAATCATAAAGATATTGG	TAAACTTCAGGGTGACCAAAAAATCA
UGC0003366	GAGGAGAGACACA	TTCGGCACAGGAG	GGTCAACAAATCATAAAGATATTGG	TAAACTTCAGGGTGACCAAAAAATCA
UGC0003367	GAGGAGAGACACA	AGACTCGATTGAG	GGTCAACAAATCATAAAGATATTGG	TAAACTTCAGGGTGACCAAAAAATCA
UGC0003368	GAGGAGAGACACA	ATCCTTCTGTTCT	GGTCAACAAATCATAAAGATATTGG	TAAACTTCAGGGTGACCAAAAAATCA
UGC0003369	GAGGAGAGACACA	CGTTACTTAGGTC	GGTCAACAAATCATAAAGATATTGG	TAAACTTCAGGGTGACCAAAAAATCA
UGC0003370	GAGGAGAGACACA	CTGGTTGGCTATC	GGTCAACAAATCATAAAGATATTGG	TAAACTTCAGGGTGACCAAAAAATCA
UGC0003371	GAGGAGAGACACA	GCACCAACGATTG	GGTCAACAAATCATAAAGATATTGG	TAAACTTCAGGGTGACCAAAAAATCA
UGC0003372	GAGGAGAGACACA	TCTTATGCATAAC	GGTCAACAAATCATAAAGATATTGG	TAAACTTCAGGGTGACCAAAAAATCA
UGC0003373	GAGGAGAGACACA	TTAGGTGTGGACC	GGTCAACAAATCATAAAGATATTGG	TAAACTTCAGGGTGACCAAAAAATCA
UGC0003374	GAGGAGAGACACA	TTCTTCTGGAACA	GGTCAACAAATCATAAAGATATTGG	TAAACTTCAGGGTGACCAAAAAATCA
UGC0003375	GAGGAGAGACACA	AGCAAGTGGCTCT	GGTCAACAAATCATAAAGATATTGG	TAAACTTCAGGGTGACCAAAAAATCA
UGC0003376	GAGGAGAGACACA	TCAAGTCACTAAT	GGTCAACAAATCATAAAGATATTGG	TAAACTTCAGGGTGACCAAAAAATCA
UGC0003377	GAGGAGAGACACA	ATGAAGACTACTG	GGTCAACAAATCATAAAGATATTGG	TAAACTTCAGGGTGACCAAAAAATCA
UGC0003378	GAGGAGAGACACA	CACCGGTAGAACC	GGTCAACAAATCATAAAGATATTGG	TAAACTTCAGGGTGACCAAAAAATCA
UGC0003379	GAGGAGAGACACA	CAGAACAACGCAT	GGTCAACAAATCATAAAGATATTGG	TAAACTTCAGGGTGACCAAAAAATCA
UGC0003380	GAGGAGAGACACA	CCTGCCGAGAACG	GGTCAACAAATCATAAAGATATTGG	TAAACTTCAGGGTGACCAAAAAATCA
UGC0003381	GAGGAGAGACACA	GTGATGGAGCGGT	GGTCAACAAATCATAAAGATATTGG	TAAACTTCAGGGTGACCAAAAAATCA
UGC0003382	GAGGAGAGACACA	TACGAACTATAGC	GGTCAACAAATCATAAAGATATTGG	TAAACTTCAGGGTGACCAAAAAATCA
UGC0003383	GAGGAGAGACACA	TACGGACCGCTCA	GGTCAACAAATCATAAAGATATTGG	TAAACTTCAGGGTGACCAAAAAATCA
UGC0003384	GAGGAGAGACACA	TGGACGCTAGATC	GGTCAACAAATCATAAAGATATTGG	TAAACTTCAGGGTGACCAAAAAATCA
UGC0003385	GAGGAGAGACACA	AGTCTTCACCTCC	GGTCAACAAATCATAAAGATATTGG	TAAACTTCAGGGTGACCAAAAAATCA
UGC0003386	GAGGAGAGACACA	AGTGCTTATCCGT	GGTCAACAAATCATAAAGATATTGG	TAAACTTCAGGGTGACCAAAAAATCA
UGC0003387	GAGGAGAGACACA	ATCGCTGCCTGGC	GGTCAACAAATCATAAAGATATTGG	TAAACTTCAGGGTGACCAAAAAATCA
UGC0003388	GAGGAGAGACACA	ATGCTTGCGACAG	GGTCAACAAATCATAAAGATATTGG	TAAACTTCAGGGTGACCAAAAAATCA
UGC0003389	GAGGAGAGACACA	CAATCCTCAAGAG	GGTCAACAAATCATAAAGATATTGG	TAAACTTCAGGGTGACCAAAAAATCA
UGC0003390	GAGGAGAGACACA	CATGCACACCTCT	GGTCAACAAATCATAAAGATATTGG	TAAACTTCAGGGTGACCAAAAAATCA
UGC0003391	GAGGAGAGACACA	CGGAGAATATTAT	GGTCAACAAATCATAAAGATATTGG	TAAACTTCAGGGTGACCAAAAAATCA
UGC0003392	GAGGAGAGACACA	GAGCGAAGGTAGT	GGTCAACAAATCATAAAGATATTGG	TAAACTTCAGGGTGACCAAAAAATCA
UGC0003393	GAGGAGAGACACA	GGCGACTGTTCCT	GGTCAACAAATCATAAAGATATTGG	TAAACTTCAGGGTGACCAAAAAATCA
UGC0003394	GAGGAGAGACACA	GTCAGTTAACGAC	GGTCAACAAATCATAAAGATATTGG	TAAACTTCAGGGTGACCAAAAAATCA
UGC0003395	GAGGAGAGACACA	TCCACAGATACAG	GGTCAACAAATCATAAAGATATTGG	TAAACTTCAGGGTGACCAAAAAATCA
UGC0003396	GAGGAGAGACACA	TCGAGTTGTAACT	GGTCAACAAATCATAAAGATATTGG	TAAACTTCAGGGTGACCAAAAAATCA
UGC0003397	GAGGAGAGACACA	TCGGTCTTAGACG	GGTCAACAAATCATAAAGATATTGG	TAAACTTCAGGGTGACCAAAAAATCA
UGC0003398	GAGGAGAGACACA	TCTAAGGAGTTAT	GGTCAACAAATCATAAAGATATTGG	TAAACTTCAGGGTGACCAAAAAATCA
UGC0003399	GAGGAGAGACACA	TCTATCTCTCGCT	GGTCAACAAATCATAAAGATATTGG	TAAACTTCAGGGTGACCAAAAAATCA
UGC0003400	GAGGAGAGACACA	TGTGAAGTTGCCA	GGTCAACAAATCATAAAGATATTGG	TAAACTTCAGGGTGACCAAAAAATCA
UGC0003401	GAGGAGAGACACA	TTACCATTCCTCA	GGTCAACAAATCATAAAGATATTGG	TAAACTTCAGGGTGACCAAAAAATCA
UGC0003402	GAGGAGAGACACA	AGATTCTACACAA	GGTCAACAAATCATAAAGATATTGG	TAAACTTCAGGGTGACCAAAAAATCA
UGC0003403	GAGGAGAGACACA	ATGCGATTAATTG	GGTCAACAAATCATAAAGATATTGG	TAAACTTCAGGGTGACCAAAAAATCA
UGC0003404	GAGGAGAGACACA	CCGTAGTGTTGAT	GGTCAACAAATCATAAAGATATTGG	TAAACTTCAGGGTGACCAAAAAATCA
UGC0003405	GAGGAGAGACACA	CCTGTACCATTGT	GGTCAACAAATCATAAAGATATTGG	TAAACTTCAGGGTGACCAAAAAATCA
UGC0003406	GAGGAGAGACACA	GGCTGTTACAACA	GGTCAACAAATCATAAAGATATTGG	TAAACTTCAGGGTGACCAAAAAATCA
UGC0003407	GAGGAGAGACACA	GGTTCAATGACGC	GGTCAACAAATCATAAAGATATTGG	TAAACTTCAGGGTGACCAAAAAATCA
UGC0003408	GAGGAGAGACACA	GGTTCCTGCACTT	GGTCAACAAATCATAAAGATATTGG	TAAACTTCAGGGTGACCAAAAAATCA
UGC0003409	GAGGAGAGACACA	GTCCAACTTCAGT	GGTCAACAAATCATAAAGATATTGG	TAAACTTCAGGGTGACCAAAAAATCA
UGC0003410	GAGGAGAGACACA	GTCCAGGCCTTCT	GGTCAACAAATCATAAAGATATTGG	TAAACTTCAGGGTGACCAAAAAATCA
UGC0003411	GAGGAGAGACACA	GTGACGCCGTATT	GGTCAACAAATCATAAAGATATTGG	TAAACTTCAGGGTGACCAAAAAATCA
UGC0003412	GAGGAGAGACACA	TGCAGCAACCAGC	GGTCAACAAATCATAAAGATATTGG	TAAACTTCAGGGTGACCAAAAAATCA
UGC0003413	GAGGAGAGACACA	TGGACATGGCATT	GGTCAACAAATCATAAAGATATTGG	TAAACTTCAGGGTGACCAAAAAATCA
UGC0003414	GAGGAGAGACACA	TGGTGGTCATTCA	GGTCAACAAATCATAAAGATATTGG	TAAACTTCAGGGTGACCAAAAAATCA
UGC0003415	GAGGAGAGACACA	TTACCAGAGCCTG	GGTCAACAAATCATAAAGATATTGG	TAAACTTCAGGGTGACCAAAAAATCA
UGC0003416	GAGGAGAGACACA	TTCCGCGGCATAG	GGTCAACAAATCATAAAGATATTGG	TAAACTTCAGGGTGACCAAAAAATCA
UGC0003417	GAGGAGAGACACA	ACAACCATTGGCA	GGTCAACAAATCATAAAGATATTGG	TAAACTTCAGGGTGACCAAAAAATCA
UGC0003418	GAGGAGAGACACA	AGCCTAGCCAACT	GGTCAACAAATCATAAAGATATTGG	TAAACTTCAGGGTGACCAAAAAATCA
UGC0003419	GAGGAGAGACACA	ATAATCGAGGCTT	GGTCAACAAATCATAAAGATATTGG	TAAACTTCAGGGTGACCAAAAAATCA
UGC0003420	GAGGAGAGACACA	CTGAGTCAGAAGT	GGTCAACAAATCATAAAGATATTGG	TAAACTTCAGGGTGACCAAAAAATCA
NEG06	GAGGAGAGACACA	GATAGGCGCCTTG	GGTCAACAAATCATAAAGATATTGG	TAAACTTCAGGGTGACCAAAAAATCA
UGC0003516	TTATTCGCACACT	ATCCGGTCGGAGA	GGTCAACAAATCATAAAGATATTGG	TAAACTTCAGGGTGACCAAAAAATCA
UGC0003517	TTATTCGCACACT	CTGAGGTGATCAG	GGTCAACAAATCATAAAGATATTGG	TAAACTTCAGGGTGACCAAAAAATCA
UGC0003518	TTATTCGCACACT	AGTGTCCTGCTAG	GGTCAACAAATCATAAAGATATTGG	TAAACTTCAGGGTGACCAAAAAATCA
UGC0003519	TTATTCGCACACT	ATAAGCAATTCGA	GGTCAACAAATCATAAAGATATTGG	TAAACTTCAGGGTGACCAAAAAATCA
UGC0003520	TTATTCGCACACT	ATCTAACAGGACC	GGTCAACAAATCATAAAGATATTGG	TAAACTTCAGGGTGACCAAAAAATCA
UGC0003521	TTATTCGCACACT	CATTATATAGCCA	GGTCAACAAATCATAAAGATATTGG	TAAACTTCAGGGTGACCAAAAAATCA
UGC0003522	TTATTCGCACACT	CCTGATTACGTAA	GGTCAACAAATCATAAAGATATTGG	TAAACTTCAGGGTGACCAAAAAATCA
UGC0003523	TTATTCGCACACT	CTAATACACACCG	GGTCAACAAATCATAAAGATATTGG	TAAACTTCAGGGTGACCAAAAAATCA
UGC0003524	TTATTCGCACACT	TTATGACCGTTGC	GGTCAACAAATCATAAAGATATTGG	TAAACTTCAGGGTGACCAAAAAATCA
UGC0003525	TTATTCGCACACT	TTCTCGGCCGCAT	GGTCAACAAATCATAAAGATATTGG	TAAACTTCAGGGTGACCAAAAAATCA
UGC0003526	TTATTCGCACACT	TTGGCGGTAAGAA	GGTCAACAAATCATAAAGATATTGG	TAAACTTCAGGGTGACCAAAAAATCA
UGC0003527	TTATTCGCACACT	ACTTGTGCACCTG	GGTCAACAAATCATAAAGATATTGG	TAAACTTCAGGGTGACCAAAAAATCA
UGC0003528	TTATTCGCACACT	CATGCCTTGATAC	GGTCAACAAATCATAAAGATATTGG	TAAACTTCAGGGTGACCAAAAAATCA
UGC0003529	TTATTCGCACACT	CTGACGTTCGGTA	GGTCAACAAATCATAAAGATATTGG	TAAACTTCAGGGTGACCAAAAAATCA
UGC0003530	TTATTCGCACACT	GAGGAGAGACACA	GGTCAACAAATCATAAAGATATTGG	TAAACTTCAGGGTGACCAAAAAATCA
UGC0003531	TTATTCGCACACT	GCCGGTCCAAGTG	GGTCAACAAATCATAAAGATATTGG	TAAACTTCAGGGTGACCAAAAAATCA
UGC0003532	TTATTCGCACACT	TTGCGTCTCACGC	GGTCAACAAATCATAAAGATATTGG	TAAACTTCAGGGTGACCAAAAAATCA
UGC0003533	TTATTCGCACACT	TTATTCGCACACT	GGTCAACAAATCATAAAGATATTGG	TAAACTTCAGGGTGACCAAAAAATCA
UGC0003534	TTATTCGCACACT	TGCACAGGCGGCA	GGTCAACAAATCATAAAGATATTGG	TAAACTTCAGGGTGACCAAAAAATCA
UGC0003535	TTATTCGCACACT	AACATGTGGTAAG	GGTCAACAAATCATAAAGATATTGG	TAAACTTCAGGGTGACCAAAAAATCA
UGC0003536	TTATTCGCACACT	ACGCGCTCTTATA	GGTCAACAAATCATAAAGATATTGG	TAAACTTCAGGGTGACCAAAAAATCA
UGC0003537	TTATTCGCACACT	CAATGTTAATGGT	GGTCAACAAATCATAAAGATATTGG	TAAACTTCAGGGTGACCAAAAAATCA
UGC0003538	TTATTCGCACACT	CTAGGATATAGTT	GGTCAACAAATCATAAAGATATTGG	TAAACTTCAGGGTGACCAAAAAATCA
UGC0003539	TTATTCGCACACT	CTGTAGGCGAGGA	GGTCAACAAATCATAAAGATATTGG	TAAACTTCAGGGTGACCAAAAAATCA
UGC0003540	TTATTCGCACACT	CTGTCGAGGCGAC	GGTCAACAAATCATAAAGATATTGG	TAAACTTCAGGGTGACCAAAAAATCA
UGC0003541	TTATTCGCACACT	GACTAATGAGGAA	GGTCAACAAATCATAAAGATATTGG	TAAACTTCAGGGTGACCAAAAAATCA
UGC0003542	TTATTCGCACACT	TATCCGTAATCAT	GGTCAACAAATCATAAAGATATTGG	TAAACTTCAGGGTGACCAAAAAATCA
UGC0003543	TTATTCGCACACT	TCCTGGAGGATAA	GGTCAACAAATCATAAAGATATTGG	TAAACTTCAGGGTGACCAAAAAATCA
UGC0003544	TTATTCGCACACT	TCTACTGTTGTGC	GGTCAACAAATCATAAAGATATTGG	TAAACTTCAGGGTGACCAAAAAATCA
UGC0003545	TTATTCGCACACT	TGTATATTCAGCG	GGTCAACAAATCATAAAGATATTGG	TAAACTTCAGGGTGACCAAAAAATCA
UGC0003546	TTATTCGCACACT	ACATCAGTAGTTC	GGTCAACAAATCATAAAGATATTGG	TAAACTTCAGGGTGACCAAAAAATCA
UGC0003547	TTATTCGCACACT	AGCGCTGGACCAA	GGTCAACAAATCATAAAGATATTGG	TAAACTTCAGGGTGACCAAAAAATCA
UGC0003548	TTATTCGCACACT	CAAGATCGGTACC	GGTCAACAAATCATAAAGATATTGG	TAAACTTCAGGGTGACCAAAAAATCA
UGC0003549	TTATTCGCACACT	CCAGCCTGACGGT	GGTCAACAAATCATAAAGATATTGG	TAAACTTCAGGGTGACCAAAAAATCA
UGC0003550	TTATTCGCACACT	CCGAAGCCGGTTC	GGTCAACAAATCATAAAGATATTGG	TAAACTTCAGGGTGACCAAAAAATCA
UGC0003551	TTATTCGCACACT	CCGAGCAGCTGTT	GGTCAACAAATCATAAAGATATTGG	TAAACTTCAGGGTGACCAAAAAATCA
UGC0003552	TTATTCGCACACT	CCTCCGCACAATC	GGTCAACAAATCATAAAGATATTGG	TAAACTTCAGGGTGACCAAAAAATCA
UGC0003553	TTATTCGCACACT	CTCTAACCTATTA	GGTCAACAAATCATAAAGATATTGG	TAAACTTCAGGGTGACCAAAAAATCA
UGC0003554	TTATTCGCACACT	GCACCTTGACATA	GGTCAACAAATCATAAAGATATTGG	TAAACTTCAGGGTGACCAAAAAATCA
UGC0003555	TTATTCGCACACT	TAAGCGTGCTGAA	GGTCAACAAATCATAAAGATATTGG	TAAACTTCAGGGTGACCAAAAAATCA
UGC0003556	TTATTCGCACACT	TTCGGCACAGGAG	GGTCAACAAATCATAAAGATATTGG	TAAACTTCAGGGTGACCAAAAAATCA
UGC0003557	TTATTCGCACACT	AGACTCGATTGAG	GGTCAACAAATCATAAAGATATTGG	TAAACTTCAGGGTGACCAAAAAATCA
UGC0003558	TTATTCGCACACT	ATCCTTCTGTTCT	GGTCAACAAATCATAAAGATATTGG	TAAACTTCAGGGTGACCAAAAAATCA
UGC0003559	TTATTCGCACACT	CGTTACTTAGGTC	GGTCAACAAATCATAAAGATATTGG	TAAACTTCAGGGTGACCAAAAAATCA
UGC0003560	TTATTCGCACACT	CTGGTTGGCTATC	GGTCAACAAATCATAAAGATATTGG	TAAACTTCAGGGTGACCAAAAAATCA
UGC0003561	TTATTCGCACACT	GCACCAACGATTG	GGTCAACAAATCATAAAGATATTGG	TAAACTTCAGGGTGACCAAAAAATCA
UGC0003562	TTATTCGCACACT	TCTTATGCATAAC	GGTCAACAAATCATAAAGATATTGG	TAAACTTCAGGGTGACCAAAAAATCA
UGC0003563	TTATTCGCACACT	TTAGGTGTGGACC	GGTCAACAAATCATAAAGATATTGG	TAAACTTCAGGGTGACCAAAAAATCA
UGC0003564	TTATTCGCACACT	TTCTTCTGGAACA	GGTCAACAAATCATAAAGATATTGG	TAAACTTCAGGGTGACCAAAAAATCA
UGC0003565	TTATTCGCACACT	AGCAAGTGGCTCT	GGTCAACAAATCATAAAGATATTGG	TAAACTTCAGGGTGACCAAAAAATCA
UGC0003566	TTATTCGCACACT	TCAAGTCACTAAT	GGTCAACAAATCATAAAGATATTGG	TAAACTTCAGGGTGACCAAAAAATCA
UGC0003567	TTATTCGCACACT	ATGAAGACTACTG	GGTCAACAAATCATAAAGATATTGG	TAAACTTCAGGGTGACCAAAAAATCA
UGC0003568	TTATTCGCACACT	CACCGGTAGAACC	GGTCAACAAATCATAAAGATATTGG	TAAACTTCAGGGTGACCAAAAAATCA
UGC0003569	TTATTCGCACACT	CAGAACAACGCAT	GGTCAACAAATCATAAAGATATTGG	TAAACTTCAGGGTGACCAAAAAATCA
UGC0003570	TTATTCGCACACT	CCTGCCGAGAACG	GGTCAACAAATCATAAAGATATTGG	TAAACTTCAGGGTGACCAAAAAATCA
UGC0003571	TTATTCGCACACT	GTGATGGAGCGGT	GGTCAACAAATCATAAAGATATTGG	TAAACTTCAGGGTGACCAAAAAATCA
UGC0003572	TTATTCGCACACT	TACGAACTATAGC	GGTCAACAAATCATAAAGATATTGG	TAAACTTCAGGGTGACCAAAAAATCA
UGC0003573	TTATTCGCACACT	TACGGACCGCTCA	GGTCAACAAATCATAAAGATATTGG	TAAACTTCAGGGTGACCAAAAAATCA
UGC0003574	TTATTCGCACACT	TGGACGCTAGATC	GGTCAACAAATCATAAAGATATTGG	TAAACTTCAGGGTGACCAAAAAATCA
UGC0003575	TTATTCGCACACT	AGTCTTCACCTCC	GGTCAACAAATCATAAAGATATTGG	TAAACTTCAGGGTGACCAAAAAATCA
UGC0003576	TTATTCGCACACT	AGTGCTTATCCGT	GGTCAACAAATCATAAAGATATTGG	TAAACTTCAGGGTGACCAAAAAATCA
UGC0003577	TTATTCGCACACT	ATCGCTGCCTGGC	GGTCAACAAATCATAAAGATATTGG	TAAACTTCAGGGTGACCAAAAAATCA
UGC0003578	TTATTCGCACACT	ATGCTTGCGACAG	GGTCAACAAATCATAAAGATATTGG	TAAACTTCAGGGTGACCAAAAAATCA
UGC0003579	TTATTCGCACACT	CAATCCTCAAGAG	GGTCAACAAATCATAAAGATATTGG	TAAACTTCAGGGTGACCAAAAAATCA
UGC0003580	TTATTCGCACACT	CATGCACACCTCT	GGTCAACAAATCATAAAGATATTGG	TAAACTTCAGGGTGACCAAAAAATCA
UGC0003581	TTATTCGCACACT	CGGAGAATATTAT	GGTCAACAAATCATAAAGATATTGG	TAAACTTCAGGGTGACCAAAAAATCA
UGC0003582	TTATTCGCACACT	GAGCGAAGGTAGT	GGTCAACAAATCATAAAGATATTGG	TAAACTTCAGGGTGACCAAAAAATCA
UGC0003583	TTATTCGCACACT	GGCGACTGTTCCT	GGTCAACAAATCATAAAGATATTGG	TAAACTTCAGGGTGACCAAAAAATCA
UGC0003584	TTATTCGCACACT	GTCAGTTAACGAC	GGTCAACAAATCATAAAGATATTGG	TAAACTTCAGGGTGACCAAAAAATCA
UGC0003585	TTATTCGCACACT	TCCACAGATACAG	GGTCAACAAATCATAAAGATATTGG	TAAACTTCAGGGTGACCAAAAAATCA
UGC0003586	TTATTCGCACACT	TCGAGTTGTAACT	GGTCAACAAATCATAAAGATATTGG	TAAACTTCAGGGTGACCAAAAAATCA
UGC0003587	TTATTCGCACACT	TCGGTCTTAGACG	GGTCAACAAATCATAAAGATATTGG	TAAACTTCAGGGTGACCAAAAAATCA
UGC0003588	TTATTCGCACACT	TCTAAGGAGTTAT	GGTCAACAAATCATAAAGATATTGG	TAAACTTCAGGGTGACCAAAAAATCA
UGC0003589	TTATTCGCACACT	TCTATCTCTCGCT	GGTCAACAAATCATAAAGATATTGG	TAAACTTCAGGGTGACCAAAAAATCA
UGC0003590	TTATTCGCACACT	TGTGAAGTTGCCA	GGTCAACAAATCATAAAGATATTGG	TAAACTTCAGGGTGACCAAAAAATCA
UGC0003591	TTATTCGCACACT	TTACCATTCCTCA	GGTCAACAAATCATAAAGATATTGG	TAAACTTCAGGGTGACCAAAAAATCA
UGC0003592	TTATTCGCACACT	AGATTCTACACAA	GGTCAACAAATCATAAAGATATTGG	TAAACTTCAGGGTGACCAAAAAATCA
UGC0003593	TTATTCGCACACT	ATGCGATTAATTG	GGTCAACAAATCATAAAGATATTGG	TAAACTTCAGGGTGACCAAAAAATCA
UGC0003594	TTATTCGCACACT	CCGTAGTGTTGAT	GGTCAACAAATCATAAAGATATTGG	TAAACTTCAGGGTGACCAAAAAATCA
UGC0003595	TTATTCGCACACT	CCTGTACCATTGT	GGTCAACAAATCATAAAGATATTGG	TAAACTTCAGGGTGACCAAAAAATCA
UGC0003596	TTATTCGCACACT	GGCTGTTACAACA	GGTCAACAAATCATAAAGATATTGG	TAAACTTCAGGGTGACCAAAAAATCA
UGC0003597	TTATTCGCACACT	GGTTCAATGACGC	GGTCAACAAATCATAAAGATATTGG	TAAACTTCAGGGTGACCAAAAAATCA
UGC0003598	TTATTCGCACACT	GGTTCCTGCACTT	GGTCAACAAATCATAAAGATATTGG	TAAACTTCAGGGTGACCAAAAAATCA
UGC0003599	TTATTCGCACACT	GTCCAACTTCAGT	GGTCAACAAATCATAAAGATATTGG	TAAACTTCAGGGTGACCAAAAAATCA
UGC0003600	TTATTCGCACACT	GTCCAGGCCTTCT	GGTCAACAAATCATAAAGATATTGG	TAAACTTCAGGGTGACCAAAAAATCA
UGC0003601	TTATTCGCACACT	GTGACGCCGTATT	GGTCAACAAATCATAAAGATATTGG	TAAACTTCAGGGTGACCAAAAAATCA
UGC0003602	TTATTCGCACACT	TGCAGCAACCAGC	GGTCAACAAATCATAAAGATATTGG	TAAACTTCAGGGTGACCAAAAAATCA
UGC0003603	TTATTCGCACACT	TGGACATGGCATT	GGTCAACAAATCATAAAGATATTGG	TAAACTTCAGGGTGACCAAAAAATCA
UGC0003604	TTATTCGCACACT	TGGTGGTCATTCA	GGTCAACAAATCATAAAGATATTGG	TAAACTTCAGGGTGACCAAAAAATCA
UGC0003605	TTATTCGCACACT	TTACCAGAGCCTG	GGTCAACAAATCATAAAGATATTGG	TAAACTTCAGGGTGACCAAAAAATCA
UGC0003606	TTATTCGCACACT	TTCCGCGGCATAG	GGTCAACAAATCATAAAGATATTGG	TAAACTTCAGGGTGACCAAAAAATCA
UGC0003607	TTATTCGCACACT	ACAACCATTGGCA	GGTCAACAAATCATAAAGATATTGG	TAAACTTCAGGGTGACCAAAAAATCA
UGC0003608	TTATTCGCACACT	AGCCTAGCCAACT	GGTCAACAAATCATAAAGATATTGG	TAAACTTCAGGGTGACCAAAAAATCA
UGC0003609	TTATTCGCACACT	ATAATCGAGGCTT	GGTCAACAAATCATAAAGATATTGG	TAAACTTCAGGGTGACCAAAAAATCA
UGC0003610	TTATTCGCACACT	CTGAGTCAGAAGT	GGTCAACAAATCATAAAGATATTGG	TAAACTTCAGGGTGACCAAAAAATCA
NAflyinside	TTATTCGCACACT	GATAGGCGCCTTG	GGTCAACAAATCATAAAGATATTGG	TAAACTTCAGGGTGACCAAAAAATCA
UGC0003706	TGCACAGGCGGCA	ATCCGGTCGGAGA	GGTCAACAAATCATAAAGATATTGG	TAAACTTCAGGGTGACCAAAAAATCA
UGC0003707	TGCACAGGCGGCA	CTGAGGTGATCAG	GGTCAACAAATCATAAAGATATTGG	TAAACTTCAGGGTGACCAAAAAATCA
UGC0003708	TGCACAGGCGGCA	AGTGTCCTGCTAG	GGTCAACAAATCATAAAGATATTGG	TAAACTTCAGGGTGACCAAAAAATCA
UGC0003709	TGCACAGGCGGCA	ATAAGCAATTCGA	GGTCAACAAATCATAAAGATATTGG	TAAACTTCAGGGTGACCAAAAAATCA
UGC0003710	TGCACAGGCGGCA	ATCTAACAGGACC	GGTCAACAAATCATAAAGATATTGG	TAAACTTCAGGGTGACCAAAAAATCA
UGC0003711	TGCACAGGCGGCA	CATTATATAGCCA	GGTCAACAAATCATAAAGATATTGG	TAAACTTCAGGGTGACCAAAAAATCA
UGC0003712	TGCACAGGCGGCA	CCTGATTACGTAA	GGTCAACAAATCATAAAGATATTGG	TAAACTTCAGGGTGACCAAAAAATCA
UGC0003713	TGCACAGGCGGCA	CTAATACACACCG	GGTCAACAAATCATAAAGATATTGG	TAAACTTCAGGGTGACCAAAAAATCA
UGC0003714	TGCACAGGCGGCA	TTATGACCGTTGC	GGTCAACAAATCATAAAGATATTGG	TAAACTTCAGGGTGACCAAAAAATCA
UGC0003715	TGCACAGGCGGCA	TTCTCGGCCGCAT	GGTCAACAAATCATAAAGATATTGG	TAAACTTCAGGGTGACCAAAAAATCA
UGC0003716	TGCACAGGCGGCA	TTGGCGGTAAGAA	GGTCAACAAATCATAAAGATATTGG	TAAACTTCAGGGTGACCAAAAAATCA
UGC0003717	TGCACAGGCGGCA	ACTTGTGCACCTG	GGTCAACAAATCATAAAGATATTGG	TAAACTTCAGGGTGACCAAAAAATCA
UGC0003718	TGCACAGGCGGCA	CATGCCTTGATAC	GGTCAACAAATCATAAAGATATTGG	TAAACTTCAGGGTGACCAAAAAATCA
UGC0003719	TGCACAGGCGGCA	CTGACGTTCGGTA	GGTCAACAAATCATAAAGATATTGG	TAAACTTCAGGGTGACCAAAAAATCA
UGC0003720	TGCACAGGCGGCA	GAGGAGAGACACA	GGTCAACAAATCATAAAGATATTGG	TAAACTTCAGGGTGACCAAAAAATCA
UGC0003721	TGCACAGGCGGCA	GCCGGTCCAAGTG	GGTCAACAAATCATAAAGATATTGG	TAAACTTCAGGGTGACCAAAAAATCA
UGC0003722	TGCACAGGCGGCA	TTGCGTCTCACGC	GGTCAACAAATCATAAAGATATTGG	TAAACTTCAGGGTGACCAAAAAATCA
UGC0003723	TGCACAGGCGGCA	TTATTCGCACACT	GGTCAACAAATCATAAAGATATTGG	TAAACTTCAGGGTGACCAAAAAATCA
UGC0003724	TGCACAGGCGGCA	TGCACAGGCGGCA	GGTCAACAAATCATAAAGATATTGG	TAAACTTCAGGGTGACCAAAAAATCA
UGC0003725	TGCACAGGCGGCA	AACATGTGGTAAG	GGTCAACAAATCATAAAGATATTGG	TAAACTTCAGGGTGACCAAAAAATCA
UGC0003726	TGCACAGGCGGCA	ACGCGCTCTTATA	GGTCAACAAATCATAAAGATATTGG	TAAACTTCAGGGTGACCAAAAAATCA
UGC0003727	TGCACAGGCGGCA	CAATGTTAATGGT	GGTCAACAAATCATAAAGATATTGG	TAAACTTCAGGGTGACCAAAAAATCA
UGC0003728	TGCACAGGCGGCA	CTAGGATATAGTT	GGTCAACAAATCATAAAGATATTGG	TAAACTTCAGGGTGACCAAAAAATCA
UGC0003729	TGCACAGGCGGCA	CTGTAGGCGAGGA	GGTCAACAAATCATAAAGATATTGG	TAAACTTCAGGGTGACCAAAAAATCA
UGC0003730	TGCACAGGCGGCA	CTGTCGAGGCGAC	GGTCAACAAATCATAAAGATATTGG	TAAACTTCAGGGTGACCAAAAAATCA
UGC0003731	TGCACAGGCGGCA	GACTAATGAGGAA	GGTCAACAAATCATAAAGATATTGG	TAAACTTCAGGGTGACCAAAAAATCA
UGC0003732	TGCACAGGCGGCA	TATCCGTAATCAT	GGTCAACAAATCATAAAGATATTGG	TAAACTTCAGGGTGACCAAAAAATCA
UGC0003733	TGCACAGGCGGCA	TCCTGGAGGATAA	GGTCAACAAATCATAAAGATATTGG	TAAACTTCAGGGTGACCAAAAAATCA
UGC0003734	TGCACAGGCGGCA	TCTACTGTTGTGC	GGTCAACAAATCATAAAGATATTGG	TAAACTTCAGGGTGACCAAAAAATCA
UGC0003735	TGCACAGGCGGCA	TGTATATTCAGCG	GGTCAACAAATCATAAAGATATTGG	TAAACTTCAGGGTGACCAAAAAATCA
UGC0003736	TGCACAGGCGGCA	ACATCAGTAGTTC	GGTCAACAAATCATAAAGATATTGG	TAAACTTCAGGGTGACCAAAAAATCA
UGC0003737	TGCACAGGCGGCA	AGCGCTGGACCAA	GGTCAACAAATCATAAAGATATTGG	TAAACTTCAGGGTGACCAAAAAATCA
UGC0003738	TGCACAGGCGGCA	CAAGATCGGTACC	GGTCAACAAATCATAAAGATATTGG	TAAACTTCAGGGTGACCAAAAAATCA
UGC0003739	TGCACAGGCGGCA	CCAGCCTGACGGT	GGTCAACAAATCATAAAGATATTGG	TAAACTTCAGGGTGACCAAAAAATCA
UGC0003740	TGCACAGGCGGCA	CCGAAGCCGGTTC	GGTCAACAAATCATAAAGATATTGG	TAAACTTCAGGGTGACCAAAAAATCA
UGC0003741	TGCACAGGCGGCA	CCGAGCAGCTGTT	GGTCAACAAATCATAAAGATATTGG	TAAACTTCAGGGTGACCAAAAAATCA
UGC0003742	TGCACAGGCGGCA	CCTCCGCACAATC	GGTCAACAAATCATAAAGATATTGG	TAAACTTCAGGGTGACCAAAAAATCA
UGC0003743	TGCACAGGCGGCA	CTCTAACCTATTA	GGTCAACAAATCATAAAGATATTGG	TAAACTTCAGGGTGACCAAAAAATCA
UGC0003744	TGCACAGGCGGCA	GCACCTTGACATA	GGTCAACAAATCATAAAGATATTGG	TAAACTTCAGGGTGACCAAAAAATCA
UGC0003745	TGCACAGGCGGCA	TAAGCGTGCTGAA	GGTCAACAAATCATAAAGATATTGG	TAAACTTCAGGGTGACCAAAAAATCA
UGC0003746	TGCACAGGCGGCA	TTCGGCACAGGAG	GGTCAACAAATCATAAAGATATTGG	TAAACTTCAGGGTGACCAAAAAATCA
UGC0003747	TGCACAGGCGGCA	AGACTCGATTGAG	GGTCAACAAATCATAAAGATATTGG	TAAACTTCAGGGTGACCAAAAAATCA
UGC0003748	TGCACAGGCGGCA	ATCCTTCTGTTCT	GGTCAACAAATCATAAAGATATTGG	TAAACTTCAGGGTGACCAAAAAATCA
UGC0003749	TGCACAGGCGGCA	CGTTACTTAGGTC	GGTCAACAAATCATAAAGATATTGG	TAAACTTCAGGGTGACCAAAAAATCA
UGC0003750	TGCACAGGCGGCA	CTGGTTGGCTATC	GGTCAACAAATCATAAAGATATTGG	TAAACTTCAGGGTGACCAAAAAATCA
UGC0003751	TGCACAGGCGGCA	GCACCAACGATTG	GGTCAACAAATCATAAAGATATTGG	TAAACTTCAGGGTGACCAAAAAATCA
UGC0003752	TGCACAGGCGGCA	TCTTATGCATAAC	GGTCAACAAATCATAAAGATATTGG	TAAACTTCAGGGTGACCAAAAAATCA
UGC0003753	TGCACAGGCGGCA	TTAGGTGTGGACC	GGTCAACAAATCATAAAGATATTGG	TAAACTTCAGGGTGACCAAAAAATCA
UGC0003754	TGCACAGGCGGCA	TTCTTCTGGAACA	GGTCAACAAATCATAAAGATATTGG	TAAACTTCAGGGTGACCAAAAAATCA
UGC0003755	TGCACAGGCGGCA	AGCAAGTGGCTCT	GGTCAACAAATCATAAAGATATTGG	TAAACTTCAGGGTGACCAAAAAATCA
UGC0003756	TGCACAGGCGGCA	TCAAGTCACTAAT	GGTCAACAAATCATAAAGATATTGG	TAAACTTCAGGGTGACCAAAAAATCA
UGC0003757	TGCACAGGCGGCA	ATGAAGACTACTG	GGTCAACAAATCATAAAGATATTGG	TAAACTTCAGGGTGACCAAAAAATCA
UGC0003758	TGCACAGGCGGCA	CACCGGTAGAACC	GGTCAACAAATCATAAAGATATTGG	TAAACTTCAGGGTGACCAAAAAATCA
UGC0003759	TGCACAGGCGGCA	CAGAACAACGCAT	GGTCAACAAATCATAAAGATATTGG	TAAACTTCAGGGTGACCAAAAAATCA
UGC0003760	TGCACAGGCGGCA	CCTGCCGAGAACG	GGTCAACAAATCATAAAGATATTGG	TAAACTTCAGGGTGACCAAAAAATCA
UGC0003761	TGCACAGGCGGCA	GTGATGGAGCGGT	GGTCAACAAATCATAAAGATATTGG	TAAACTTCAGGGTGACCAAAAAATCA
UGC0003762	TGCACAGGCGGCA	TACGAACTATAGC	GGTCAACAAATCATAAAGATATTGG	TAAACTTCAGGGTGACCAAAAAATCA
UGC0003763	TGCACAGGCGGCA	TACGGACCGCTCA	GGTCAACAAATCATAAAGATATTGG	TAAACTTCAGGGTGACCAAAAAATCA
UGC0003764	TGCACAGGCGGCA	TGGACGCTAGATC	GGTCAACAAATCATAAAGATATTGG	TAAACTTCAGGGTGACCAAAAAATCA
UGC0003765	TGCACAGGCGGCA	AGTCTTCACCTCC	GGTCAACAAATCATAAAGATATTGG	TAAACTTCAGGGTGACCAAAAAATCA
UGC0003766	TGCACAGGCGGCA	AGTGCTTATCCGT	GGTCAACAAATCATAAAGATATTGG	TAAACTTCAGGGTGACCAAAAAATCA
UGC0003767	TGCACAGGCGGCA	ATCGCTGCCTGGC	GGTCAACAAATCATAAAGATATTGG	TAAACTTCAGGGTGACCAAAAAATCA
UGC0003768	TGCACAGGCGGCA	ATGCTTGCGACAG	GGTCAACAAATCATAAAGATATTGG	TAAACTTCAGGGTGACCAAAAAATCA
UGC0003769	TGCACAGGCGGCA	CAATCCTCAAGAG	GGTCAACAAATCATAAAGATATTGG	TAAACTTCAGGGTGACCAAAAAATCA
UGC0003770	TGCACAGGCGGCA	CATGCACACCTCT	GGTCAACAAATCATAAAGATATTGG	TAAACTTCAGGGTGACCAAAAAATCA
UGC0003771	TGCACAGGCGGCA	CGGAGAATATTAT	GGTCAACAAATCATAAAGATATTGG	TAAACTTCAGGGTGACCAAAAAATCA
UGC0003772	TGCACAGGCGGCA	GAGCGAAGGTAGT	GGTCAACAAATCATAAAGATATTGG	TAAACTTCAGGGTGACCAAAAAATCA
UGC0003773	TGCACAGGCGGCA	GGCGACTGTTCCT	GGTCAACAAATCATAAAGATATTGG	TAAACTTCAGGGTGACCAAAAAATCA
UGC0003774	TGCACAGGCGGCA	GTCAGTTAACGAC	GGTCAACAAATCATAAAGATATTGG	TAAACTTCAGGGTGACCAAAAAATCA
UGC0003775	TGCACAGGCGGCA	TCCACAGATACAG	GGTCAACAAATCATAAAGATATTGG	TAAACTTCAGGGTGACCAAAAAATCA
UGC0003776	TGCACAGGCGGCA	TCGAGTTGTAACT	GGTCAACAAATCATAAAGATATTGG	TAAACTTCAGGGTGACCAAAAAATCA
UGC0003777	TGCACAGGCGGCA	TCGGTCTTAGACG	GGTCAACAAATCATAAAGATATTGG	TAAACTTCAGGGTGACCAAAAAATCA
UGC0003778	TGCACAGGCGGCA	TCTAAGGAGTTAT	GGTCAACAAATCATAAAGATATTGG	TAAACTTCAGGGTGACCAAAAAATCA
UGC0003779	TGCACAGGCGGCA	TCTATCTCTCGCT	GGTCAACAAATCATAAAGATATTGG	TAAACTTCAGGGTGACCAAAAAATCA
UGC0003780	TGCACAGGCGGCA	TGTGAAGTTGCCA	GGTCAACAAATCATAAAGATATTGG	TAAACTTCAGGGTGACCAAAAAATCA
UGC0003781	TGCACAGGCGGCA	TTACCATTCCTCA	GGTCAACAAATCATAAAGATATTGG	TAAACTTCAGGGTGACCAAAAAATCA
UGC0003782	TGCACAGGCGGCA	AGATTCTACACAA	GGTCAACAAATCATAAAGATATTGG	TAAACTTCAGGGTGACCAAAAAATCA
UGC0003783	TGCACAGGCGGCA	ATGCGATTAATTG	GGTCAACAAATCATAAAGATATTGG	TAAACTTCAGGGTGACCAAAAAATCA
UGC0003784	TGCACAGGCGGCA	CCGTAGTGTTGAT	GGTCAACAAATCATAAAGATATTGG	TAAACTTCAGGGTGACCAAAAAATCA
UGC0003785	TGCACAGGCGGCA	CCTGTACCATTGT	GGTCAACAAATCATAAAGATATTGG	TAAACTTCAGGGTGACCAAAAAATCA
UGC0003786	TGCACAGGCGGCA	GGCTGTTACAACA	GGTCAACAAATCATAAAGATATTGG	TAAACTTCAGGGTGACCAAAAAATCA
UGC0003787	TGCACAGGCGGCA	GGTTCAATGACGC	GGTCAACAAATCATAAAGATATTGG	TAAACTTCAGGGTGACCAAAAAATCA
UGC0003788	TGCACAGGCGGCA	GGTTCCTGCACTT	GGTCAACAAATCATAAAGATATTGG	TAAACTTCAGGGTGACCAAAAAATCA
UGC0003789	TGCACAGGCGGCA	GTCCAACTTCAGT	GGTCAACAAATCATAAAGATATTGG	TAAACTTCAGGGTGACCAAAAAATCA
UGC0003790	TGCACAGGCGGCA	GTCCAGGCCTTCT	GGTCAACAAATCATAAAGATATTGG	TAAACTTCAGGGTGACCAAAAAATCA
UGC0003791	TGCACAGGCGGCA	GTGACGCCGTATT	GGTCAACAAATCATAAAGATATTGG	TAAACTTCAGGGTGACCAAAAAATCA
UGC0003792	TGCACAGGCGGCA	TGCAGCAACCAGC	GGTCAACAAATCATAAAGATATTGG	TAAACTTCAGGGTGACCAAAAAATCA
UGC0003793	TGCACAGGCGGCA	TGGACATGGCATT	GGTCAACAAATCATAAAGATATTGG	TAAACTTCAGGGTGACCAAAAAATCA
UGC0003794	TGCACAGGCGGCA	TGGTGGTCATTCA	GGTCAACAAATCATAAAGATATTGG	TAAACTTCAGGGTGACCAAAAAATCA
UGC0003795	TGCACAGGCGGCA	TTACCAGAGCCTG	GGTCAACAAATCATAAAGATATTGG	TAAACTTCAGGGTGACCAAAAAATCA
UGC0003796	TGCACAGGCGGCA	TTCCGCGGCATAG	GGTCAACAAATCATAAAGATATTGG	TAAACTTCAGGGTGACCAAAAAATCA
UGC0003797	TGCACAGGCGGCA	ACAACCATTGGCA	GGTCAACAAATCATAAAGATATTGG	TAAACTTCAGGGTGACCAAAAAATCA
UGC0003798	TGCACAGGCGGCA	AGCCTAGCCAACT	GGTCAACAAATCATAAAGATATTGG	TAAACTTCAGGGTGACCAAAAAATCA
UGC0003799	TGCACAGGCGGCA	ATAATCGAGGCTT	GGTCAACAAATCATAAAGATATTGG	TAAACTTCAGGGTGACCAAAAAATCA
UGC0003800	TGCACAGGCGGCA	CTGAGTCAGAAGT	GGTCAACAAATCATAAAGATATTGG	TAAACTTCAGGGTGACCAAAAAATCA
NEG09	TGCACAGGCGGCA	GATAGGCGCCTTG	GGTCAACAAATCATAAAGATATTGG	TAAACTTCAGGGTGACCAAAAAATCA
UGC0004466	CCGAGCAGCTGTT	ATCCGGTCGGAGA	GGTCAACAAATCATAAAGATATTGG	TAAACTTCAGGGTGACCAAAAAATCA
UGC0004467	CCGAGCAGCTGTT	CTGAGGTGATCAG	GGTCAACAAATCATAAAGATATTGG	TAAACTTCAGGGTGACCAAAAAATCA
UGC0004468	CCGAGCAGCTGTT	AGTGTCCTGCTAG	GGTCAACAAATCATAAAGATATTGG	TAAACTTCAGGGTGACCAAAAAATCA
UGC0004469	CCGAGCAGCTGTT	ATAAGCAATTCGA	GGTCAACAAATCATAAAGATATTGG	TAAACTTCAGGGTGACCAAAAAATCA
UGC0004470	CCGAGCAGCTGTT	ATCTAACAGGACC	GGTCAACAAATCATAAAGATATTGG	TAAACTTCAGGGTGACCAAAAAATCA
UGC0004471	CCGAGCAGCTGTT	CATTATATAGCCA	GGTCAACAAATCATAAAGATATTGG	TAAACTTCAGGGTGACCAAAAAATCA
UGC0004472	CCGAGCAGCTGTT	CCTGATTACGTAA	GGTCAACAAATCATAAAGATATTGG	TAAACTTCAGGGTGACCAAAAAATCA
UGC0004473	CCGAGCAGCTGTT	CTAATACACACCG	GGTCAACAAATCATAAAGATATTGG	TAAACTTCAGGGTGACCAAAAAATCA
UGC0004474	CCGAGCAGCTGTT	TTATGACCGTTGC	GGTCAACAAATCATAAAGATATTGG	TAAACTTCAGGGTGACCAAAAAATCA
UGC0004475	CCGAGCAGCTGTT	TTCTCGGCCGCAT	GGTCAACAAATCATAAAGATATTGG	TAAACTTCAGGGTGACCAAAAAATCA
UGC0004476	CCGAGCAGCTGTT	TTGGCGGTAAGAA	GGTCAACAAATCATAAAGATATTGG	TAAACTTCAGGGTGACCAAAAAATCA
UGC0004477	CCGAGCAGCTGTT	ACTTGTGCACCTG	GGTCAACAAATCATAAAGATATTGG	TAAACTTCAGGGTGACCAAAAAATCA
UGC0004478	CCGAGCAGCTGTT	CATGCCTTGATAC	GGTCAACAAATCATAAAGATATTGG	TAAACTTCAGGGTGACCAAAAAATCA
UGC0004479	CCGAGCAGCTGTT	CTGACGTTCGGTA	GGTCAACAAATCATAAAGATATTGG	TAAACTTCAGGGTGACCAAAAAATCA
UGC0004480	CCGAGCAGCTGTT	GAGGAGAGACACA	GGTCAACAAATCATAAAGATATTGG	TAAACTTCAGGGTGACCAAAAAATCA
UGC0004481	CCGAGCAGCTGTT	GCCGGTCCAAGTG	GGTCAACAAATCATAAAGATATTGG	TAAACTTCAGGGTGACCAAAAAATCA
UGC0004482	CCGAGCAGCTGTT	TTGCGTCTCACGC	GGTCAACAAATCATAAAGATATTGG	TAAACTTCAGGGTGACCAAAAAATCA
UGC0004483	CCGAGCAGCTGTT	TTATTCGCACACT	GGTCAACAAATCATAAAGATATTGG	TAAACTTCAGGGTGACCAAAAAATCA
UGC0004484	CCGAGCAGCTGTT	TGCACAGGCGGCA	GGTCAACAAATCATAAAGATATTGG	TAAACTTCAGGGTGACCAAAAAATCA
UGC0004485	CCGAGCAGCTGTT	AACATGTGGTAAG	GGTCAACAAATCATAAAGATATTGG	TAAACTTCAGGGTGACCAAAAAATCA
UGC0004486	CCGAGCAGCTGTT	ACGCGCTCTTATA	GGTCAACAAATCATAAAGATATTGG	TAAACTTCAGGGTGACCAAAAAATCA
UGC0004487	CCGAGCAGCTGTT	CAATGTTAATGGT	GGTCAACAAATCATAAAGATATTGG	TAAACTTCAGGGTGACCAAAAAATCA
UGC0004488	CCGAGCAGCTGTT	CTAGGATATAGTT	GGTCAACAAATCATAAAGATATTGG	TAAACTTCAGGGTGACCAAAAAATCA
UGC0004489	CCGAGCAGCTGTT	CTGTAGGCGAGGA	GGTCAACAAATCATAAAGATATTGG	TAAACTTCAGGGTGACCAAAAAATCA
UGC0004490	CCGAGCAGCTGTT	CTGTCGAGGCGAC	GGTCAACAAATCATAAAGATATTGG	TAAACTTCAGGGTGACCAAAAAATCA
UGC0004491	CCGAGCAGCTGTT	GACTAATGAGGAA	GGTCAACAAATCATAAAGATATTGG	TAAACTTCAGGGTGACCAAAAAATCA
UGC0004492	CCGAGCAGCTGTT	TATCCGTAATCAT	GGTCAACAAATCATAAAGATATTGG	TAAACTTCAGGGTGACCAAAAAATCA
UGC0004493	CCGAGCAGCTGTT	TCCTGGAGGATAA	GGTCAACAAATCATAAAGATATTGG	TAAACTTCAGGGTGACCAAAAAATCA
UGC0004494	CCGAGCAGCTGTT	TCTACTGTTGTGC	GGTCAACAAATCATAAAGATATTGG	TAAACTTCAGGGTGACCAAAAAATCA
UGC0004495	CCGAGCAGCTGTT	TGTATATTCAGCG	GGTCAACAAATCATAAAGATATTGG	TAAACTTCAGGGTGACCAAAAAATCA
UGC0004496	CCGAGCAGCTGTT	ACATCAGTAGTTC	GGTCAACAAATCATAAAGATATTGG	TAAACTTCAGGGTGACCAAAAAATCA
UGC0004497	CCGAGCAGCTGTT	AGCGCTGGACCAA	GGTCAACAAATCATAAAGATATTGG	TAAACTTCAGGGTGACCAAAAAATCA
UGC0004498	CCGAGCAGCTGTT	CAAGATCGGTACC	GGTCAACAAATCATAAAGATATTGG	TAAACTTCAGGGTGACCAAAAAATCA
UGC0004499	CCGAGCAGCTGTT	CCAGCCTGACGGT	GGTCAACAAATCATAAAGATATTGG	TAAACTTCAGGGTGACCAAAAAATCA
UGC0004500	CCGAGCAGCTGTT	CCGAAGCCGGTTC	GGTCAACAAATCATAAAGATATTGG	TAAACTTCAGGGTGACCAAAAAATCA
UGC0004501	CCGAGCAGCTGTT	CCGAGCAGCTGTT	GGTCAACAAATCATAAAGATATTGG	TAAACTTCAGGGTGACCAAAAAATCA
UGC0004502	CCGAGCAGCTGTT	CCTCCGCACAATC	GGTCAACAAATCATAAAGATATTGG	TAAACTTCAGGGTGACCAAAAAATCA
UGC0004503	CCGAGCAGCTGTT	CTCTAACCTATTA	GGTCAACAAATCATAAAGATATTGG	TAAACTTCAGGGTGACCAAAAAATCA
UGC0004504	CCGAGCAGCTGTT	GCACCTTGACATA	GGTCAACAAATCATAAAGATATTGG	TAAACTTCAGGGTGACCAAAAAATCA
UGC0004505	CCGAGCAGCTGTT	TAAGCGTGCTGAA	GGTCAACAAATCATAAAGATATTGG	TAAACTTCAGGGTGACCAAAAAATCA
UGC0004506	CCGAGCAGCTGTT	TTCGGCACAGGAG	GGTCAACAAATCATAAAGATATTGG	TAAACTTCAGGGTGACCAAAAAATCA
UGC0004507	CCGAGCAGCTGTT	AGACTCGATTGAG	GGTCAACAAATCATAAAGATATTGG	TAAACTTCAGGGTGACCAAAAAATCA
UGC0004508	CCGAGCAGCTGTT	ATCCTTCTGTTCT	GGTCAACAAATCATAAAGATATTGG	TAAACTTCAGGGTGACCAAAAAATCA
UGC0004509	CCGAGCAGCTGTT	CGTTACTTAGGTC	GGTCAACAAATCATAAAGATATTGG	TAAACTTCAGGGTGACCAAAAAATCA
UGC0004510	CCGAGCAGCTGTT	CTGGTTGGCTATC	GGTCAACAAATCATAAAGATATTGG	TAAACTTCAGGGTGACCAAAAAATCA
UGC0004511	CCGAGCAGCTGTT	GCACCAACGATTG	GGTCAACAAATCATAAAGATATTGG	TAAACTTCAGGGTGACCAAAAAATCA
UGC0004512	CCGAGCAGCTGTT	TCTTATGCATAAC	GGTCAACAAATCATAAAGATATTGG	TAAACTTCAGGGTGACCAAAAAATCA
UGC0004513	CCGAGCAGCTGTT	TTAGGTGTGGACC	GGTCAACAAATCATAAAGATATTGG	TAAACTTCAGGGTGACCAAAAAATCA
UGC0004514	CCGAGCAGCTGTT	TTCTTCTGGAACA	GGTCAACAAATCATAAAGATATTGG	TAAACTTCAGGGTGACCAAAAAATCA
UGC0004515	CCGAGCAGCTGTT	AGCAAGTGGCTCT	GGTCAACAAATCATAAAGATATTGG	TAAACTTCAGGGTGACCAAAAAATCA
UGC0004516	CCGAGCAGCTGTT	TCAAGTCACTAAT	GGTCAACAAATCATAAAGATATTGG	TAAACTTCAGGGTGACCAAAAAATCA
UGC0004517	CCGAGCAGCTGTT	ATGAAGACTACTG	GGTCAACAAATCATAAAGATATTGG	TAAACTTCAGGGTGACCAAAAAATCA
UGC0004518	CCGAGCAGCTGTT	CACCGGTAGAACC	GGTCAACAAATCATAAAGATATTGG	TAAACTTCAGGGTGACCAAAAAATCA
UGC0004519	CCGAGCAGCTGTT	CAGAACAACGCAT	GGTCAACAAATCATAAAGATATTGG	TAAACTTCAGGGTGACCAAAAAATCA
UGC0004520	CCGAGCAGCTGTT	CCTGCCGAGAACG	GGTCAACAAATCATAAAGATATTGG	TAAACTTCAGGGTGACCAAAAAATCA
UGC0004521	CCGAGCAGCTGTT	GTGATGGAGCGGT	GGTCAACAAATCATAAAGATATTGG	TAAACTTCAGGGTGACCAAAAAATCA
UGC0004522	CCGAGCAGCTGTT	TACGAACTATAGC	GGTCAACAAATCATAAAGATATTGG	TAAACTTCAGGGTGACCAAAAAATCA
UGC0004523	CCGAGCAGCTGTT	TACGGACCGCTCA	GGTCAACAAATCATAAAGATATTGG	TAAACTTCAGGGTGACCAAAAAATCA
UGC0004524	CCGAGCAGCTGTT	TGGACGCTAGATC	GGTCAACAAATCATAAAGATATTGG	TAAACTTCAGGGTGACCAAAAAATCA
UGC0004525	CCGAGCAGCTGTT	AGTCTTCACCTCC	GGTCAACAAATCATAAAGATATTGG	TAAACTTCAGGGTGACCAAAAAATCA
UGC0004526	CCGAGCAGCTGTT	AGTGCTTATCCGT	GGTCAACAAATCATAAAGATATTGG	TAAACTTCAGGGTGACCAAAAAATCA
UGC0004527	CCGAGCAGCTGTT	ATCGCTGCCTGGC	GGTCAACAAATCATAAAGATATTGG	TAAACTTCAGGGTGACCAAAAAATCA
UGC0004528	CCGAGCAGCTGTT	ATGCTTGCGACAG	GGTCAACAAATCATAAAGATATTGG	TAAACTTCAGGGTGACCAAAAAATCA
UGC0004529	CCGAGCAGCTGTT	CAATCCTCAAGAG	GGTCAACAAATCATAAAGATATTGG	TAAACTTCAGGGTGACCAAAAAATCA
UGC0004530	CCGAGCAGCTGTT	CATGCACACCTCT	GGTCAACAAATCATAAAGATATTGG	TAAACTTCAGGGTGACCAAAAAATCA
UGC0004531	CCGAGCAGCTGTT	CGGAGAATATTAT	GGTCAACAAATCATAAAGATATTGG	TAAACTTCAGGGTGACCAAAAAATCA
UGC0004532	CCGAGCAGCTGTT	GAGCGAAGGTAGT	GGTCAACAAATCATAAAGATATTGG	TAAACTTCAGGGTGACCAAAAAATCA
UGC0004533	CCGAGCAGCTGTT	GGCGACTGTTCCT	GGTCAACAAATCATAAAGATATTGG	TAAACTTCAGGGTGACCAAAAAATCA
UGC0004534	CCGAGCAGCTGTT	GTCAGTTAACGAC	GGTCAACAAATCATAAAGATATTGG	TAAACTTCAGGGTGACCAAAAAATCA
UGC0004535	CCGAGCAGCTGTT	TCCACAGATACAG	GGTCAACAAATCATAAAGATATTGG	TAAACTTCAGGGTGACCAAAAAATCA
UGC0004536	CCGAGCAGCTGTT	TCGAGTTGTAACT	GGTCAACAAATCATAAAGATATTGG	TAAACTTCAGGGTGACCAAAAAATCA
UGC0004537	CCGAGCAGCTGTT	TCGGTCTTAGACG	GGTCAACAAATCATAAAGATATTGG	TAAACTTCAGGGTGACCAAAAAATCA
UGC0004538	CCGAGCAGCTGTT	TCTAAGGAGTTAT	GGTCAACAAATCATAAAGATATTGG	TAAACTTCAGGGTGACCAAAAAATCA
UGC0004539	CCGAGCAGCTGTT	TCTATCTCTCGCT	GGTCAACAAATCATAAAGATATTGG	TAAACTTCAGGGTGACCAAAAAATCA
UGC0004540	CCGAGCAGCTGTT	TGTGAAGTTGCCA	GGTCAACAAATCATAAAGATATTGG	TAAACTTCAGGGTGACCAAAAAATCA
UGC0004541	CCGAGCAGCTGTT	TTACCATTCCTCA	GGTCAACAAATCATAAAGATATTGG	TAAACTTCAGGGTGACCAAAAAATCA
UGC0004542	CCGAGCAGCTGTT	AGATTCTACACAA	GGTCAACAAATCATAAAGATATTGG	TAAACTTCAGGGTGACCAAAAAATCA
UGC0004543	CCGAGCAGCTGTT	ATGCGATTAATTG	GGTCAACAAATCATAAAGATATTGG	TAAACTTCAGGGTGACCAAAAAATCA
UGC0004544	CCGAGCAGCTGTT	CCGTAGTGTTGAT	GGTCAACAAATCATAAAGATATTGG	TAAACTTCAGGGTGACCAAAAAATCA
UGC0004545	CCGAGCAGCTGTT	CCTGTACCATTGT	GGTCAACAAATCATAAAGATATTGG	TAAACTTCAGGGTGACCAAAAAATCA
UGC0004546	CCGAGCAGCTGTT	GGCTGTTACAACA	GGTCAACAAATCATAAAGATATTGG	TAAACTTCAGGGTGACCAAAAAATCA
UGC0004547	CCGAGCAGCTGTT	GGTTCAATGACGC	GGTCAACAAATCATAAAGATATTGG	TAAACTTCAGGGTGACCAAAAAATCA
UGC0004548	CCGAGCAGCTGTT	GGTTCCTGCACTT	GGTCAACAAATCATAAAGATATTGG	TAAACTTCAGGGTGACCAAAAAATCA
UGC0004549	CCGAGCAGCTGTT	GTCCAACTTCAGT	GGTCAACAAATCATAAAGATATTGG	TAAACTTCAGGGTGACCAAAAAATCA
UGC0004550	CCGAGCAGCTGTT	GTCCAGGCCTTCT	GGTCAACAAATCATAAAGATATTGG	TAAACTTCAGGGTGACCAAAAAATCA
UGC0004551	CCGAGCAGCTGTT	GTGACGCCGTATT	GGTCAACAAATCATAAAGATATTGG	TAAACTTCAGGGTGACCAAAAAATCA
UGC0004552	CCGAGCAGCTGTT	TGCAGCAACCAGC	GGTCAACAAATCATAAAGATATTGG	TAAACTTCAGGGTGACCAAAAAATCA
UGC0004553	CCGAGCAGCTGTT	TGGACATGGCATT	GGTCAACAAATCATAAAGATATTGG	TAAACTTCAGGGTGACCAAAAAATCA
UGC0004554	CCGAGCAGCTGTT	TGGTGGTCATTCA	GGTCAACAAATCATAAAGATATTGG	TAAACTTCAGGGTGACCAAAAAATCA
UGC0004555	CCGAGCAGCTGTT	TTACCAGAGCCTG	GGTCAACAAATCATAAAGATATTGG	TAAACTTCAGGGTGACCAAAAAATCA
UGC0004556	CCGAGCAGCTGTT	TTCCGCGGCATAG	GGTCAACAAATCATAAAGATATTGG	TAAACTTCAGGGTGACCAAAAAATCA
UGC0004557	CCGAGCAGCTGTT	ACAACCATTGGCA	GGTCAACAAATCATAAAGATATTGG	TAAACTTCAGGGTGACCAAAAAATCA
UGC0004558	CCGAGCAGCTGTT	AGCCTAGCCAACT	GGTCAACAAATCATAAAGATATTGG	TAAACTTCAGGGTGACCAAAAAATCA
UGC0004559	CCGAGCAGCTGTT	ATAATCGAGGCTT	GGTCAACAAATCATAAAGATATTGG	TAAACTTCAGGGTGACCAAAAAATCA
UGC0004560	CCGAGCAGCTGTT	CTGAGTCAGAAGT	GGTCAACAAATCATAAAGATATTGG	TAAACTTCAGGGTGACCAAAAAATCA
NEG11	CCGAGCAGCTGTT	GATAGGCGCCTTG	GGTCAACAAATCATAAAGATATTGG	TAAACTTCAGGGTGACCAAAAAATCA
UGC0002946	CCTCCGCACAATC	ATCCGGTCGGAGA	GGTCAACAAATCATAAAGATATTGG	TAAACTTCAGGGTGACCAAAAAATCA
UGC0002947	CCTCCGCACAATC	CTGAGGTGATCAG	GGTCAACAAATCATAAAGATATTGG	TAAACTTCAGGGTGACCAAAAAATCA
UGC0002948	CCTCCGCACAATC	AGTGTCCTGCTAG	GGTCAACAAATCATAAAGATATTGG	TAAACTTCAGGGTGACCAAAAAATCA
UGC0002949	CCTCCGCACAATC	ATAAGCAATTCGA	GGTCAACAAATCATAAAGATATTGG	TAAACTTCAGGGTGACCAAAAAATCA
UGC0002950	CCTCCGCACAATC	ATCTAACAGGACC	GGTCAACAAATCATAAAGATATTGG	TAAACTTCAGGGTGACCAAAAAATCA
UGC0002951	CCTCCGCACAATC	CATTATATAGCCA	GGTCAACAAATCATAAAGATATTGG	TAAACTTCAGGGTGACCAAAAAATCA
UGC0002952	CCTCCGCACAATC	CCTGATTACGTAA	GGTCAACAAATCATAAAGATATTGG	TAAACTTCAGGGTGACCAAAAAATCA
UGC0002953	CCTCCGCACAATC	CTAATACACACCG	GGTCAACAAATCATAAAGATATTGG	TAAACTTCAGGGTGACCAAAAAATCA
UGC0002954	CCTCCGCACAATC	TTATGACCGTTGC	GGTCAACAAATCATAAAGATATTGG	TAAACTTCAGGGTGACCAAAAAATCA
UGC0002955	CCTCCGCACAATC	TTCTCGGCCGCAT	GGTCAACAAATCATAAAGATATTGG	TAAACTTCAGGGTGACCAAAAAATCA
UGC0002956	CCTCCGCACAATC	TTGGCGGTAAGAA	GGTCAACAAATCATAAAGATATTGG	TAAACTTCAGGGTGACCAAAAAATCA
UGC0002957	CCTCCGCACAATC	ACTTGTGCACCTG	GGTCAACAAATCATAAAGATATTGG	TAAACTTCAGGGTGACCAAAAAATCA
UGC0002958	CCTCCGCACAATC	CATGCCTTGATAC	GGTCAACAAATCATAAAGATATTGG	TAAACTTCAGGGTGACCAAAAAATCA
UGC0002959	CCTCCGCACAATC	CTGACGTTCGGTA	GGTCAACAAATCATAAAGATATTGG	TAAACTTCAGGGTGACCAAAAAATCA
UGC0002960	CCTCCGCACAATC	GAGGAGAGACACA	GGTCAACAAATCATAAAGATATTGG	TAAACTTCAGGGTGACCAAAAAATCA
UGC0002961	CCTCCGCACAATC	GCCGGTCCAAGTG	GGTCAACAAATCATAAAGATATTGG	TAAACTTCAGGGTGACCAAAAAATCA
UGC0002962	CCTCCGCACAATC	TTGCGTCTCACGC	GGTCAACAAATCATAAAGATATTGG	TAAACTTCAGGGTGACCAAAAAATCA
UGC0002963	CCTCCGCACAATC	TTATTCGCACACT	GGTCAACAAATCATAAAGATATTGG	TAAACTTCAGGGTGACCAAAAAATCA
UGC0002964	CCTCCGCACAATC	TGCACAGGCGGCA	GGTCAACAAATCATAAAGATATTGG	TAAACTTCAGGGTGACCAAAAAATCA
UGC0002965	CCTCCGCACAATC	AACATGTGGTAAG	GGTCAACAAATCATAAAGATATTGG	TAAACTTCAGGGTGACCAAAAAATCA
UGC0002966	CCTCCGCACAATC	ACGCGCTCTTATA	GGTCAACAAATCATAAAGATATTGG	TAAACTTCAGGGTGACCAAAAAATCA
UGC0002967	CCTCCGCACAATC	CAATGTTAATGGT	GGTCAACAAATCATAAAGATATTGG	TAAACTTCAGGGTGACCAAAAAATCA
UGC0002968	CCTCCGCACAATC	CTAGGATATAGTT	GGTCAACAAATCATAAAGATATTGG	TAAACTTCAGGGTGACCAAAAAATCA
UGC0002969	CCTCCGCACAATC	CTGTAGGCGAGGA	GGTCAACAAATCATAAAGATATTGG	TAAACTTCAGGGTGACCAAAAAATCA
UGC0002970	CCTCCGCACAATC	CTGTCGAGGCGAC	GGTCAACAAATCATAAAGATATTGG	TAAACTTCAGGGTGACCAAAAAATCA
UGC0002971	CCTCCGCACAATC	GACTAATGAGGAA	GGTCAACAAATCATAAAGATATTGG	TAAACTTCAGGGTGACCAAAAAATCA
UGC0002972	CCTCCGCACAATC	TATCCGTAATCAT	GGTCAACAAATCATAAAGATATTGG	TAAACTTCAGGGTGACCAAAAAATCA
UGC0002973	CCTCCGCACAATC	TCCTGGAGGATAA	GGTCAACAAATCATAAAGATATTGG	TAAACTTCAGGGTGACCAAAAAATCA
UGC0002974	CCTCCGCACAATC	TCTACTGTTGTGC	GGTCAACAAATCATAAAGATATTGG	TAAACTTCAGGGTGACCAAAAAATCA
UGC0002975	CCTCCGCACAATC	TGTATATTCAGCG	GGTCAACAAATCATAAAGATATTGG	TAAACTTCAGGGTGACCAAAAAATCA
UGC0002976	CCTCCGCACAATC	ACATCAGTAGTTC	GGTCAACAAATCATAAAGATATTGG	TAAACTTCAGGGTGACCAAAAAATCA
UGC0002977	CCTCCGCACAATC	AGCGCTGGACCAA	GGTCAACAAATCATAAAGATATTGG	TAAACTTCAGGGTGACCAAAAAATCA
UGC0002978	CCTCCGCACAATC	CAAGATCGGTACC	GGTCAACAAATCATAAAGATATTGG	TAAACTTCAGGGTGACCAAAAAATCA
UGC0002979	CCTCCGCACAATC	CCAGCCTGACGGT	GGTCAACAAATCATAAAGATATTGG	TAAACTTCAGGGTGACCAAAAAATCA
UGC0002980	CCTCCGCACAATC	CCGAAGCCGGTTC	GGTCAACAAATCATAAAGATATTGG	TAAACTTCAGGGTGACCAAAAAATCA
UGC0002981	CCTCCGCACAATC	CCGAGCAGCTGTT	GGTCAACAAATCATAAAGATATTGG	TAAACTTCAGGGTGACCAAAAAATCA
UGC0002982	CCTCCGCACAATC	CCTCCGCACAATC	GGTCAACAAATCATAAAGATATTGG	TAAACTTCAGGGTGACCAAAAAATCA
UGC0002983	CCTCCGCACAATC	CTCTAACCTATTA	GGTCAACAAATCATAAAGATATTGG	TAAACTTCAGGGTGACCAAAAAATCA
UGC0002984	CCTCCGCACAATC	GCACCTTGACATA	GGTCAACAAATCATAAAGATATTGG	TAAACTTCAGGGTGACCAAAAAATCA
UGC0002985	CCTCCGCACAATC	TAAGCGTGCTGAA	GGTCAACAAATCATAAAGATATTGG	TAAACTTCAGGGTGACCAAAAAATCA
UGC0002986	CCTCCGCACAATC	TTCGGCACAGGAG	GGTCAACAAATCATAAAGATATTGG	TAAACTTCAGGGTGACCAAAAAATCA
UGC0002987	CCTCCGCACAATC	AGACTCGATTGAG	GGTCAACAAATCATAAAGATATTGG	TAAACTTCAGGGTGACCAAAAAATCA
UGC0002988	CCTCCGCACAATC	ATCCTTCTGTTCT	GGTCAACAAATCATAAAGATATTGG	TAAACTTCAGGGTGACCAAAAAATCA
UGC0002989	CCTCCGCACAATC	CGTTACTTAGGTC	GGTCAACAAATCATAAAGATATTGG	TAAACTTCAGGGTGACCAAAAAATCA
UGC0002990	CCTCCGCACAATC	CTGGTTGGCTATC	GGTCAACAAATCATAAAGATATTGG	TAAACTTCAGGGTGACCAAAAAATCA
UGC0002991	CCTCCGCACAATC	GCACCAACGATTG	GGTCAACAAATCATAAAGATATTGG	TAAACTTCAGGGTGACCAAAAAATCA
UGC0002992	CCTCCGCACAATC	TCTTATGCATAAC	GGTCAACAAATCATAAAGATATTGG	TAAACTTCAGGGTGACCAAAAAATCA
UGC0002993	CCTCCGCACAATC	TTAGGTGTGGACC	GGTCAACAAATCATAAAGATATTGG	TAAACTTCAGGGTGACCAAAAAATCA
UGC0002994	CCTCCGCACAATC	TTCTTCTGGAACA	GGTCAACAAATCATAAAGATATTGG	TAAACTTCAGGGTGACCAAAAAATCA
UGC0002995	CCTCCGCACAATC	AGCAAGTGGCTCT	GGTCAACAAATCATAAAGATATTGG	TAAACTTCAGGGTGACCAAAAAATCA
UGC0002996	CCTCCGCACAATC	TCAAGTCACTAAT	GGTCAACAAATCATAAAGATATTGG	TAAACTTCAGGGTGACCAAAAAATCA
UGC0002997	CCTCCGCACAATC	ATGAAGACTACTG	GGTCAACAAATCATAAAGATATTGG	TAAACTTCAGGGTGACCAAAAAATCA
UGC0002998	CCTCCGCACAATC	CACCGGTAGAACC	GGTCAACAAATCATAAAGATATTGG	TAAACTTCAGGGTGACCAAAAAATCA
UGC0002999	CCTCCGCACAATC	CAGAACAACGCAT	GGTCAACAAATCATAAAGATATTGG	TAAACTTCAGGGTGACCAAAAAATCA
UGC0003000	CCTCCGCACAATC	CCTGCCGAGAACG	GGTCAACAAATCATAAAGATATTGG	TAAACTTCAGGGTGACCAAAAAATCA
UGC0003001	CCTCCGCACAATC	GTGATGGAGCGGT	GGTCAACAAATCATAAAGATATTGG	TAAACTTCAGGGTGACCAAAAAATCA
UGC0003002	CCTCCGCACAATC	TACGAACTATAGC	GGTCAACAAATCATAAAGATATTGG	TAAACTTCAGGGTGACCAAAAAATCA
UGC0003003	CCTCCGCACAATC	TACGGACCGCTCA	GGTCAACAAATCATAAAGATATTGG	TAAACTTCAGGGTGACCAAAAAATCA
UGC0003004	CCTCCGCACAATC	TGGACGCTAGATC	GGTCAACAAATCATAAAGATATTGG	TAAACTTCAGGGTGACCAAAAAATCA
UGC0003005	CCTCCGCACAATC	AGTCTTCACCTCC	GGTCAACAAATCATAAAGATATTGG	TAAACTTCAGGGTGACCAAAAAATCA
UGC0003006	CCTCCGCACAATC	AGTGCTTATCCGT	GGTCAACAAATCATAAAGATATTGG	TAAACTTCAGGGTGACCAAAAAATCA
UGC0003007	CCTCCGCACAATC	ATCGCTGCCTGGC	GGTCAACAAATCATAAAGATATTGG	TAAACTTCAGGGTGACCAAAAAATCA
UGC0003008	CCTCCGCACAATC	ATGCTTGCGACAG	GGTCAACAAATCATAAAGATATTGG	TAAACTTCAGGGTGACCAAAAAATCA
UGC0003009	CCTCCGCACAATC	CAATCCTCAAGAG	GGTCAACAAATCATAAAGATATTGG	TAAACTTCAGGGTGACCAAAAAATCA
UGC0003010	CCTCCGCACAATC	CATGCACACCTCT	GGTCAACAAATCATAAAGATATTGG	TAAACTTCAGGGTGACCAAAAAATCA
UGC0003011	CCTCCGCACAATC	CGGAGAATATTAT	GGTCAACAAATCATAAAGATATTGG	TAAACTTCAGGGTGACCAAAAAATCA
UGC0003012	CCTCCGCACAATC	GAGCGAAGGTAGT	GGTCAACAAATCATAAAGATATTGG	TAAACTTCAGGGTGACCAAAAAATCA
UGC0003013	CCTCCGCACAATC	GGCGACTGTTCCT	GGTCAACAAATCATAAAGATATTGG	TAAACTTCAGGGTGACCAAAAAATCA
UGC0003014	CCTCCGCACAATC	GTCAGTTAACGAC	GGTCAACAAATCATAAAGATATTGG	TAAACTTCAGGGTGACCAAAAAATCA
UGC0003015	CCTCCGCACAATC	TCCACAGATACAG	GGTCAACAAATCATAAAGATATTGG	TAAACTTCAGGGTGACCAAAAAATCA
UGC0003016	CCTCCGCACAATC	TCGAGTTGTAACT	GGTCAACAAATCATAAAGATATTGG	TAAACTTCAGGGTGACCAAAAAATCA
UGC0003017	CCTCCGCACAATC	TCGGTCTTAGACG	GGTCAACAAATCATAAAGATATTGG	TAAACTTCAGGGTGACCAAAAAATCA
UGC0003018	CCTCCGCACAATC	TCTAAGGAGTTAT	GGTCAACAAATCATAAAGATATTGG	TAAACTTCAGGGTGACCAAAAAATCA
UGC0003019	CCTCCGCACAATC	TCTATCTCTCGCT	GGTCAACAAATCATAAAGATATTGG	TAAACTTCAGGGTGACCAAAAAATCA
UGC0003020	CCTCCGCACAATC	TGTGAAGTTGCCA	GGTCAACAAATCATAAAGATATTGG	TAAACTTCAGGGTGACCAAAAAATCA
UGC0003021	CCTCCGCACAATC	TTACCATTCCTCA	GGTCAACAAATCATAAAGATATTGG	TAAACTTCAGGGTGACCAAAAAATCA
UGC0003022	CCTCCGCACAATC	AGATTCTACACAA	GGTCAACAAATCATAAAGATATTGG	TAAACTTCAGGGTGACCAAAAAATCA
UGC0003023	CCTCCGCACAATC	ATGCGATTAATTG	GGTCAACAAATCATAAAGATATTGG	TAAACTTCAGGGTGACCAAAAAATCA
UGC0003024	CCTCCGCACAATC	CCGTAGTGTTGAT	GGTCAACAAATCATAAAGATATTGG	TAAACTTCAGGGTGACCAAAAAATCA
UGC0003025	CCTCCGCACAATC	CCTGTACCATTGT	GGTCAACAAATCATAAAGATATTGG	TAAACTTCAGGGTGACCAAAAAATCA
UGC0003026	CCTCCGCACAATC	GGCTGTTACAACA	GGTCAACAAATCATAAAGATATTGG	TAAACTTCAGGGTGACCAAAAAATCA
UGC0003027	CCTCCGCACAATC	GGTTCAATGACGC	GGTCAACAAATCATAAAGATATTGG	TAAACTTCAGGGTGACCAAAAAATCA
UGC0003028	CCTCCGCACAATC	GGTTCCTGCACTT	GGTCAACAAATCATAAAGATATTGG	TAAACTTCAGGGTGACCAAAAAATCA
UGC0003029	CCTCCGCACAATC	GTCCAACTTCAGT	GGTCAACAAATCATAAAGATATTGG	TAAACTTCAGGGTGACCAAAAAATCA
UGC0003030	CCTCCGCACAATC	GTCCAGGCCTTCT	GGTCAACAAATCATAAAGATATTGG	TAAACTTCAGGGTGACCAAAAAATCA
UGC0003031	CCTCCGCACAATC	GTGACGCCGTATT	GGTCAACAAATCATAAAGATATTGG	TAAACTTCAGGGTGACCAAAAAATCA
UGC0003032	CCTCCGCACAATC	TGCAGCAACCAGC	GGTCAACAAATCATAAAGATATTGG	TAAACTTCAGGGTGACCAAAAAATCA
UGC0003033	CCTCCGCACAATC	TGGACATGGCATT	GGTCAACAAATCATAAAGATATTGG	TAAACTTCAGGGTGACCAAAAAATCA
UGC0003034	CCTCCGCACAATC	TGGTGGTCATTCA	GGTCAACAAATCATAAAGATATTGG	TAAACTTCAGGGTGACCAAAAAATCA
UGC0003035	CCTCCGCACAATC	TTACCAGAGCCTG	GGTCAACAAATCATAAAGATATTGG	TAAACTTCAGGGTGACCAAAAAATCA
UGC0003036	CCTCCGCACAATC	TTCCGCGGCATAG	GGTCAACAAATCATAAAGATATTGG	TAAACTTCAGGGTGACCAAAAAATCA
UGC0003037	CCTCCGCACAATC	ACAACCATTGGCA	GGTCAACAAATCATAAAGATATTGG	TAAACTTCAGGGTGACCAAAAAATCA
UGC0003038	CCTCCGCACAATC	AGCCTAGCCAACT	GGTCAACAAATCATAAAGATATTGG	TAAACTTCAGGGTGACCAAAAAATCA
UGC0003039	CCTCCGCACAATC	ATAATCGAGGCTT	GGTCAACAAATCATAAAGATATTGG	TAAACTTCAGGGTGACCAAAAAATCA
UGC0003040	CCTCCGCACAATC	CTGAGTCAGAAGT	GGTCAACAAATCATAAAGATATTGG	TAAACTTCAGGGTGACCAAAAAATCA
NEG12	CCTCCGCACAATC	GATAGGCGCCTTG	GGTCAACAAATCATAAAGATATTGG	TAAACTTCAGGGTGACCAAAAAATCA
UGC0004086	CCGAAGCCGGTTC	ATCCGGTCGGAGA	GGTCAACAAATCATAAAGATATTGG	TAAACTTCAGGGTGACCAAAAAATCA
UGC0004087	CCGAAGCCGGTTC	CTGAGGTGATCAG	GGTCAACAAATCATAAAGATATTGG	TAAACTTCAGGGTGACCAAAAAATCA
UGC0004088	CCGAAGCCGGTTC	AGTGTCCTGCTAG	GGTCAACAAATCATAAAGATATTGG	TAAACTTCAGGGTGACCAAAAAATCA
UGC0004089	CCGAAGCCGGTTC	ATAAGCAATTCGA	GGTCAACAAATCATAAAGATATTGG	TAAACTTCAGGGTGACCAAAAAATCA
UGC0004090	CCGAAGCCGGTTC	ATCTAACAGGACC	GGTCAACAAATCATAAAGATATTGG	TAAACTTCAGGGTGACCAAAAAATCA
UGC0004091	CCGAAGCCGGTTC	CATTATATAGCCA	GGTCAACAAATCATAAAGATATTGG	TAAACTTCAGGGTGACCAAAAAATCA
UGC0004092	CCGAAGCCGGTTC	CCTGATTACGTAA	GGTCAACAAATCATAAAGATATTGG	TAAACTTCAGGGTGACCAAAAAATCA
UGC0004093	CCGAAGCCGGTTC	CTAATACACACCG	GGTCAACAAATCATAAAGATATTGG	TAAACTTCAGGGTGACCAAAAAATCA
UGC0004094	CCGAAGCCGGTTC	TTATGACCGTTGC	GGTCAACAAATCATAAAGATATTGG	TAAACTTCAGGGTGACCAAAAAATCA
UGC0004095	CCGAAGCCGGTTC	TTCTCGGCCGCAT	GGTCAACAAATCATAAAGATATTGG	TAAACTTCAGGGTGACCAAAAAATCA
UGC0004096	CCGAAGCCGGTTC	TTGGCGGTAAGAA	GGTCAACAAATCATAAAGATATTGG	TAAACTTCAGGGTGACCAAAAAATCA
UGC0004097	CCGAAGCCGGTTC	ACTTGTGCACCTG	GGTCAACAAATCATAAAGATATTGG	TAAACTTCAGGGTGACCAAAAAATCA
UGC0004098	CCGAAGCCGGTTC	CATGCCTTGATAC	GGTCAACAAATCATAAAGATATTGG	TAAACTTCAGGGTGACCAAAAAATCA
UGC0004099	CCGAAGCCGGTTC	CTGACGTTCGGTA	GGTCAACAAATCATAAAGATATTGG	TAAACTTCAGGGTGACCAAAAAATCA
UGC0004100	CCGAAGCCGGTTC	GAGGAGAGACACA	GGTCAACAAATCATAAAGATATTGG	TAAACTTCAGGGTGACCAAAAAATCA
UGC0004101	CCGAAGCCGGTTC	GCCGGTCCAAGTG	GGTCAACAAATCATAAAGATATTGG	TAAACTTCAGGGTGACCAAAAAATCA
UGC0004102	CCGAAGCCGGTTC	TTGCGTCTCACGC	GGTCAACAAATCATAAAGATATTGG	TAAACTTCAGGGTGACCAAAAAATCA
UGC0004103	CCGAAGCCGGTTC	TTATTCGCACACT	GGTCAACAAATCATAAAGATATTGG	TAAACTTCAGGGTGACCAAAAAATCA
UGC0004104	CCGAAGCCGGTTC	TGCACAGGCGGCA	GGTCAACAAATCATAAAGATATTGG	TAAACTTCAGGGTGACCAAAAAATCA
UGC0004105	CCGAAGCCGGTTC	AACATGTGGTAAG	GGTCAACAAATCATAAAGATATTGG	TAAACTTCAGGGTGACCAAAAAATCA
UGC0004106	CCGAAGCCGGTTC	ACGCGCTCTTATA	GGTCAACAAATCATAAAGATATTGG	TAAACTTCAGGGTGACCAAAAAATCA
UGC0004107	CCGAAGCCGGTTC	CAATGTTAATGGT	GGTCAACAAATCATAAAGATATTGG	TAAACTTCAGGGTGACCAAAAAATCA
UGC0004108	CCGAAGCCGGTTC	CTAGGATATAGTT	GGTCAACAAATCATAAAGATATTGG	TAAACTTCAGGGTGACCAAAAAATCA
UGC0004109	CCGAAGCCGGTTC	CTGTAGGCGAGGA	GGTCAACAAATCATAAAGATATTGG	TAAACTTCAGGGTGACCAAAAAATCA
UGC0004110	CCGAAGCCGGTTC	CTGTCGAGGCGAC	GGTCAACAAATCATAAAGATATTGG	TAAACTTCAGGGTGACCAAAAAATCA
UGC0004111	CCGAAGCCGGTTC	GACTAATGAGGAA	GGTCAACAAATCATAAAGATATTGG	TAAACTTCAGGGTGACCAAAAAATCA
UGC0004112	CCGAAGCCGGTTC	TATCCGTAATCAT	GGTCAACAAATCATAAAGATATTGG	TAAACTTCAGGGTGACCAAAAAATCA
UGC0004113	CCGAAGCCGGTTC	TCCTGGAGGATAA	GGTCAACAAATCATAAAGATATTGG	TAAACTTCAGGGTGACCAAAAAATCA
UGC0004114	CCGAAGCCGGTTC	TCTACTGTTGTGC	GGTCAACAAATCATAAAGATATTGG	TAAACTTCAGGGTGACCAAAAAATCA
UGC0004115	CCGAAGCCGGTTC	TGTATATTCAGCG	GGTCAACAAATCATAAAGATATTGG	TAAACTTCAGGGTGACCAAAAAATCA
UGC0004116	CCGAAGCCGGTTC	ACATCAGTAGTTC	GGTCAACAAATCATAAAGATATTGG	TAAACTTCAGGGTGACCAAAAAATCA
UGC0004117	CCGAAGCCGGTTC	AGCGCTGGACCAA	GGTCAACAAATCATAAAGATATTGG	TAAACTTCAGGGTGACCAAAAAATCA
UGC0004118	CCGAAGCCGGTTC	CAAGATCGGTACC	GGTCAACAAATCATAAAGATATTGG	TAAACTTCAGGGTGACCAAAAAATCA
UGC0004119	CCGAAGCCGGTTC	CCAGCCTGACGGT	GGTCAACAAATCATAAAGATATTGG	TAAACTTCAGGGTGACCAAAAAATCA
UGC0004120	CCGAAGCCGGTTC	CCGAAGCCGGTTC	GGTCAACAAATCATAAAGATATTGG	TAAACTTCAGGGTGACCAAAAAATCA
UGC0004121	CCGAAGCCGGTTC	CCGAGCAGCTGTT	GGTCAACAAATCATAAAGATATTGG	TAAACTTCAGGGTGACCAAAAAATCA
UGC0004122	CCGAAGCCGGTTC	CCTCCGCACAATC	GGTCAACAAATCATAAAGATATTGG	TAAACTTCAGGGTGACCAAAAAATCA
UGC0004123	CCGAAGCCGGTTC	CTCTAACCTATTA	GGTCAACAAATCATAAAGATATTGG	TAAACTTCAGGGTGACCAAAAAATCA
UGC0004124	CCGAAGCCGGTTC	GCACCTTGACATA	GGTCAACAAATCATAAAGATATTGG	TAAACTTCAGGGTGACCAAAAAATCA
UGC0004125	CCGAAGCCGGTTC	TAAGCGTGCTGAA	GGTCAACAAATCATAAAGATATTGG	TAAACTTCAGGGTGACCAAAAAATCA
UGC0004126	CCGAAGCCGGTTC	TTCGGCACAGGAG	GGTCAACAAATCATAAAGATATTGG	TAAACTTCAGGGTGACCAAAAAATCA
UGC0004127	CCGAAGCCGGTTC	AGACTCGATTGAG	GGTCAACAAATCATAAAGATATTGG	TAAACTTCAGGGTGACCAAAAAATCA
UGC0004128	CCGAAGCCGGTTC	ATCCTTCTGTTCT	GGTCAACAAATCATAAAGATATTGG	TAAACTTCAGGGTGACCAAAAAATCA
UGC0004129	CCGAAGCCGGTTC	CGTTACTTAGGTC	GGTCAACAAATCATAAAGATATTGG	TAAACTTCAGGGTGACCAAAAAATCA
UGC0004130	CCGAAGCCGGTTC	CTGGTTGGCTATC	GGTCAACAAATCATAAAGATATTGG	TAAACTTCAGGGTGACCAAAAAATCA
UGC0004131	CCGAAGCCGGTTC	GCACCAACGATTG	GGTCAACAAATCATAAAGATATTGG	TAAACTTCAGGGTGACCAAAAAATCA
UGC0004132	CCGAAGCCGGTTC	TCTTATGCATAAC	GGTCAACAAATCATAAAGATATTGG	TAAACTTCAGGGTGACCAAAAAATCA
UGC0004133	CCGAAGCCGGTTC	TTAGGTGTGGACC	GGTCAACAAATCATAAAGATATTGG	TAAACTTCAGGGTGACCAAAAAATCA
UGC0004134	CCGAAGCCGGTTC	TTCTTCTGGAACA	GGTCAACAAATCATAAAGATATTGG	TAAACTTCAGGGTGACCAAAAAATCA
UGC0004135	CCGAAGCCGGTTC	AGCAAGTGGCTCT	GGTCAACAAATCATAAAGATATTGG	TAAACTTCAGGGTGACCAAAAAATCA
UGC0004136	CCGAAGCCGGTTC	TCAAGTCACTAAT	GGTCAACAAATCATAAAGATATTGG	TAAACTTCAGGGTGACCAAAAAATCA
UGC0004137	CCGAAGCCGGTTC	ATGAAGACTACTG	GGTCAACAAATCATAAAGATATTGG	TAAACTTCAGGGTGACCAAAAAATCA
UGC0004138	CCGAAGCCGGTTC	CACCGGTAGAACC	GGTCAACAAATCATAAAGATATTGG	TAAACTTCAGGGTGACCAAAAAATCA
UGC0004139	CCGAAGCCGGTTC	CAGAACAACGCAT	GGTCAACAAATCATAAAGATATTGG	TAAACTTCAGGGTGACCAAAAAATCA
UGC0004140	CCGAAGCCGGTTC	CCTGCCGAGAACG	GGTCAACAAATCATAAAGATATTGG	TAAACTTCAGGGTGACCAAAAAATCA
UGC0004141	CCGAAGCCGGTTC	GTGATGGAGCGGT	GGTCAACAAATCATAAAGATATTGG	TAAACTTCAGGGTGACCAAAAAATCA
UGC0004142	CCGAAGCCGGTTC	TACGAACTATAGC	GGTCAACAAATCATAAAGATATTGG	TAAACTTCAGGGTGACCAAAAAATCA
UGC0004143	CCGAAGCCGGTTC	TACGGACCGCTCA	GGTCAACAAATCATAAAGATATTGG	TAAACTTCAGGGTGACCAAAAAATCA
UGC0004144	CCGAAGCCGGTTC	TGGACGCTAGATC	GGTCAACAAATCATAAAGATATTGG	TAAACTTCAGGGTGACCAAAAAATCA
UGC0004145	CCGAAGCCGGTTC	AGTCTTCACCTCC	GGTCAACAAATCATAAAGATATTGG	TAAACTTCAGGGTGACCAAAAAATCA
UGC0004146	CCGAAGCCGGTTC	AGTGCTTATCCGT	GGTCAACAAATCATAAAGATATTGG	TAAACTTCAGGGTGACCAAAAAATCA
UGC0004147	CCGAAGCCGGTTC	ATCGCTGCCTGGC	GGTCAACAAATCATAAAGATATTGG	TAAACTTCAGGGTGACCAAAAAATCA
UGC0004148	CCGAAGCCGGTTC	ATGCTTGCGACAG	GGTCAACAAATCATAAAGATATTGG	TAAACTTCAGGGTGACCAAAAAATCA
UGC0004149	CCGAAGCCGGTTC	CAATCCTCAAGAG	GGTCAACAAATCATAAAGATATTGG	TAAACTTCAGGGTGACCAAAAAATCA
UGC0004150	CCGAAGCCGGTTC	CATGCACACCTCT	GGTCAACAAATCATAAAGATATTGG	TAAACTTCAGGGTGACCAAAAAATCA
UGC0004151	CCGAAGCCGGTTC	CGGAGAATATTAT	GGTCAACAAATCATAAAGATATTGG	TAAACTTCAGGGTGACCAAAAAATCA
UGC0004152	CCGAAGCCGGTTC	GAGCGAAGGTAGT	GGTCAACAAATCATAAAGATATTGG	TAAACTTCAGGGTGACCAAAAAATCA
UGC0004153	CCGAAGCCGGTTC	GGCGACTGTTCCT	GGTCAACAAATCATAAAGATATTGG	TAAACTTCAGGGTGACCAAAAAATCA
UGC0004154	CCGAAGCCGGTTC	GTCAGTTAACGAC	GGTCAACAAATCATAAAGATATTGG	TAAACTTCAGGGTGACCAAAAAATCA
UGC0004155	CCGAAGCCGGTTC	TCCACAGATACAG	GGTCAACAAATCATAAAGATATTGG	TAAACTTCAGGGTGACCAAAAAATCA
UGC0004156	CCGAAGCCGGTTC	TCGAGTTGTAACT	GGTCAACAAATCATAAAGATATTGG	TAAACTTCAGGGTGACCAAAAAATCA
UGC0004157	CCGAAGCCGGTTC	TCGGTCTTAGACG	GGTCAACAAATCATAAAGATATTGG	TAAACTTCAGGGTGACCAAAAAATCA
UGC0004158	CCGAAGCCGGTTC	TCTAAGGAGTTAT	GGTCAACAAATCATAAAGATATTGG	TAAACTTCAGGGTGACCAAAAAATCA
UGC0004159	CCGAAGCCGGTTC	TCTATCTCTCGCT	GGTCAACAAATCATAAAGATATTGG	TAAACTTCAGGGTGACCAAAAAATCA
UGC0004160	CCGAAGCCGGTTC	TGTGAAGTTGCCA	GGTCAACAAATCATAAAGATATTGG	TAAACTTCAGGGTGACCAAAAAATCA
UGC0004161	CCGAAGCCGGTTC	TTACCATTCCTCA	GGTCAACAAATCATAAAGATATTGG	TAAACTTCAGGGTGACCAAAAAATCA
UGC0004162	CCGAAGCCGGTTC	AGATTCTACACAA	GGTCAACAAATCATAAAGATATTGG	TAAACTTCAGGGTGACCAAAAAATCA
UGC0004163	CCGAAGCCGGTTC	ATGCGATTAATTG	GGTCAACAAATCATAAAGATATTGG	TAAACTTCAGGGTGACCAAAAAATCA
UGC0004164	CCGAAGCCGGTTC	CCGTAGTGTTGAT	GGTCAACAAATCATAAAGATATTGG	TAAACTTCAGGGTGACCAAAAAATCA
UGC0004165	CCGAAGCCGGTTC	CCTGTACCATTGT	GGTCAACAAATCATAAAGATATTGG	TAAACTTCAGGGTGACCAAAAAATCA
UGC0004166	CCGAAGCCGGTTC	GGCTGTTACAACA	GGTCAACAAATCATAAAGATATTGG	TAAACTTCAGGGTGACCAAAAAATCA
UGC0004167	CCGAAGCCGGTTC	GGTTCAATGACGC	GGTCAACAAATCATAAAGATATTGG	TAAACTTCAGGGTGACCAAAAAATCA
UGC0004168	CCGAAGCCGGTTC	GGTTCCTGCACTT	GGTCAACAAATCATAAAGATATTGG	TAAACTTCAGGGTGACCAAAAAATCA
UGC0004169	CCGAAGCCGGTTC	GTCCAACTTCAGT	GGTCAACAAATCATAAAGATATTGG	TAAACTTCAGGGTGACCAAAAAATCA
UGC0004170	CCGAAGCCGGTTC	GTCCAGGCCTTCT	GGTCAACAAATCATAAAGATATTGG	TAAACTTCAGGGTGACCAAAAAATCA
UGC0004171	CCGAAGCCGGTTC	GTGACGCCGTATT	GGTCAACAAATCATAAAGATATTGG	TAAACTTCAGGGTGACCAAAAAATCA
UGC0004172	CCGAAGCCGGTTC	TGCAGCAACCAGC	GGTCAACAAATCATAAAGATATTGG	TAAACTTCAGGGTGACCAAAAAATCA
UGC0004173	CCGAAGCCGGTTC	TGGACATGGCATT	GGTCAACAAATCATAAAGATATTGG	TAAACTTCAGGGTGACCAAAAAATCA
UGC0004174	CCGAAGCCGGTTC	TGGTGGTCATTCA	GGTCAACAAATCATAAAGATATTGG	TAAACTTCAGGGTGACCAAAAAATCA
UGC0004175	CCGAAGCCGGTTC	TTACCAGAGCCTG	GGTCAACAAATCATAAAGATATTGG	TAAACTTCAGGGTGACCAAAAAATCA
UGC0004176	CCGAAGCCGGTTC	TTCCGCGGCATAG	GGTCAACAAATCATAAAGATATTGG	TAAACTTCAGGGTGACCAAAAAATCA
UGC0004177	CCGAAGCCGGTTC	ACAACCATTGGCA	GGTCAACAAATCATAAAGATATTGG	TAAACTTCAGGGTGACCAAAAAATCA
UGC0004178	CCGAAGCCGGTTC	AGCCTAGCCAACT	GGTCAACAAATCATAAAGATATTGG	TAAACTTCAGGGTGACCAAAAAATCA
UGC0004179	CCGAAGCCGGTTC	ATAATCGAGGCTT	GGTCAACAAATCATAAAGATATTGG	TAAACTTCAGGGTGACCAAAAAATCA
UGC0004180	CCGAAGCCGGTTC	CTGAGTCAGAAGT	GGTCAACAAATCATAAAGATATTGG	TAAACTTCAGGGTGACCAAAAAATCA
NEG14	CCGAAGCCGGTTC	GATAGGCGCCTTG	GGTCAACAAATCATAAAGATATTGG	TAAACTTCAGGGTGACCAAAAAATCA
UGC0009121	GCACCTTGACATA	ATCCGGTCGGAGA	GGTCAACAAATCATAAAGATATTGG	TAAACTTCAGGGTGACCAAAAAATCA
UGC0009122	GCACCTTGACATA	CTGAGGTGATCAG	GGTCAACAAATCATAAAGATATTGG	TAAACTTCAGGGTGACCAAAAAATCA
UGC0009123	GCACCTTGACATA	AGTGTCCTGCTAG	GGTCAACAAATCATAAAGATATTGG	TAAACTTCAGGGTGACCAAAAAATCA
UGC0009124	GCACCTTGACATA	ATAAGCAATTCGA	GGTCAACAAATCATAAAGATATTGG	TAAACTTCAGGGTGACCAAAAAATCA
UGC0009125	GCACCTTGACATA	ATCTAACAGGACC	GGTCAACAAATCATAAAGATATTGG	TAAACTTCAGGGTGACCAAAAAATCA
UGC0009126	GCACCTTGACATA	CATTATATAGCCA	GGTCAACAAATCATAAAGATATTGG	TAAACTTCAGGGTGACCAAAAAATCA
UGC0009127	GCACCTTGACATA	CCTGATTACGTAA	GGTCAACAAATCATAAAGATATTGG	TAAACTTCAGGGTGACCAAAAAATCA
UGC0009128	GCACCTTGACATA	CTAATACACACCG	GGTCAACAAATCATAAAGATATTGG	TAAACTTCAGGGTGACCAAAAAATCA
UGC0009129	GCACCTTGACATA	TTATGACCGTTGC	GGTCAACAAATCATAAAGATATTGG	TAAACTTCAGGGTGACCAAAAAATCA
UGC0009130	GCACCTTGACATA	TTCTCGGCCGCAT	GGTCAACAAATCATAAAGATATTGG	TAAACTTCAGGGTGACCAAAAAATCA
UGC0009131	GCACCTTGACATA	TTGGCGGTAAGAA	GGTCAACAAATCATAAAGATATTGG	TAAACTTCAGGGTGACCAAAAAATCA
UGC0009132	GCACCTTGACATA	ACTTGTGCACCTG	GGTCAACAAATCATAAAGATATTGG	TAAACTTCAGGGTGACCAAAAAATCA
UGC0009133	GCACCTTGACATA	CATGCCTTGATAC	GGTCAACAAATCATAAAGATATTGG	TAAACTTCAGGGTGACCAAAAAATCA
UGC0009134	GCACCTTGACATA	CTGACGTTCGGTA	GGTCAACAAATCATAAAGATATTGG	TAAACTTCAGGGTGACCAAAAAATCA
UGC0009135	GCACCTTGACATA	GAGGAGAGACACA	GGTCAACAAATCATAAAGATATTGG	TAAACTTCAGGGTGACCAAAAAATCA
UGC0009136	GCACCTTGACATA	GCCGGTCCAAGTG	GGTCAACAAATCATAAAGATATTGG	TAAACTTCAGGGTGACCAAAAAATCA
UGC0009137	GCACCTTGACATA	TTGCGTCTCACGC	GGTCAACAAATCATAAAGATATTGG	TAAACTTCAGGGTGACCAAAAAATCA
UGC0009138	GCACCTTGACATA	TTATTCGCACACT	GGTCAACAAATCATAAAGATATTGG	TAAACTTCAGGGTGACCAAAAAATCA
UGC0009139	GCACCTTGACATA	TGCACAGGCGGCA	GGTCAACAAATCATAAAGATATTGG	TAAACTTCAGGGTGACCAAAAAATCA
UGC0009140	GCACCTTGACATA	AACATGTGGTAAG	GGTCAACAAATCATAAAGATATTGG	TAAACTTCAGGGTGACCAAAAAATCA
UGC0009141	GCACCTTGACATA	ACGCGCTCTTATA	GGTCAACAAATCATAAAGATATTGG	TAAACTTCAGGGTGACCAAAAAATCA
UGC0009142	GCACCTTGACATA	CAATGTTAATGGT	GGTCAACAAATCATAAAGATATTGG	TAAACTTCAGGGTGACCAAAAAATCA
UGC0009143	GCACCTTGACATA	CTAGGATATAGTT	GGTCAACAAATCATAAAGATATTGG	TAAACTTCAGGGTGACCAAAAAATCA
UGC0009144	GCACCTTGACATA	CTGTAGGCGAGGA	GGTCAACAAATCATAAAGATATTGG	TAAACTTCAGGGTGACCAAAAAATCA
UGC0009145	GCACCTTGACATA	CTGTCGAGGCGAC	GGTCAACAAATCATAAAGATATTGG	TAAACTTCAGGGTGACCAAAAAATCA
UGC0009146	GCACCTTGACATA	GACTAATGAGGAA	GGTCAACAAATCATAAAGATATTGG	TAAACTTCAGGGTGACCAAAAAATCA
UGC0009147	GCACCTTGACATA	TATCCGTAATCAT	GGTCAACAAATCATAAAGATATTGG	TAAACTTCAGGGTGACCAAAAAATCA
UGC0009148	GCACCTTGACATA	TCCTGGAGGATAA	GGTCAACAAATCATAAAGATATTGG	TAAACTTCAGGGTGACCAAAAAATCA
UGC0009149	GCACCTTGACATA	TCTACTGTTGTGC	GGTCAACAAATCATAAAGATATTGG	TAAACTTCAGGGTGACCAAAAAATCA
UGC0009150	GCACCTTGACATA	TGTATATTCAGCG	GGTCAACAAATCATAAAGATATTGG	TAAACTTCAGGGTGACCAAAAAATCA
UGC0009151	GCACCTTGACATA	ACATCAGTAGTTC	GGTCAACAAATCATAAAGATATTGG	TAAACTTCAGGGTGACCAAAAAATCA
UGC0009152	GCACCTTGACATA	AGCGCTGGACCAA	GGTCAACAAATCATAAAGATATTGG	TAAACTTCAGGGTGACCAAAAAATCA
UGC0009153	GCACCTTGACATA	CAAGATCGGTACC	GGTCAACAAATCATAAAGATATTGG	TAAACTTCAGGGTGACCAAAAAATCA
UGC0009154	GCACCTTGACATA	CCAGCCTGACGGT	GGTCAACAAATCATAAAGATATTGG	TAAACTTCAGGGTGACCAAAAAATCA
UGC0009155	GCACCTTGACATA	CCGAAGCCGGTTC	GGTCAACAAATCATAAAGATATTGG	TAAACTTCAGGGTGACCAAAAAATCA
UGC0009156	GCACCTTGACATA	CCGAGCAGCTGTT	GGTCAACAAATCATAAAGATATTGG	TAAACTTCAGGGTGACCAAAAAATCA
UGC0009157	GCACCTTGACATA	CCTCCGCACAATC	GGTCAACAAATCATAAAGATATTGG	TAAACTTCAGGGTGACCAAAAAATCA
UGC0009158	GCACCTTGACATA	CTCTAACCTATTA	GGTCAACAAATCATAAAGATATTGG	TAAACTTCAGGGTGACCAAAAAATCA
UGC0009159	GCACCTTGACATA	GCACCTTGACATA	GGTCAACAAATCATAAAGATATTGG	TAAACTTCAGGGTGACCAAAAAATCA
UGC0009160	GCACCTTGACATA	TAAGCGTGCTGAA	GGTCAACAAATCATAAAGATATTGG	TAAACTTCAGGGTGACCAAAAAATCA
UGC0009161	GCACCTTGACATA	TTCGGCACAGGAG	GGTCAACAAATCATAAAGATATTGG	TAAACTTCAGGGTGACCAAAAAATCA
UGC0009162	GCACCTTGACATA	AGACTCGATTGAG	GGTCAACAAATCATAAAGATATTGG	TAAACTTCAGGGTGACCAAAAAATCA
UGC0009163	GCACCTTGACATA	ATCCTTCTGTTCT	GGTCAACAAATCATAAAGATATTGG	TAAACTTCAGGGTGACCAAAAAATCA
UGC0009164	GCACCTTGACATA	CGTTACTTAGGTC	GGTCAACAAATCATAAAGATATTGG	TAAACTTCAGGGTGACCAAAAAATCA
UGC0009165	GCACCTTGACATA	CTGGTTGGCTATC	GGTCAACAAATCATAAAGATATTGG	TAAACTTCAGGGTGACCAAAAAATCA
UGC0009166	GCACCTTGACATA	GCACCAACGATTG	GGTCAACAAATCATAAAGATATTGG	TAAACTTCAGGGTGACCAAAAAATCA
UGC0009167	GCACCTTGACATA	TCTTATGCATAAC	GGTCAACAAATCATAAAGATATTGG	TAAACTTCAGGGTGACCAAAAAATCA
UGC0009168	GCACCTTGACATA	TTAGGTGTGGACC	GGTCAACAAATCATAAAGATATTGG	TAAACTTCAGGGTGACCAAAAAATCA
UGC0009169	GCACCTTGACATA	TTCTTCTGGAACA	GGTCAACAAATCATAAAGATATTGG	TAAACTTCAGGGTGACCAAAAAATCA
UGC0009170	GCACCTTGACATA	AGCAAGTGGCTCT	GGTCAACAAATCATAAAGATATTGG	TAAACTTCAGGGTGACCAAAAAATCA
UGC0009171	GCACCTTGACATA	TCAAGTCACTAAT	GGTCAACAAATCATAAAGATATTGG	TAAACTTCAGGGTGACCAAAAAATCA
UGC0009172	GCACCTTGACATA	ATGAAGACTACTG	GGTCAACAAATCATAAAGATATTGG	TAAACTTCAGGGTGACCAAAAAATCA
UGC0009173	GCACCTTGACATA	CACCGGTAGAACC	GGTCAACAAATCATAAAGATATTGG	TAAACTTCAGGGTGACCAAAAAATCA
UGC0009174	GCACCTTGACATA	CAGAACAACGCAT	GGTCAACAAATCATAAAGATATTGG	TAAACTTCAGGGTGACCAAAAAATCA
UGC0009175	GCACCTTGACATA	CCTGCCGAGAACG	GGTCAACAAATCATAAAGATATTGG	TAAACTTCAGGGTGACCAAAAAATCA
UGC0009176	GCACCTTGACATA	GTGATGGAGCGGT	GGTCAACAAATCATAAAGATATTGG	TAAACTTCAGGGTGACCAAAAAATCA
UGC0009177	GCACCTTGACATA	TACGAACTATAGC	GGTCAACAAATCATAAAGATATTGG	TAAACTTCAGGGTGACCAAAAAATCA
UGC0009178	GCACCTTGACATA	TACGGACCGCTCA	GGTCAACAAATCATAAAGATATTGG	TAAACTTCAGGGTGACCAAAAAATCA
UGC0009179	GCACCTTGACATA	TGGACGCTAGATC	GGTCAACAAATCATAAAGATATTGG	TAAACTTCAGGGTGACCAAAAAATCA
UGC0009180	GCACCTTGACATA	AGTCTTCACCTCC	GGTCAACAAATCATAAAGATATTGG	TAAACTTCAGGGTGACCAAAAAATCA
UGC0009181	GCACCTTGACATA	AGTGCTTATCCGT	GGTCAACAAATCATAAAGATATTGG	TAAACTTCAGGGTGACCAAAAAATCA
UGC0009182	GCACCTTGACATA	ATCGCTGCCTGGC	GGTCAACAAATCATAAAGATATTGG	TAAACTTCAGGGTGACCAAAAAATCA
UGC0009183	GCACCTTGACATA	ATGCTTGCGACAG	GGTCAACAAATCATAAAGATATTGG	TAAACTTCAGGGTGACCAAAAAATCA
UGC0009184	GCACCTTGACATA	CAATCCTCAAGAG	GGTCAACAAATCATAAAGATATTGG	TAAACTTCAGGGTGACCAAAAAATCA
UGC0009185	GCACCTTGACATA	CATGCACACCTCT	GGTCAACAAATCATAAAGATATTGG	TAAACTTCAGGGTGACCAAAAAATCA
UGC0009186	GCACCTTGACATA	CGGAGAATATTAT	GGTCAACAAATCATAAAGATATTGG	TAAACTTCAGGGTGACCAAAAAATCA
UGC0009187	GCACCTTGACATA	GAGCGAAGGTAGT	GGTCAACAAATCATAAAGATATTGG	TAAACTTCAGGGTGACCAAAAAATCA
UGC0009188	GCACCTTGACATA	GGCGACTGTTCCT	GGTCAACAAATCATAAAGATATTGG	TAAACTTCAGGGTGACCAAAAAATCA
UGC0009189	GCACCTTGACATA	GTCAGTTAACGAC	GGTCAACAAATCATAAAGATATTGG	TAAACTTCAGGGTGACCAAAAAATCA
UGC0009190	GCACCTTGACATA	TCCACAGATACAG	GGTCAACAAATCATAAAGATATTGG	TAAACTTCAGGGTGACCAAAAAATCA
UGC0009191	GCACCTTGACATA	TCGAGTTGTAACT	GGTCAACAAATCATAAAGATATTGG	TAAACTTCAGGGTGACCAAAAAATCA
UGC0009192	GCACCTTGACATA	TCGGTCTTAGACG	GGTCAACAAATCATAAAGATATTGG	TAAACTTCAGGGTGACCAAAAAATCA
UGC0009193	GCACCTTGACATA	TCTAAGGAGTTAT	GGTCAACAAATCATAAAGATATTGG	TAAACTTCAGGGTGACCAAAAAATCA
UGC0009194	GCACCTTGACATA	TCTATCTCTCGCT	GGTCAACAAATCATAAAGATATTGG	TAAACTTCAGGGTGACCAAAAAATCA
UGC0009195	GCACCTTGACATA	TGTGAAGTTGCCA	GGTCAACAAATCATAAAGATATTGG	TAAACTTCAGGGTGACCAAAAAATCA
UGC0009196	GCACCTTGACATA	TTACCATTCCTCA	GGTCAACAAATCATAAAGATATTGG	TAAACTTCAGGGTGACCAAAAAATCA
UGC0009197	GCACCTTGACATA	AGATTCTACACAA	GGTCAACAAATCATAAAGATATTGG	TAAACTTCAGGGTGACCAAAAAATCA
UGC0009198	GCACCTTGACATA	ATGCGATTAATTG	GGTCAACAAATCATAAAGATATTGG	TAAACTTCAGGGTGACCAAAAAATCA
UGC0009199	GCACCTTGACATA	CCGTAGTGTTGAT	GGTCAACAAATCATAAAGATATTGG	TAAACTTCAGGGTGACCAAAAAATCA
UGC0009200	GCACCTTGACATA	CCTGTACCATTGT	GGTCAACAAATCATAAAGATATTGG	TAAACTTCAGGGTGACCAAAAAATCA
UGC0009201	GCACCTTGACATA	GGCTGTTACAACA	GGTCAACAAATCATAAAGATATTGG	TAAACTTCAGGGTGACCAAAAAATCA
UGC0009202	GCACCTTGACATA	GGTTCAATGACGC	GGTCAACAAATCATAAAGATATTGG	TAAACTTCAGGGTGACCAAAAAATCA
UGC0009203	GCACCTTGACATA	GGTTCCTGCACTT	GGTCAACAAATCATAAAGATATTGG	TAAACTTCAGGGTGACCAAAAAATCA
UGC0009204	GCACCTTGACATA	GTCCAACTTCAGT	GGTCAACAAATCATAAAGATATTGG	TAAACTTCAGGGTGACCAAAAAATCA
UGC0009205	GCACCTTGACATA	GTCCAGGCCTTCT	GGTCAACAAATCATAAAGATATTGG	TAAACTTCAGGGTGACCAAAAAATCA
UGC0009206	GCACCTTGACATA	GTGACGCCGTATT	GGTCAACAAATCATAAAGATATTGG	TAAACTTCAGGGTGACCAAAAAATCA
UGC0009207	GCACCTTGACATA	TGCAGCAACCAGC	GGTCAACAAATCATAAAGATATTGG	TAAACTTCAGGGTGACCAAAAAATCA
UGC0009208	GCACCTTGACATA	TGGACATGGCATT	GGTCAACAAATCATAAAGATATTGG	TAAACTTCAGGGTGACCAAAAAATCA
UGC0009209	GCACCTTGACATA	TGGTGGTCATTCA	GGTCAACAAATCATAAAGATATTGG	TAAACTTCAGGGTGACCAAAAAATCA
UGC0009210	GCACCTTGACATA	TTACCAGAGCCTG	GGTCAACAAATCATAAAGATATTGG	TAAACTTCAGGGTGACCAAAAAATCA
UGC0009211	GCACCTTGACATA	TTCCGCGGCATAG	GGTCAACAAATCATAAAGATATTGG	TAAACTTCAGGGTGACCAAAAAATCA
UGC0009212	GCACCTTGACATA	ACAACCATTGGCA	GGTCAACAAATCATAAAGATATTGG	TAAACTTCAGGGTGACCAAAAAATCA
UGC0009213	GCACCTTGACATA	AGCCTAGCCAACT	GGTCAACAAATCATAAAGATATTGG	TAAACTTCAGGGTGACCAAAAAATCA
UGC0009214	GCACCTTGACATA	ATAATCGAGGCTT	GGTCAACAAATCATAAAGATATTGG	TAAACTTCAGGGTGACCAAAAAATCA
UGC0009215	GCACCTTGACATA	CTGAGTCAGAAGT	GGTCAACAAATCATAAAGATATTGG	TAAACTTCAGGGTGACCAAAAAATCA
NEG15	GCACCTTGACATA	GATAGGCGCCTTG	GGTCAACAAATCATAAAGATATTGG	TAAACTTCAGGGTGACCAAAAAATCA
UGC0009216	TAAGCGTGCTGAA	ATCCGGTCGGAGA	GGTCAACAAATCATAAAGATATTGG	TAAACTTCAGGGTGACCAAAAAATCA
UGC0009217	TAAGCGTGCTGAA	CTGAGGTGATCAG	GGTCAACAAATCATAAAGATATTGG	TAAACTTCAGGGTGACCAAAAAATCA
UGC0009218	TAAGCGTGCTGAA	AGTGTCCTGCTAG	GGTCAACAAATCATAAAGATATTGG	TAAACTTCAGGGTGACCAAAAAATCA
UGC0009219	TAAGCGTGCTGAA	ATAAGCAATTCGA	GGTCAACAAATCATAAAGATATTGG	TAAACTTCAGGGTGACCAAAAAATCA
UGC0009220	TAAGCGTGCTGAA	ATCTAACAGGACC	GGTCAACAAATCATAAAGATATTGG	TAAACTTCAGGGTGACCAAAAAATCA
UGC0009221	TAAGCGTGCTGAA	CATTATATAGCCA	GGTCAACAAATCATAAAGATATTGG	TAAACTTCAGGGTGACCAAAAAATCA
UGC0009222	TAAGCGTGCTGAA	CCTGATTACGTAA	GGTCAACAAATCATAAAGATATTGG	TAAACTTCAGGGTGACCAAAAAATCA
UGC0009223	TAAGCGTGCTGAA	CTAATACACACCG	GGTCAACAAATCATAAAGATATTGG	TAAACTTCAGGGTGACCAAAAAATCA
UGC0009224	TAAGCGTGCTGAA	TTATGACCGTTGC	GGTCAACAAATCATAAAGATATTGG	TAAACTTCAGGGTGACCAAAAAATCA
UGC0009225	TAAGCGTGCTGAA	TTCTCGGCCGCAT	GGTCAACAAATCATAAAGATATTGG	TAAACTTCAGGGTGACCAAAAAATCA
UGC0009226	TAAGCGTGCTGAA	TTGGCGGTAAGAA	GGTCAACAAATCATAAAGATATTGG	TAAACTTCAGGGTGACCAAAAAATCA
UGC0009227	TAAGCGTGCTGAA	ACTTGTGCACCTG	GGTCAACAAATCATAAAGATATTGG	TAAACTTCAGGGTGACCAAAAAATCA
UGC0009228	TAAGCGTGCTGAA	CATGCCTTGATAC	GGTCAACAAATCATAAAGATATTGG	TAAACTTCAGGGTGACCAAAAAATCA
UGC0009229	TAAGCGTGCTGAA	CTGACGTTCGGTA	GGTCAACAAATCATAAAGATATTGG	TAAACTTCAGGGTGACCAAAAAATCA
UGC0009230	TAAGCGTGCTGAA	GAGGAGAGACACA	GGTCAACAAATCATAAAGATATTGG	TAAACTTCAGGGTGACCAAAAAATCA
UGC0009231	TAAGCGTGCTGAA	GCCGGTCCAAGTG	GGTCAACAAATCATAAAGATATTGG	TAAACTTCAGGGTGACCAAAAAATCA
UGC0009232	TAAGCGTGCTGAA	TTGCGTCTCACGC	GGTCAACAAATCATAAAGATATTGG	TAAACTTCAGGGTGACCAAAAAATCA
UGC0009233	TAAGCGTGCTGAA	TTATTCGCACACT	GGTCAACAAATCATAAAGATATTGG	TAAACTTCAGGGTGACCAAAAAATCA
UGC0009234	TAAGCGTGCTGAA	TGCACAGGCGGCA	GGTCAACAAATCATAAAGATATTGG	TAAACTTCAGGGTGACCAAAAAATCA
UGC0009235	TAAGCGTGCTGAA	AACATGTGGTAAG	GGTCAACAAATCATAAAGATATTGG	TAAACTTCAGGGTGACCAAAAAATCA
UGC0009236	TAAGCGTGCTGAA	ACGCGCTCTTATA	GGTCAACAAATCATAAAGATATTGG	TAAACTTCAGGGTGACCAAAAAATCA
UGC0009237	TAAGCGTGCTGAA	CAATGTTAATGGT	GGTCAACAAATCATAAAGATATTGG	TAAACTTCAGGGTGACCAAAAAATCA
UGC0009238	TAAGCGTGCTGAA	CTAGGATATAGTT	GGTCAACAAATCATAAAGATATTGG	TAAACTTCAGGGTGACCAAAAAATCA
UGC0009239	TAAGCGTGCTGAA	CTGTAGGCGAGGA	GGTCAACAAATCATAAAGATATTGG	TAAACTTCAGGGTGACCAAAAAATCA
UGC0009240	TAAGCGTGCTGAA	CTGTCGAGGCGAC	GGTCAACAAATCATAAAGATATTGG	TAAACTTCAGGGTGACCAAAAAATCA
UGC0009241	TAAGCGTGCTGAA	GACTAATGAGGAA	GGTCAACAAATCATAAAGATATTGG	TAAACTTCAGGGTGACCAAAAAATCA
UGC0009242	TAAGCGTGCTGAA	TATCCGTAATCAT	GGTCAACAAATCATAAAGATATTGG	TAAACTTCAGGGTGACCAAAAAATCA
UGC0009243	TAAGCGTGCTGAA	TCCTGGAGGATAA	GGTCAACAAATCATAAAGATATTGG	TAAACTTCAGGGTGACCAAAAAATCA
UGC0009244	TAAGCGTGCTGAA	TCTACTGTTGTGC	GGTCAACAAATCATAAAGATATTGG	TAAACTTCAGGGTGACCAAAAAATCA
UGC0009245	TAAGCGTGCTGAA	TGTATATTCAGCG	GGTCAACAAATCATAAAGATATTGG	TAAACTTCAGGGTGACCAAAAAATCA
UGC0009246	TAAGCGTGCTGAA	ACATCAGTAGTTC	GGTCAACAAATCATAAAGATATTGG	TAAACTTCAGGGTGACCAAAAAATCA
UGC0009247	TAAGCGTGCTGAA	AGCGCTGGACCAA	GGTCAACAAATCATAAAGATATTGG	TAAACTTCAGGGTGACCAAAAAATCA
UGC0009248	TAAGCGTGCTGAA	CAAGATCGGTACC	GGTCAACAAATCATAAAGATATTGG	TAAACTTCAGGGTGACCAAAAAATCA
UGC0009249	TAAGCGTGCTGAA	CCAGCCTGACGGT	GGTCAACAAATCATAAAGATATTGG	TAAACTTCAGGGTGACCAAAAAATCA
UGC0009250	TAAGCGTGCTGAA	CCGAAGCCGGTTC	GGTCAACAAATCATAAAGATATTGG	TAAACTTCAGGGTGACCAAAAAATCA
UGC0009251	TAAGCGTGCTGAA	CCGAGCAGCTGTT	GGTCAACAAATCATAAAGATATTGG	TAAACTTCAGGGTGACCAAAAAATCA
UGC0009252	TAAGCGTGCTGAA	CCTCCGCACAATC	GGTCAACAAATCATAAAGATATTGG	TAAACTTCAGGGTGACCAAAAAATCA
UGC0009253	TAAGCGTGCTGAA	CTCTAACCTATTA	GGTCAACAAATCATAAAGATATTGG	TAAACTTCAGGGTGACCAAAAAATCA
UGC0009254	TAAGCGTGCTGAA	GCACCTTGACATA	GGTCAACAAATCATAAAGATATTGG	TAAACTTCAGGGTGACCAAAAAATCA
UGC0009255	TAAGCGTGCTGAA	TAAGCGTGCTGAA	GGTCAACAAATCATAAAGATATTGG	TAAACTTCAGGGTGACCAAAAAATCA
UGC0009256	TAAGCGTGCTGAA	TTCGGCACAGGAG	GGTCAACAAATCATAAAGATATTGG	TAAACTTCAGGGTGACCAAAAAATCA
UGC0009257	TAAGCGTGCTGAA	AGACTCGATTGAG	GGTCAACAAATCATAAAGATATTGG	TAAACTTCAGGGTGACCAAAAAATCA
UGC0009258	TAAGCGTGCTGAA	ATCCTTCTGTTCT	GGTCAACAAATCATAAAGATATTGG	TAAACTTCAGGGTGACCAAAAAATCA
UGC0009259	TAAGCGTGCTGAA	CGTTACTTAGGTC	GGTCAACAAATCATAAAGATATTGG	TAAACTTCAGGGTGACCAAAAAATCA
UGC0009260	TAAGCGTGCTGAA	CTGGTTGGCTATC	GGTCAACAAATCATAAAGATATTGG	TAAACTTCAGGGTGACCAAAAAATCA
UGC0009261	TAAGCGTGCTGAA	GCACCAACGATTG	GGTCAACAAATCATAAAGATATTGG	TAAACTTCAGGGTGACCAAAAAATCA
UGC0009262	TAAGCGTGCTGAA	TCTTATGCATAAC	GGTCAACAAATCATAAAGATATTGG	TAAACTTCAGGGTGACCAAAAAATCA
UGC0009263	TAAGCGTGCTGAA	TTAGGTGTGGACC	GGTCAACAAATCATAAAGATATTGG	TAAACTTCAGGGTGACCAAAAAATCA
UGC0009264	TAAGCGTGCTGAA	TTCTTCTGGAACA	GGTCAACAAATCATAAAGATATTGG	TAAACTTCAGGGTGACCAAAAAATCA
UGC0009265	TAAGCGTGCTGAA	AGCAAGTGGCTCT	GGTCAACAAATCATAAAGATATTGG	TAAACTTCAGGGTGACCAAAAAATCA
UGC0009266	TAAGCGTGCTGAA	TCAAGTCACTAAT	GGTCAACAAATCATAAAGATATTGG	TAAACTTCAGGGTGACCAAAAAATCA
UGC0009267	TAAGCGTGCTGAA	ATGAAGACTACTG	GGTCAACAAATCATAAAGATATTGG	TAAACTTCAGGGTGACCAAAAAATCA
UGC0009268	TAAGCGTGCTGAA	CACCGGTAGAACC	GGTCAACAAATCATAAAGATATTGG	TAAACTTCAGGGTGACCAAAAAATCA
UGC0009269	TAAGCGTGCTGAA	CAGAACAACGCAT	GGTCAACAAATCATAAAGATATTGG	TAAACTTCAGGGTGACCAAAAAATCA
UGC0009270	TAAGCGTGCTGAA	CCTGCCGAGAACG	GGTCAACAAATCATAAAGATATTGG	TAAACTTCAGGGTGACCAAAAAATCA
UGC0009271	TAAGCGTGCTGAA	GTGATGGAGCGGT	GGTCAACAAATCATAAAGATATTGG	TAAACTTCAGGGTGACCAAAAAATCA
UGC0009272	TAAGCGTGCTGAA	TACGAACTATAGC	GGTCAACAAATCATAAAGATATTGG	TAAACTTCAGGGTGACCAAAAAATCA
UGC0009273	TAAGCGTGCTGAA	TACGGACCGCTCA	GGTCAACAAATCATAAAGATATTGG	TAAACTTCAGGGTGACCAAAAAATCA
UGC0009274	TAAGCGTGCTGAA	TGGACGCTAGATC	GGTCAACAAATCATAAAGATATTGG	TAAACTTCAGGGTGACCAAAAAATCA
UGC0009275	TAAGCGTGCTGAA	AGTCTTCACCTCC	GGTCAACAAATCATAAAGATATTGG	TAAACTTCAGGGTGACCAAAAAATCA
UGC0009276	TAAGCGTGCTGAA	AGTGCTTATCCGT	GGTCAACAAATCATAAAGATATTGG	TAAACTTCAGGGTGACCAAAAAATCA
UGC0009277	TAAGCGTGCTGAA	ATCGCTGCCTGGC	GGTCAACAAATCATAAAGATATTGG	TAAACTTCAGGGTGACCAAAAAATCA
UGC0009278	TAAGCGTGCTGAA	ATGCTTGCGACAG	GGTCAACAAATCATAAAGATATTGG	TAAACTTCAGGGTGACCAAAAAATCA
UGC0009279	TAAGCGTGCTGAA	CAATCCTCAAGAG	GGTCAACAAATCATAAAGATATTGG	TAAACTTCAGGGTGACCAAAAAATCA
UGC0009280	TAAGCGTGCTGAA	CATGCACACCTCT	GGTCAACAAATCATAAAGATATTGG	TAAACTTCAGGGTGACCAAAAAATCA
UGC0009281	TAAGCGTGCTGAA	CGGAGAATATTAT	GGTCAACAAATCATAAAGATATTGG	TAAACTTCAGGGTGACCAAAAAATCA
UGC0009282	TAAGCGTGCTGAA	GAGCGAAGGTAGT	GGTCAACAAATCATAAAGATATTGG	TAAACTTCAGGGTGACCAAAAAATCA
UGC0009283	TAAGCGTGCTGAA	GGCGACTGTTCCT	GGTCAACAAATCATAAAGATATTGG	TAAACTTCAGGGTGACCAAAAAATCA
UGC0009284	TAAGCGTGCTGAA	GTCAGTTAACGAC	GGTCAACAAATCATAAAGATATTGG	TAAACTTCAGGGTGACCAAAAAATCA
UGC0009285	TAAGCGTGCTGAA	TCCACAGATACAG	GGTCAACAAATCATAAAGATATTGG	TAAACTTCAGGGTGACCAAAAAATCA
UGC0009286	TAAGCGTGCTGAA	TCGAGTTGTAACT	GGTCAACAAATCATAAAGATATTGG	TAAACTTCAGGGTGACCAAAAAATCA
UGC0009287	TAAGCGTGCTGAA	TCGGTCTTAGACG	GGTCAACAAATCATAAAGATATTGG	TAAACTTCAGGGTGACCAAAAAATCA
UGC0009288	TAAGCGTGCTGAA	TCTAAGGAGTTAT	GGTCAACAAATCATAAAGATATTGG	TAAACTTCAGGGTGACCAAAAAATCA
UGC0009289	TAAGCGTGCTGAA	TCTATCTCTCGCT	GGTCAACAAATCATAAAGATATTGG	TAAACTTCAGGGTGACCAAAAAATCA
UGC0009290	TAAGCGTGCTGAA	TGTGAAGTTGCCA	GGTCAACAAATCATAAAGATATTGG	TAAACTTCAGGGTGACCAAAAAATCA
UGC0009291	TAAGCGTGCTGAA	TTACCATTCCTCA	GGTCAACAAATCATAAAGATATTGG	TAAACTTCAGGGTGACCAAAAAATCA
UGC0009292	TAAGCGTGCTGAA	AGATTCTACACAA	GGTCAACAAATCATAAAGATATTGG	TAAACTTCAGGGTGACCAAAAAATCA
UGC0009293	TAAGCGTGCTGAA	ATGCGATTAATTG	GGTCAACAAATCATAAAGATATTGG	TAAACTTCAGGGTGACCAAAAAATCA
UGC0009294	TAAGCGTGCTGAA	CCGTAGTGTTGAT	GGTCAACAAATCATAAAGATATTGG	TAAACTTCAGGGTGACCAAAAAATCA
UGC0009295	TAAGCGTGCTGAA	CCTGTACCATTGT	GGTCAACAAATCATAAAGATATTGG	TAAACTTCAGGGTGACCAAAAAATCA
UGC0009296	TAAGCGTGCTGAA	GGCTGTTACAACA	GGTCAACAAATCATAAAGATATTGG	TAAACTTCAGGGTGACCAAAAAATCA
UGC0009297	TAAGCGTGCTGAA	GGTTCAATGACGC	GGTCAACAAATCATAAAGATATTGG	TAAACTTCAGGGTGACCAAAAAATCA
UGC0009298	TAAGCGTGCTGAA	GGTTCCTGCACTT	GGTCAACAAATCATAAAGATATTGG	TAAACTTCAGGGTGACCAAAAAATCA
UGC0009299	TAAGCGTGCTGAA	GTCCAACTTCAGT	GGTCAACAAATCATAAAGATATTGG	TAAACTTCAGGGTGACCAAAAAATCA
UGC0009300	TAAGCGTGCTGAA	GTCCAGGCCTTCT	GGTCAACAAATCATAAAGATATTGG	TAAACTTCAGGGTGACCAAAAAATCA
UGC0009301	TAAGCGTGCTGAA	GTGACGCCGTATT	GGTCAACAAATCATAAAGATATTGG	TAAACTTCAGGGTGACCAAAAAATCA
UGC0009302	TAAGCGTGCTGAA	TGCAGCAACCAGC	GGTCAACAAATCATAAAGATATTGG	TAAACTTCAGGGTGACCAAAAAATCA
UGC0009303	TAAGCGTGCTGAA	TGGACATGGCATT	GGTCAACAAATCATAAAGATATTGG	TAAACTTCAGGGTGACCAAAAAATCA
UGC0009304	TAAGCGTGCTGAA	TGGTGGTCATTCA	GGTCAACAAATCATAAAGATATTGG	TAAACTTCAGGGTGACCAAAAAATCA
UGC0009305	TAAGCGTGCTGAA	TTACCAGAGCCTG	GGTCAACAAATCATAAAGATATTGG	TAAACTTCAGGGTGACCAAAAAATCA
UGC0009306	TAAGCGTGCTGAA	TTCCGCGGCATAG	GGTCAACAAATCATAAAGATATTGG	TAAACTTCAGGGTGACCAAAAAATCA
UGC0009307	TAAGCGTGCTGAA	ACAACCATTGGCA	GGTCAACAAATCATAAAGATATTGG	TAAACTTCAGGGTGACCAAAAAATCA
UGC0009308	TAAGCGTGCTGAA	AGCCTAGCCAACT	GGTCAACAAATCATAAAGATATTGG	TAAACTTCAGGGTGACCAAAAAATCA
UGC0009309	TAAGCGTGCTGAA	ATAATCGAGGCTT	GGTCAACAAATCATAAAGATATTGG	TAAACTTCAGGGTGACCAAAAAATCA
UGC0009310	TAAGCGTGCTGAA	CTGAGTCAGAAGT	GGTCAACAAATCATAAAGATATTGG	TAAACTTCAGGGTGACCAAAAAATCA
NEG16	TAAGCGTGCTGAA	GATAGGCGCCTTG	GGTCAACAAATCATAAAGATATTGG	TAAACTTCAGGGTGACCAAAAAATCA
UGC0009311	TTCGGCACAGGAG	ATCCGGTCGGAGA	GGTCAACAAATCATAAAGATATTGG	TAAACTTCAGGGTGACCAAAAAATCA
UGC0009312	TTCGGCACAGGAG	CTGAGGTGATCAG	GGTCAACAAATCATAAAGATATTGG	TAAACTTCAGGGTGACCAAAAAATCA
UGC0009313	TTCGGCACAGGAG	AGTGTCCTGCTAG	GGTCAACAAATCATAAAGATATTGG	TAAACTTCAGGGTGACCAAAAAATCA
UGC0009314	TTCGGCACAGGAG	ATAAGCAATTCGA	GGTCAACAAATCATAAAGATATTGG	TAAACTTCAGGGTGACCAAAAAATCA
UGC0009315	TTCGGCACAGGAG	ATCTAACAGGACC	GGTCAACAAATCATAAAGATATTGG	TAAACTTCAGGGTGACCAAAAAATCA
UGC0009316	TTCGGCACAGGAG	CATTATATAGCCA	GGTCAACAAATCATAAAGATATTGG	TAAACTTCAGGGTGACCAAAAAATCA
UGC0009317	TTCGGCACAGGAG	CCTGATTACGTAA	GGTCAACAAATCATAAAGATATTGG	TAAACTTCAGGGTGACCAAAAAATCA
UGC0009318	TTCGGCACAGGAG	CTAATACACACCG	GGTCAACAAATCATAAAGATATTGG	TAAACTTCAGGGTGACCAAAAAATCA
UGC0009319	TTCGGCACAGGAG	TTATGACCGTTGC	GGTCAACAAATCATAAAGATATTGG	TAAACTTCAGGGTGACCAAAAAATCA
UGC0009320	TTCGGCACAGGAG	TTCTCGGCCGCAT	GGTCAACAAATCATAAAGATATTGG	TAAACTTCAGGGTGACCAAAAAATCA
UGC0009321	TTCGGCACAGGAG	TTGGCGGTAAGAA	GGTCAACAAATCATAAAGATATTGG	TAAACTTCAGGGTGACCAAAAAATCA
UGC0009322	TTCGGCACAGGAG	ACTTGTGCACCTG	GGTCAACAAATCATAAAGATATTGG	TAAACTTCAGGGTGACCAAAAAATCA
UGC0009323	TTCGGCACAGGAG	CATGCCTTGATAC	GGTCAACAAATCATAAAGATATTGG	TAAACTTCAGGGTGACCAAAAAATCA
UGC0009324	TTCGGCACAGGAG	CTGACGTTCGGTA	GGTCAACAAATCATAAAGATATTGG	TAAACTTCAGGGTGACCAAAAAATCA
UGC0009325	TTCGGCACAGGAG	GAGGAGAGACACA	GGTCAACAAATCATAAAGATATTGG	TAAACTTCAGGGTGACCAAAAAATCA
UGC0009326	TTCGGCACAGGAG	GCCGGTCCAAGTG	GGTCAACAAATCATAAAGATATTGG	TAAACTTCAGGGTGACCAAAAAATCA
UGC0009327	TTCGGCACAGGAG	TTGCGTCTCACGC	GGTCAACAAATCATAAAGATATTGG	TAAACTTCAGGGTGACCAAAAAATCA
UGC0009328	TTCGGCACAGGAG	TTATTCGCACACT	GGTCAACAAATCATAAAGATATTGG	TAAACTTCAGGGTGACCAAAAAATCA
UGC0009329	TTCGGCACAGGAG	TGCACAGGCGGCA	GGTCAACAAATCATAAAGATATTGG	TAAACTTCAGGGTGACCAAAAAATCA
UGC0009330	TTCGGCACAGGAG	AACATGTGGTAAG	GGTCAACAAATCATAAAGATATTGG	TAAACTTCAGGGTGACCAAAAAATCA
UGC0009331	TTCGGCACAGGAG	ACGCGCTCTTATA	GGTCAACAAATCATAAAGATATTGG	TAAACTTCAGGGTGACCAAAAAATCA
UGC0009332	TTCGGCACAGGAG	CAATGTTAATGGT	GGTCAACAAATCATAAAGATATTGG	TAAACTTCAGGGTGACCAAAAAATCA
UGC0009333	TTCGGCACAGGAG	CTAGGATATAGTT	GGTCAACAAATCATAAAGATATTGG	TAAACTTCAGGGTGACCAAAAAATCA
UGC0009334	TTCGGCACAGGAG	CTGTAGGCGAGGA	GGTCAACAAATCATAAAGATATTGG	TAAACTTCAGGGTGACCAAAAAATCA
UGC0009335	TTCGGCACAGGAG	CTGTCGAGGCGAC	GGTCAACAAATCATAAAGATATTGG	TAAACTTCAGGGTGACCAAAAAATCA
UGC0009336	TTCGGCACAGGAG	GACTAATGAGGAA	GGTCAACAAATCATAAAGATATTGG	TAAACTTCAGGGTGACCAAAAAATCA
UGC0009337	TTCGGCACAGGAG	TATCCGTAATCAT	GGTCAACAAATCATAAAGATATTGG	TAAACTTCAGGGTGACCAAAAAATCA
UGC0009338	TTCGGCACAGGAG	TCCTGGAGGATAA	GGTCAACAAATCATAAAGATATTGG	TAAACTTCAGGGTGACCAAAAAATCA
UGC0009339	TTCGGCACAGGAG	TCTACTGTTGTGC	GGTCAACAAATCATAAAGATATTGG	TAAACTTCAGGGTGACCAAAAAATCA
UGC0009340	TTCGGCACAGGAG	TGTATATTCAGCG	GGTCAACAAATCATAAAGATATTGG	TAAACTTCAGGGTGACCAAAAAATCA
UGC0009341	TTCGGCACAGGAG	ACATCAGTAGTTC	GGTCAACAAATCATAAAGATATTGG	TAAACTTCAGGGTGACCAAAAAATCA
UGC0009342	TTCGGCACAGGAG	AGCGCTGGACCAA	GGTCAACAAATCATAAAGATATTGG	TAAACTTCAGGGTGACCAAAAAATCA
UGC0009343	TTCGGCACAGGAG	CAAGATCGGTACC	GGTCAACAAATCATAAAGATATTGG	TAAACTTCAGGGTGACCAAAAAATCA
UGC0009344	TTCGGCACAGGAG	CCAGCCTGACGGT	GGTCAACAAATCATAAAGATATTGG	TAAACTTCAGGGTGACCAAAAAATCA
UGC0009345	TTCGGCACAGGAG	CCGAAGCCGGTTC	GGTCAACAAATCATAAAGATATTGG	TAAACTTCAGGGTGACCAAAAAATCA
UGC0009346	TTCGGCACAGGAG	CCGAGCAGCTGTT	GGTCAACAAATCATAAAGATATTGG	TAAACTTCAGGGTGACCAAAAAATCA
UGC0009347	TTCGGCACAGGAG	CCTCCGCACAATC	GGTCAACAAATCATAAAGATATTGG	TAAACTTCAGGGTGACCAAAAAATCA
UGC0009348	TTCGGCACAGGAG	CTCTAACCTATTA	GGTCAACAAATCATAAAGATATTGG	TAAACTTCAGGGTGACCAAAAAATCA
UGC0009349	TTCGGCACAGGAG	GCACCTTGACATA	GGTCAACAAATCATAAAGATATTGG	TAAACTTCAGGGTGACCAAAAAATCA
UGC0009350	TTCGGCACAGGAG	TAAGCGTGCTGAA	GGTCAACAAATCATAAAGATATTGG	TAAACTTCAGGGTGACCAAAAAATCA
UGC0009351	TTCGGCACAGGAG	TTCGGCACAGGAG	GGTCAACAAATCATAAAGATATTGG	TAAACTTCAGGGTGACCAAAAAATCA
UGC0009352	TTCGGCACAGGAG	AGACTCGATTGAG	GGTCAACAAATCATAAAGATATTGG	TAAACTTCAGGGTGACCAAAAAATCA
UGC0009353	TTCGGCACAGGAG	ATCCTTCTGTTCT	GGTCAACAAATCATAAAGATATTGG	TAAACTTCAGGGTGACCAAAAAATCA
UGC0009354	TTCGGCACAGGAG	CGTTACTTAGGTC	GGTCAACAAATCATAAAGATATTGG	TAAACTTCAGGGTGACCAAAAAATCA
UGC0009355	TTCGGCACAGGAG	CTGGTTGGCTATC	GGTCAACAAATCATAAAGATATTGG	TAAACTTCAGGGTGACCAAAAAATCA
UGC0009356	TTCGGCACAGGAG	GCACCAACGATTG	GGTCAACAAATCATAAAGATATTGG	TAAACTTCAGGGTGACCAAAAAATCA
UGC0009357	TTCGGCACAGGAG	TCTTATGCATAAC	GGTCAACAAATCATAAAGATATTGG	TAAACTTCAGGGTGACCAAAAAATCA
UGC0009358	TTCGGCACAGGAG	TTAGGTGTGGACC	GGTCAACAAATCATAAAGATATTGG	TAAACTTCAGGGTGACCAAAAAATCA
UGC0009359	TTCGGCACAGGAG	TTCTTCTGGAACA	GGTCAACAAATCATAAAGATATTGG	TAAACTTCAGGGTGACCAAAAAATCA
UGC0009360	TTCGGCACAGGAG	AGCAAGTGGCTCT	GGTCAACAAATCATAAAGATATTGG	TAAACTTCAGGGTGACCAAAAAATCA
UGC0009361	TTCGGCACAGGAG	TCAAGTCACTAAT	GGTCAACAAATCATAAAGATATTGG	TAAACTTCAGGGTGACCAAAAAATCA
UGC0009362	TTCGGCACAGGAG	ATGAAGACTACTG	GGTCAACAAATCATAAAGATATTGG	TAAACTTCAGGGTGACCAAAAAATCA
UGC0009363	TTCGGCACAGGAG	CACCGGTAGAACC	GGTCAACAAATCATAAAGATATTGG	TAAACTTCAGGGTGACCAAAAAATCA
UGC0009364	TTCGGCACAGGAG	CAGAACAACGCAT	GGTCAACAAATCATAAAGATATTGG	TAAACTTCAGGGTGACCAAAAAATCA
UGC0009365	TTCGGCACAGGAG	CCTGCCGAGAACG	GGTCAACAAATCATAAAGATATTGG	TAAACTTCAGGGTGACCAAAAAATCA
UGC0009366	TTCGGCACAGGAG	GTGATGGAGCGGT	GGTCAACAAATCATAAAGATATTGG	TAAACTTCAGGGTGACCAAAAAATCA
UGC0009367	TTCGGCACAGGAG	TACGAACTATAGC	GGTCAACAAATCATAAAGATATTGG	TAAACTTCAGGGTGACCAAAAAATCA
UGC0009368	TTCGGCACAGGAG	TACGGACCGCTCA	GGTCAACAAATCATAAAGATATTGG	TAAACTTCAGGGTGACCAAAAAATCA
UGC0009369	TTCGGCACAGGAG	TGGACGCTAGATC	GGTCAACAAATCATAAAGATATTGG	TAAACTTCAGGGTGACCAAAAAATCA
UGC0009370	TTCGGCACAGGAG	AGTCTTCACCTCC	GGTCAACAAATCATAAAGATATTGG	TAAACTTCAGGGTGACCAAAAAATCA
UGC0009371	TTCGGCACAGGAG	AGTGCTTATCCGT	GGTCAACAAATCATAAAGATATTGG	TAAACTTCAGGGTGACCAAAAAATCA
UGC0009372	TTCGGCACAGGAG	ATCGCTGCCTGGC	GGTCAACAAATCATAAAGATATTGG	TAAACTTCAGGGTGACCAAAAAATCA
UGC0009373	TTCGGCACAGGAG	ATGCTTGCGACAG	GGTCAACAAATCATAAAGATATTGG	TAAACTTCAGGGTGACCAAAAAATCA
UGC0009374	TTCGGCACAGGAG	CAATCCTCAAGAG	GGTCAACAAATCATAAAGATATTGG	TAAACTTCAGGGTGACCAAAAAATCA
UGC0009375	TTCGGCACAGGAG	CATGCACACCTCT	GGTCAACAAATCATAAAGATATTGG	TAAACTTCAGGGTGACCAAAAAATCA
UGC0009376	TTCGGCACAGGAG	CGGAGAATATTAT	GGTCAACAAATCATAAAGATATTGG	TAAACTTCAGGGTGACCAAAAAATCA
UGC0009377	TTCGGCACAGGAG	GAGCGAAGGTAGT	GGTCAACAAATCATAAAGATATTGG	TAAACTTCAGGGTGACCAAAAAATCA
UGC0009378	TTCGGCACAGGAG	GGCGACTGTTCCT	GGTCAACAAATCATAAAGATATTGG	TAAACTTCAGGGTGACCAAAAAATCA
UGC0009379	TTCGGCACAGGAG	GTCAGTTAACGAC	GGTCAACAAATCATAAAGATATTGG	TAAACTTCAGGGTGACCAAAAAATCA
UGC0009380	TTCGGCACAGGAG	TCCACAGATACAG	GGTCAACAAATCATAAAGATATTGG	TAAACTTCAGGGTGACCAAAAAATCA
UGC0009381	TTCGGCACAGGAG	TCGAGTTGTAACT	GGTCAACAAATCATAAAGATATTGG	TAAACTTCAGGGTGACCAAAAAATCA
UGC0009382	TTCGGCACAGGAG	TCGGTCTTAGACG	GGTCAACAAATCATAAAGATATTGG	TAAACTTCAGGGTGACCAAAAAATCA
UGC0009383	TTCGGCACAGGAG	TCTAAGGAGTTAT	GGTCAACAAATCATAAAGATATTGG	TAAACTTCAGGGTGACCAAAAAATCA
UGC0009384	TTCGGCACAGGAG	TCTATCTCTCGCT	GGTCAACAAATCATAAAGATATTGG	TAAACTTCAGGGTGACCAAAAAATCA
UGC0009385	TTCGGCACAGGAG	TGTGAAGTTGCCA	GGTCAACAAATCATAAAGATATTGG	TAAACTTCAGGGTGACCAAAAAATCA
UGC0009386	TTCGGCACAGGAG	TTACCATTCCTCA	GGTCAACAAATCATAAAGATATTGG	TAAACTTCAGGGTGACCAAAAAATCA
UGC0009387	TTCGGCACAGGAG	AGATTCTACACAA	GGTCAACAAATCATAAAGATATTGG	TAAACTTCAGGGTGACCAAAAAATCA
UGC0009388	TTCGGCACAGGAG	ATGCGATTAATTG	GGTCAACAAATCATAAAGATATTGG	TAAACTTCAGGGTGACCAAAAAATCA
UGC0009389	TTCGGCACAGGAG	CCGTAGTGTTGAT	GGTCAACAAATCATAAAGATATTGG	TAAACTTCAGGGTGACCAAAAAATCA
UGC0009390	TTCGGCACAGGAG	CCTGTACCATTGT	GGTCAACAAATCATAAAGATATTGG	TAAACTTCAGGGTGACCAAAAAATCA
UGC0009391	TTCGGCACAGGAG	GGCTGTTACAACA	GGTCAACAAATCATAAAGATATTGG	TAAACTTCAGGGTGACCAAAAAATCA
UGC0009392	TTCGGCACAGGAG	GGTTCAATGACGC	GGTCAACAAATCATAAAGATATTGG	TAAACTTCAGGGTGACCAAAAAATCA
UGC0009393	TTCGGCACAGGAG	GGTTCCTGCACTT	GGTCAACAAATCATAAAGATATTGG	TAAACTTCAGGGTGACCAAAAAATCA
UGC0009394	TTCGGCACAGGAG	GTCCAACTTCAGT	GGTCAACAAATCATAAAGATATTGG	TAAACTTCAGGGTGACCAAAAAATCA
UGC0009395	TTCGGCACAGGAG	GTCCAGGCCTTCT	GGTCAACAAATCATAAAGATATTGG	TAAACTTCAGGGTGACCAAAAAATCA
UGC0009396	TTCGGCACAGGAG	GTGACGCCGTATT	GGTCAACAAATCATAAAGATATTGG	TAAACTTCAGGGTGACCAAAAAATCA
UGC0009397	TTCGGCACAGGAG	TGCAGCAACCAGC	GGTCAACAAATCATAAAGATATTGG	TAAACTTCAGGGTGACCAAAAAATCA
UGC0009398	TTCGGCACAGGAG	TGGACATGGCATT	GGTCAACAAATCATAAAGATATTGG	TAAACTTCAGGGTGACCAAAAAATCA
UGC0009399	TTCGGCACAGGAG	TGGTGGTCATTCA	GGTCAACAAATCATAAAGATATTGG	TAAACTTCAGGGTGACCAAAAAATCA
UGC0009400	TTCGGCACAGGAG	TTACCAGAGCCTG	GGTCAACAAATCATAAAGATATTGG	TAAACTTCAGGGTGACCAAAAAATCA
UGC0009401	TTCGGCACAGGAG	TTCCGCGGCATAG	GGTCAACAAATCATAAAGATATTGG	TAAACTTCAGGGTGACCAAAAAATCA
UGC0009402	TTCGGCACAGGAG	ACAACCATTGGCA	GGTCAACAAATCATAAAGATATTGG	TAAACTTCAGGGTGACCAAAAAATCA
UGC0009403	TTCGGCACAGGAG	AGCCTAGCCAACT	GGTCAACAAATCATAAAGATATTGG	TAAACTTCAGGGTGACCAAAAAATCA
UGC0009404	TTCGGCACAGGAG	ATAATCGAGGCTT	GGTCAACAAATCATAAAGATATTGG	TAAACTTCAGGGTGACCAAAAAATCA
UGC0009405	TTCGGCACAGGAG	CTGAGTCAGAAGT	GGTCAACAAATCATAAAGATATTGG	TAAACTTCAGGGTGACCAAAAAATCA
NEG17	TTCGGCACAGGAG	GATAGGCGCCTTG	GGTCAACAAATCATAAAGATATTGG	TAAACTTCAGGGTGACCAAAAAATCA
UGC0009406	AGACTCGATTGAG	ATCCGGTCGGAGA	GGTCAACAAATCATAAAGATATTGG	TAAACTTCAGGGTGACCAAAAAATCA
UGC0009407	AGACTCGATTGAG	CTGAGGTGATCAG	GGTCAACAAATCATAAAGATATTGG	TAAACTTCAGGGTGACCAAAAAATCA
UGC0009408	AGACTCGATTGAG	AGTGTCCTGCTAG	GGTCAACAAATCATAAAGATATTGG	TAAACTTCAGGGTGACCAAAAAATCA
UGC0009409	AGACTCGATTGAG	ATAAGCAATTCGA	GGTCAACAAATCATAAAGATATTGG	TAAACTTCAGGGTGACCAAAAAATCA
UGC0009410	AGACTCGATTGAG	ATCTAACAGGACC	GGTCAACAAATCATAAAGATATTGG	TAAACTTCAGGGTGACCAAAAAATCA
UGC0009411	AGACTCGATTGAG	CATTATATAGCCA	GGTCAACAAATCATAAAGATATTGG	TAAACTTCAGGGTGACCAAAAAATCA
UGC0009412	AGACTCGATTGAG	CCTGATTACGTAA	GGTCAACAAATCATAAAGATATTGG	TAAACTTCAGGGTGACCAAAAAATCA
UGC0009413	AGACTCGATTGAG	CTAATACACACCG	GGTCAACAAATCATAAAGATATTGG	TAAACTTCAGGGTGACCAAAAAATCA
UGC0009414	AGACTCGATTGAG	TTATGACCGTTGC	GGTCAACAAATCATAAAGATATTGG	TAAACTTCAGGGTGACCAAAAAATCA
UGC0009415	AGACTCGATTGAG	TTCTCGGCCGCAT	GGTCAACAAATCATAAAGATATTGG	TAAACTTCAGGGTGACCAAAAAATCA
UGC0009416	AGACTCGATTGAG	TTGGCGGTAAGAA	GGTCAACAAATCATAAAGATATTGG	TAAACTTCAGGGTGACCAAAAAATCA
UGC0009417	AGACTCGATTGAG	ACTTGTGCACCTG	GGTCAACAAATCATAAAGATATTGG	TAAACTTCAGGGTGACCAAAAAATCA
UGC0009418	AGACTCGATTGAG	CATGCCTTGATAC	GGTCAACAAATCATAAAGATATTGG	TAAACTTCAGGGTGACCAAAAAATCA
UGC0009419	AGACTCGATTGAG	CTGACGTTCGGTA	GGTCAACAAATCATAAAGATATTGG	TAAACTTCAGGGTGACCAAAAAATCA
UGC0009420	AGACTCGATTGAG	GAGGAGAGACACA	GGTCAACAAATCATAAAGATATTGG	TAAACTTCAGGGTGACCAAAAAATCA
UGC0009421	AGACTCGATTGAG	GCCGGTCCAAGTG	GGTCAACAAATCATAAAGATATTGG	TAAACTTCAGGGTGACCAAAAAATCA
UGC0009422	AGACTCGATTGAG	TTGCGTCTCACGC	GGTCAACAAATCATAAAGATATTGG	TAAACTTCAGGGTGACCAAAAAATCA
UGC0009423	AGACTCGATTGAG	TTATTCGCACACT	GGTCAACAAATCATAAAGATATTGG	TAAACTTCAGGGTGACCAAAAAATCA
UGC0009424	AGACTCGATTGAG	TGCACAGGCGGCA	GGTCAACAAATCATAAAGATATTGG	TAAACTTCAGGGTGACCAAAAAATCA
UGC0009425	AGACTCGATTGAG	AACATGTGGTAAG	GGTCAACAAATCATAAAGATATTGG	TAAACTTCAGGGTGACCAAAAAATCA
UGC0009426	AGACTCGATTGAG	ACGCGCTCTTATA	GGTCAACAAATCATAAAGATATTGG	TAAACTTCAGGGTGACCAAAAAATCA
UGC0009427	AGACTCGATTGAG	CAATGTTAATGGT	GGTCAACAAATCATAAAGATATTGG	TAAACTTCAGGGTGACCAAAAAATCA
UGC0009428	AGACTCGATTGAG	CTAGGATATAGTT	GGTCAACAAATCATAAAGATATTGG	TAAACTTCAGGGTGACCAAAAAATCA
UGC0009429	AGACTCGATTGAG	CTGTAGGCGAGGA	GGTCAACAAATCATAAAGATATTGG	TAAACTTCAGGGTGACCAAAAAATCA
UGC0009430	AGACTCGATTGAG	CTGTCGAGGCGAC	GGTCAACAAATCATAAAGATATTGG	TAAACTTCAGGGTGACCAAAAAATCA
UGC0009431	AGACTCGATTGAG	GACTAATGAGGAA	GGTCAACAAATCATAAAGATATTGG	TAAACTTCAGGGTGACCAAAAAATCA
UGC0009432	AGACTCGATTGAG	TATCCGTAATCAT	GGTCAACAAATCATAAAGATATTGG	TAAACTTCAGGGTGACCAAAAAATCA
UGC0009433	AGACTCGATTGAG	TCCTGGAGGATAA	GGTCAACAAATCATAAAGATATTGG	TAAACTTCAGGGTGACCAAAAAATCA
UGC0009434	AGACTCGATTGAG	TCTACTGTTGTGC	GGTCAACAAATCATAAAGATATTGG	TAAACTTCAGGGTGACCAAAAAATCA
UGC0009435	AGACTCGATTGAG	TGTATATTCAGCG	GGTCAACAAATCATAAAGATATTGG	TAAACTTCAGGGTGACCAAAAAATCA
UGC0009436	AGACTCGATTGAG	ACATCAGTAGTTC	GGTCAACAAATCATAAAGATATTGG	TAAACTTCAGGGTGACCAAAAAATCA
UGC0009437	AGACTCGATTGAG	AGCGCTGGACCAA	GGTCAACAAATCATAAAGATATTGG	TAAACTTCAGGGTGACCAAAAAATCA
UGC0009438	AGACTCGATTGAG	CAAGATCGGTACC	GGTCAACAAATCATAAAGATATTGG	TAAACTTCAGGGTGACCAAAAAATCA
UGC0009439	AGACTCGATTGAG	CCAGCCTGACGGT	GGTCAACAAATCATAAAGATATTGG	TAAACTTCAGGGTGACCAAAAAATCA
UGC0009440	AGACTCGATTGAG	CCGAAGCCGGTTC	GGTCAACAAATCATAAAGATATTGG	TAAACTTCAGGGTGACCAAAAAATCA
UGC0009441	AGACTCGATTGAG	CCGAGCAGCTGTT	GGTCAACAAATCATAAAGATATTGG	TAAACTTCAGGGTGACCAAAAAATCA
UGC0009442	AGACTCGATTGAG	CCTCCGCACAATC	GGTCAACAAATCATAAAGATATTGG	TAAACTTCAGGGTGACCAAAAAATCA
UGC0009443	AGACTCGATTGAG	CTCTAACCTATTA	GGTCAACAAATCATAAAGATATTGG	TAAACTTCAGGGTGACCAAAAAATCA
UGC0009444	AGACTCGATTGAG	GCACCTTGACATA	GGTCAACAAATCATAAAGATATTGG	TAAACTTCAGGGTGACCAAAAAATCA
UGC0009445	AGACTCGATTGAG	TAAGCGTGCTGAA	GGTCAACAAATCATAAAGATATTGG	TAAACTTCAGGGTGACCAAAAAATCA
UGC0009446	AGACTCGATTGAG	TTCGGCACAGGAG	GGTCAACAAATCATAAAGATATTGG	TAAACTTCAGGGTGACCAAAAAATCA
UGC0009447	AGACTCGATTGAG	AGACTCGATTGAG	GGTCAACAAATCATAAAGATATTGG	TAAACTTCAGGGTGACCAAAAAATCA
UGC0009448	AGACTCGATTGAG	ATCCTTCTGTTCT	GGTCAACAAATCATAAAGATATTGG	TAAACTTCAGGGTGACCAAAAAATCA
UGC0009449	AGACTCGATTGAG	CGTTACTTAGGTC	GGTCAACAAATCATAAAGATATTGG	TAAACTTCAGGGTGACCAAAAAATCA
UGC0009450	AGACTCGATTGAG	CTGGTTGGCTATC	GGTCAACAAATCATAAAGATATTGG	TAAACTTCAGGGTGACCAAAAAATCA
UGC0009451	AGACTCGATTGAG	GCACCAACGATTG	GGTCAACAAATCATAAAGATATTGG	TAAACTTCAGGGTGACCAAAAAATCA
UGC0009452	AGACTCGATTGAG	TCTTATGCATAAC	GGTCAACAAATCATAAAGATATTGG	TAAACTTCAGGGTGACCAAAAAATCA
UGC0009453	AGACTCGATTGAG	TTAGGTGTGGACC	GGTCAACAAATCATAAAGATATTGG	TAAACTTCAGGGTGACCAAAAAATCA
UGC0009454	AGACTCGATTGAG	TTCTTCTGGAACA	GGTCAACAAATCATAAAGATATTGG	TAAACTTCAGGGTGACCAAAAAATCA
UGC0009455	AGACTCGATTGAG	AGCAAGTGGCTCT	GGTCAACAAATCATAAAGATATTGG	TAAACTTCAGGGTGACCAAAAAATCA
UGC0009456	AGACTCGATTGAG	TCAAGTCACTAAT	GGTCAACAAATCATAAAGATATTGG	TAAACTTCAGGGTGACCAAAAAATCA
UGC0009457	AGACTCGATTGAG	ATGAAGACTACTG	GGTCAACAAATCATAAAGATATTGG	TAAACTTCAGGGTGACCAAAAAATCA
UGC0009458	AGACTCGATTGAG	CACCGGTAGAACC	GGTCAACAAATCATAAAGATATTGG	TAAACTTCAGGGTGACCAAAAAATCA
UGC0009459	AGACTCGATTGAG	CAGAACAACGCAT	GGTCAACAAATCATAAAGATATTGG	TAAACTTCAGGGTGACCAAAAAATCA
UGC0009460	AGACTCGATTGAG	CCTGCCGAGAACG	GGTCAACAAATCATAAAGATATTGG	TAAACTTCAGGGTGACCAAAAAATCA
UGC0009461	AGACTCGATTGAG	GTGATGGAGCGGT	GGTCAACAAATCATAAAGATATTGG	TAAACTTCAGGGTGACCAAAAAATCA
UGC0009462	AGACTCGATTGAG	TACGAACTATAGC	GGTCAACAAATCATAAAGATATTGG	TAAACTTCAGGGTGACCAAAAAATCA
UGC0009463	AGACTCGATTGAG	TACGGACCGCTCA	GGTCAACAAATCATAAAGATATTGG	TAAACTTCAGGGTGACCAAAAAATCA
UGC0009464	AGACTCGATTGAG	TGGACGCTAGATC	GGTCAACAAATCATAAAGATATTGG	TAAACTTCAGGGTGACCAAAAAATCA
UGC0009465	AGACTCGATTGAG	AGTCTTCACCTCC	GGTCAACAAATCATAAAGATATTGG	TAAACTTCAGGGTGACCAAAAAATCA
UGC0009466	AGACTCGATTGAG	AGTGCTTATCCGT	GGTCAACAAATCATAAAGATATTGG	TAAACTTCAGGGTGACCAAAAAATCA
UGC0009467	AGACTCGATTGAG	ATCGCTGCCTGGC	GGTCAACAAATCATAAAGATATTGG	TAAACTTCAGGGTGACCAAAAAATCA
UGC0009468	AGACTCGATTGAG	ATGCTTGCGACAG	GGTCAACAAATCATAAAGATATTGG	TAAACTTCAGGGTGACCAAAAAATCA
UGC0009469	AGACTCGATTGAG	CAATCCTCAAGAG	GGTCAACAAATCATAAAGATATTGG	TAAACTTCAGGGTGACCAAAAAATCA
UGC0009470	AGACTCGATTGAG	CATGCACACCTCT	GGTCAACAAATCATAAAGATATTGG	TAAACTTCAGGGTGACCAAAAAATCA
UGC0009471	AGACTCGATTGAG	CGGAGAATATTAT	GGTCAACAAATCATAAAGATATTGG	TAAACTTCAGGGTGACCAAAAAATCA
UGC0009472	AGACTCGATTGAG	GAGCGAAGGTAGT	GGTCAACAAATCATAAAGATATTGG	TAAACTTCAGGGTGACCAAAAAATCA
UGC0009473	AGACTCGATTGAG	GGCGACTGTTCCT	GGTCAACAAATCATAAAGATATTGG	TAAACTTCAGGGTGACCAAAAAATCA
UGC0009474	AGACTCGATTGAG	GTCAGTTAACGAC	GGTCAACAAATCATAAAGATATTGG	TAAACTTCAGGGTGACCAAAAAATCA
UGC0009475	AGACTCGATTGAG	TCCACAGATACAG	GGTCAACAAATCATAAAGATATTGG	TAAACTTCAGGGTGACCAAAAAATCA
UGC0009476	AGACTCGATTGAG	TCGAGTTGTAACT	GGTCAACAAATCATAAAGATATTGG	TAAACTTCAGGGTGACCAAAAAATCA
UGC0009477	AGACTCGATTGAG	TCGGTCTTAGACG	GGTCAACAAATCATAAAGATATTGG	TAAACTTCAGGGTGACCAAAAAATCA
UGC0009478	AGACTCGATTGAG	TCTAAGGAGTTAT	GGTCAACAAATCATAAAGATATTGG	TAAACTTCAGGGTGACCAAAAAATCA
UGC0009479	AGACTCGATTGAG	TCTATCTCTCGCT	GGTCAACAAATCATAAAGATATTGG	TAAACTTCAGGGTGACCAAAAAATCA
UGC0009480	AGACTCGATTGAG	TGTGAAGTTGCCA	GGTCAACAAATCATAAAGATATTGG	TAAACTTCAGGGTGACCAAAAAATCA
UGC0009481	AGACTCGATTGAG	TTACCATTCCTCA	GGTCAACAAATCATAAAGATATTGG	TAAACTTCAGGGTGACCAAAAAATCA
UGC0009482	AGACTCGATTGAG	AGATTCTACACAA	GGTCAACAAATCATAAAGATATTGG	TAAACTTCAGGGTGACCAAAAAATCA
UGC0009483	AGACTCGATTGAG	ATGCGATTAATTG	GGTCAACAAATCATAAAGATATTGG	TAAACTTCAGGGTGACCAAAAAATCA
UGC0009484	AGACTCGATTGAG	CCGTAGTGTTGAT	GGTCAACAAATCATAAAGATATTGG	TAAACTTCAGGGTGACCAAAAAATCA
UGC0009485	AGACTCGATTGAG	CCTGTACCATTGT	GGTCAACAAATCATAAAGATATTGG	TAAACTTCAGGGTGACCAAAAAATCA
UGC0009486	AGACTCGATTGAG	GGCTGTTACAACA	GGTCAACAAATCATAAAGATATTGG	TAAACTTCAGGGTGACCAAAAAATCA
UGC0009487	AGACTCGATTGAG	GGTTCAATGACGC	GGTCAACAAATCATAAAGATATTGG	TAAACTTCAGGGTGACCAAAAAATCA
UGC0009488	AGACTCGATTGAG	GGTTCCTGCACTT	GGTCAACAAATCATAAAGATATTGG	TAAACTTCAGGGTGACCAAAAAATCA
UGC0009489	AGACTCGATTGAG	GTCCAACTTCAGT	GGTCAACAAATCATAAAGATATTGG	TAAACTTCAGGGTGACCAAAAAATCA
UGC0009490	AGACTCGATTGAG	GTCCAGGCCTTCT	GGTCAACAAATCATAAAGATATTGG	TAAACTTCAGGGTGACCAAAAAATCA
UGC0009491	AGACTCGATTGAG	GTGACGCCGTATT	GGTCAACAAATCATAAAGATATTGG	TAAACTTCAGGGTGACCAAAAAATCA
UGC0009492	AGACTCGATTGAG	TGCAGCAACCAGC	GGTCAACAAATCATAAAGATATTGG	TAAACTTCAGGGTGACCAAAAAATCA
UGC0009493	AGACTCGATTGAG	TGGACATGGCATT	GGTCAACAAATCATAAAGATATTGG	TAAACTTCAGGGTGACCAAAAAATCA
UGC0009494	AGACTCGATTGAG	TGGTGGTCATTCA	GGTCAACAAATCATAAAGATATTGG	TAAACTTCAGGGTGACCAAAAAATCA
UGC0009495	AGACTCGATTGAG	TTACCAGAGCCTG	GGTCAACAAATCATAAAGATATTGG	TAAACTTCAGGGTGACCAAAAAATCA
UGC0009496	AGACTCGATTGAG	TTCCGCGGCATAG	GGTCAACAAATCATAAAGATATTGG	TAAACTTCAGGGTGACCAAAAAATCA
UGC0009497	AGACTCGATTGAG	ACAACCATTGGCA	GGTCAACAAATCATAAAGATATTGG	TAAACTTCAGGGTGACCAAAAAATCA
UGC0009498	AGACTCGATTGAG	AGCCTAGCCAACT	GGTCAACAAATCATAAAGATATTGG	TAAACTTCAGGGTGACCAAAAAATCA
UGC0009499	AGACTCGATTGAG	ATAATCGAGGCTT	GGTCAACAAATCATAAAGATATTGG	TAAACTTCAGGGTGACCAAAAAATCA
UGC0009500	AGACTCGATTGAG	CTGAGTCAGAAGT	GGTCAACAAATCATAAAGATATTGG	TAAACTTCAGGGTGACCAAAAAATCA
NEG18	AGACTCGATTGAG	GATAGGCGCCTTG	GGTCAACAAATCATAAAGATATTGG	TAAACTTCAGGGTGACCAAAAAATCA
UGC0009501	ATCCTTCTGTTCT	ATCCGGTCGGAGA	GGTCAACAAATCATAAAGATATTGG	TAAACTTCAGGGTGACCAAAAAATCA
UGC0009502	ATCCTTCTGTTCT	CTGAGGTGATCAG	GGTCAACAAATCATAAAGATATTGG	TAAACTTCAGGGTGACCAAAAAATCA
UGC0009503	ATCCTTCTGTTCT	AGTGTCCTGCTAG	GGTCAACAAATCATAAAGATATTGG	TAAACTTCAGGGTGACCAAAAAATCA
UGC0009504	ATCCTTCTGTTCT	ATAAGCAATTCGA	GGTCAACAAATCATAAAGATATTGG	TAAACTTCAGGGTGACCAAAAAATCA
UGC0009505	ATCCTTCTGTTCT	ATCTAACAGGACC	GGTCAACAAATCATAAAGATATTGG	TAAACTTCAGGGTGACCAAAAAATCA
UGC0009506	ATCCTTCTGTTCT	CATTATATAGCCA	GGTCAACAAATCATAAAGATATTGG	TAAACTTCAGGGTGACCAAAAAATCA
UGC0009507	ATCCTTCTGTTCT	CCTGATTACGTAA	GGTCAACAAATCATAAAGATATTGG	TAAACTTCAGGGTGACCAAAAAATCA
UGC0009508	ATCCTTCTGTTCT	CTAATACACACCG	GGTCAACAAATCATAAAGATATTGG	TAAACTTCAGGGTGACCAAAAAATCA
UGC0009509	ATCCTTCTGTTCT	TTATGACCGTTGC	GGTCAACAAATCATAAAGATATTGG	TAAACTTCAGGGTGACCAAAAAATCA
UGC0009510	ATCCTTCTGTTCT	TTCTCGGCCGCAT	GGTCAACAAATCATAAAGATATTGG	TAAACTTCAGGGTGACCAAAAAATCA
UGC0009511	ATCCTTCTGTTCT	TTGGCGGTAAGAA	GGTCAACAAATCATAAAGATATTGG	TAAACTTCAGGGTGACCAAAAAATCA
UGC0009512	ATCCTTCTGTTCT	ACTTGTGCACCTG	GGTCAACAAATCATAAAGATATTGG	TAAACTTCAGGGTGACCAAAAAATCA
UGC0009513	ATCCTTCTGTTCT	CATGCCTTGATAC	GGTCAACAAATCATAAAGATATTGG	TAAACTTCAGGGTGACCAAAAAATCA
UGC0009514	ATCCTTCTGTTCT	CTGACGTTCGGTA	GGTCAACAAATCATAAAGATATTGG	TAAACTTCAGGGTGACCAAAAAATCA
UGC0009515	ATCCTTCTGTTCT	GAGGAGAGACACA	GGTCAACAAATCATAAAGATATTGG	TAAACTTCAGGGTGACCAAAAAATCA
UGC0009516	ATCCTTCTGTTCT	GCCGGTCCAAGTG	GGTCAACAAATCATAAAGATATTGG	TAAACTTCAGGGTGACCAAAAAATCA
UGC0009517	ATCCTTCTGTTCT	TTGCGTCTCACGC	GGTCAACAAATCATAAAGATATTGG	TAAACTTCAGGGTGACCAAAAAATCA
UGC0009518	ATCCTTCTGTTCT	TTATTCGCACACT	GGTCAACAAATCATAAAGATATTGG	TAAACTTCAGGGTGACCAAAAAATCA
UGC0009519	ATCCTTCTGTTCT	TGCACAGGCGGCA	GGTCAACAAATCATAAAGATATTGG	TAAACTTCAGGGTGACCAAAAAATCA
UGC0009520	ATCCTTCTGTTCT	AACATGTGGTAAG	GGTCAACAAATCATAAAGATATTGG	TAAACTTCAGGGTGACCAAAAAATCA
UGC0009521	ATCCTTCTGTTCT	ACGCGCTCTTATA	GGTCAACAAATCATAAAGATATTGG	TAAACTTCAGGGTGACCAAAAAATCA
UGC0009522	ATCCTTCTGTTCT	CAATGTTAATGGT	GGTCAACAAATCATAAAGATATTGG	TAAACTTCAGGGTGACCAAAAAATCA
UGC0009523	ATCCTTCTGTTCT	CTAGGATATAGTT	GGTCAACAAATCATAAAGATATTGG	TAAACTTCAGGGTGACCAAAAAATCA
UGC0009524	ATCCTTCTGTTCT	CTGTAGGCGAGGA	GGTCAACAAATCATAAAGATATTGG	TAAACTTCAGGGTGACCAAAAAATCA
UGC0009525	ATCCTTCTGTTCT	CTGTCGAGGCGAC	GGTCAACAAATCATAAAGATATTGG	TAAACTTCAGGGTGACCAAAAAATCA
UGC0009526	ATCCTTCTGTTCT	GACTAATGAGGAA	GGTCAACAAATCATAAAGATATTGG	TAAACTTCAGGGTGACCAAAAAATCA
UGC0009527	ATCCTTCTGTTCT	TATCCGTAATCAT	GGTCAACAAATCATAAAGATATTGG	TAAACTTCAGGGTGACCAAAAAATCA
UGC0009528	ATCCTTCTGTTCT	TCCTGGAGGATAA	GGTCAACAAATCATAAAGATATTGG	TAAACTTCAGGGTGACCAAAAAATCA
UGC0009529	ATCCTTCTGTTCT	TCTACTGTTGTGC	GGTCAACAAATCATAAAGATATTGG	TAAACTTCAGGGTGACCAAAAAATCA
UGC0009530	ATCCTTCTGTTCT	TGTATATTCAGCG	GGTCAACAAATCATAAAGATATTGG	TAAACTTCAGGGTGACCAAAAAATCA
UGC0009531	ATCCTTCTGTTCT	ACATCAGTAGTTC	GGTCAACAAATCATAAAGATATTGG	TAAACTTCAGGGTGACCAAAAAATCA
UGC0009532	ATCCTTCTGTTCT	AGCGCTGGACCAA	GGTCAACAAATCATAAAGATATTGG	TAAACTTCAGGGTGACCAAAAAATCA
UGC0009533	ATCCTTCTGTTCT	CAAGATCGGTACC	GGTCAACAAATCATAAAGATATTGG	TAAACTTCAGGGTGACCAAAAAATCA
UGC0009534	ATCCTTCTGTTCT	CCAGCCTGACGGT	GGTCAACAAATCATAAAGATATTGG	TAAACTTCAGGGTGACCAAAAAATCA
UGC0009535	ATCCTTCTGTTCT	CCGAAGCCGGTTC	GGTCAACAAATCATAAAGATATTGG	TAAACTTCAGGGTGACCAAAAAATCA
UGC0009536	ATCCTTCTGTTCT	CCGAGCAGCTGTT	GGTCAACAAATCATAAAGATATTGG	TAAACTTCAGGGTGACCAAAAAATCA
UGC0009537	ATCCTTCTGTTCT	CCTCCGCACAATC	GGTCAACAAATCATAAAGATATTGG	TAAACTTCAGGGTGACCAAAAAATCA
UGC0009538	ATCCTTCTGTTCT	CTCTAACCTATTA	GGTCAACAAATCATAAAGATATTGG	TAAACTTCAGGGTGACCAAAAAATCA
UGC0009539	ATCCTTCTGTTCT	GCACCTTGACATA	GGTCAACAAATCATAAAGATATTGG	TAAACTTCAGGGTGACCAAAAAATCA
UGC0009540	ATCCTTCTGTTCT	TAAGCGTGCTGAA	GGTCAACAAATCATAAAGATATTGG	TAAACTTCAGGGTGACCAAAAAATCA
UGC0009541	ATCCTTCTGTTCT	TTCGGCACAGGAG	GGTCAACAAATCATAAAGATATTGG	TAAACTTCAGGGTGACCAAAAAATCA
UGC0009542	ATCCTTCTGTTCT	AGACTCGATTGAG	GGTCAACAAATCATAAAGATATTGG	TAAACTTCAGGGTGACCAAAAAATCA
UGC0009543	ATCCTTCTGTTCT	ATCCTTCTGTTCT	GGTCAACAAATCATAAAGATATTGG	TAAACTTCAGGGTGACCAAAAAATCA
UGC0009544	ATCCTTCTGTTCT	CGTTACTTAGGTC	GGTCAACAAATCATAAAGATATTGG	TAAACTTCAGGGTGACCAAAAAATCA
UGC0009545	ATCCTTCTGTTCT	CTGGTTGGCTATC	GGTCAACAAATCATAAAGATATTGG	TAAACTTCAGGGTGACCAAAAAATCA
UGC0009546	ATCCTTCTGTTCT	GCACCAACGATTG	GGTCAACAAATCATAAAGATATTGG	TAAACTTCAGGGTGACCAAAAAATCA
UGC0009547	ATCCTTCTGTTCT	TCTTATGCATAAC	GGTCAACAAATCATAAAGATATTGG	TAAACTTCAGGGTGACCAAAAAATCA
UGC0009548	ATCCTTCTGTTCT	TTAGGTGTGGACC	GGTCAACAAATCATAAAGATATTGG	TAAACTTCAGGGTGACCAAAAAATCA
UGC0009549	ATCCTTCTGTTCT	TTCTTCTGGAACA	GGTCAACAAATCATAAAGATATTGG	TAAACTTCAGGGTGACCAAAAAATCA
UGC0009550	ATCCTTCTGTTCT	AGCAAGTGGCTCT	GGTCAACAAATCATAAAGATATTGG	TAAACTTCAGGGTGACCAAAAAATCA
UGC0009551	ATCCTTCTGTTCT	TCAAGTCACTAAT	GGTCAACAAATCATAAAGATATTGG	TAAACTTCAGGGTGACCAAAAAATCA
UGC0009552	ATCCTTCTGTTCT	ATGAAGACTACTG	GGTCAACAAATCATAAAGATATTGG	TAAACTTCAGGGTGACCAAAAAATCA
UGC0009553	ATCCTTCTGTTCT	CACCGGTAGAACC	GGTCAACAAATCATAAAGATATTGG	TAAACTTCAGGGTGACCAAAAAATCA
UGC0009554	ATCCTTCTGTTCT	CAGAACAACGCAT	GGTCAACAAATCATAAAGATATTGG	TAAACTTCAGGGTGACCAAAAAATCA
UGC0009555	ATCCTTCTGTTCT	CCTGCCGAGAACG	GGTCAACAAATCATAAAGATATTGG	TAAACTTCAGGGTGACCAAAAAATCA
UGC0009556	ATCCTTCTGTTCT	GTGATGGAGCGGT	GGTCAACAAATCATAAAGATATTGG	TAAACTTCAGGGTGACCAAAAAATCA
UGC0009557	ATCCTTCTGTTCT	TACGAACTATAGC	GGTCAACAAATCATAAAGATATTGG	TAAACTTCAGGGTGACCAAAAAATCA
UGC0009558	ATCCTTCTGTTCT	TACGGACCGCTCA	GGTCAACAAATCATAAAGATATTGG	TAAACTTCAGGGTGACCAAAAAATCA
UGC0009559	ATCCTTCTGTTCT	TGGACGCTAGATC	GGTCAACAAATCATAAAGATATTGG	TAAACTTCAGGGTGACCAAAAAATCA
UGC0009560	ATCCTTCTGTTCT	AGTCTTCACCTCC	GGTCAACAAATCATAAAGATATTGG	TAAACTTCAGGGTGACCAAAAAATCA
UGC0009561	ATCCTTCTGTTCT	AGTGCTTATCCGT	GGTCAACAAATCATAAAGATATTGG	TAAACTTCAGGGTGACCAAAAAATCA
UGC0009562	ATCCTTCTGTTCT	ATCGCTGCCTGGC	GGTCAACAAATCATAAAGATATTGG	TAAACTTCAGGGTGACCAAAAAATCA
UGC0009563	ATCCTTCTGTTCT	ATGCTTGCGACAG	GGTCAACAAATCATAAAGATATTGG	TAAACTTCAGGGTGACCAAAAAATCA
UGC0009564	ATCCTTCTGTTCT	CAATCCTCAAGAG	GGTCAACAAATCATAAAGATATTGG	TAAACTTCAGGGTGACCAAAAAATCA
UGC0009565	ATCCTTCTGTTCT	CATGCACACCTCT	GGTCAACAAATCATAAAGATATTGG	TAAACTTCAGGGTGACCAAAAAATCA
UGC0009566	ATCCTTCTGTTCT	CGGAGAATATTAT	GGTCAACAAATCATAAAGATATTGG	TAAACTTCAGGGTGACCAAAAAATCA
UGC0009567	ATCCTTCTGTTCT	GAGCGAAGGTAGT	GGTCAACAAATCATAAAGATATTGG	TAAACTTCAGGGTGACCAAAAAATCA
UGC0009568	ATCCTTCTGTTCT	GGCGACTGTTCCT	GGTCAACAAATCATAAAGATATTGG	TAAACTTCAGGGTGACCAAAAAATCA
UGC0009569	ATCCTTCTGTTCT	GTCAGTTAACGAC	GGTCAACAAATCATAAAGATATTGG	TAAACTTCAGGGTGACCAAAAAATCA
UGC0009570	ATCCTTCTGTTCT	TCCACAGATACAG	GGTCAACAAATCATAAAGATATTGG	TAAACTTCAGGGTGACCAAAAAATCA
UGC0009571	ATCCTTCTGTTCT	TCGAGTTGTAACT	GGTCAACAAATCATAAAGATATTGG	TAAACTTCAGGGTGACCAAAAAATCA
UGC0009572	ATCCTTCTGTTCT	TCGGTCTTAGACG	GGTCAACAAATCATAAAGATATTGG	TAAACTTCAGGGTGACCAAAAAATCA
UGC0009573	ATCCTTCTGTTCT	TCTAAGGAGTTAT	GGTCAACAAATCATAAAGATATTGG	TAAACTTCAGGGTGACCAAAAAATCA
UGC0009574	ATCCTTCTGTTCT	TCTATCTCTCGCT	GGTCAACAAATCATAAAGATATTGG	TAAACTTCAGGGTGACCAAAAAATCA
UGC0009575	ATCCTTCTGTTCT	TGTGAAGTTGCCA	GGTCAACAAATCATAAAGATATTGG	TAAACTTCAGGGTGACCAAAAAATCA
UGC0009576	ATCCTTCTGTTCT	TTACCATTCCTCA	GGTCAACAAATCATAAAGATATTGG	TAAACTTCAGGGTGACCAAAAAATCA
UGC0009577	ATCCTTCTGTTCT	AGATTCTACACAA	GGTCAACAAATCATAAAGATATTGG	TAAACTTCAGGGTGACCAAAAAATCA
UGC0009578	ATCCTTCTGTTCT	ATGCGATTAATTG	GGTCAACAAATCATAAAGATATTGG	TAAACTTCAGGGTGACCAAAAAATCA
UGC0009579	ATCCTTCTGTTCT	CCGTAGTGTTGAT	GGTCAACAAATCATAAAGATATTGG	TAAACTTCAGGGTGACCAAAAAATCA
UGC0009580	ATCCTTCTGTTCT	CCTGTACCATTGT	GGTCAACAAATCATAAAGATATTGG	TAAACTTCAGGGTGACCAAAAAATCA
UGC0009581	ATCCTTCTGTTCT	GGCTGTTACAACA	GGTCAACAAATCATAAAGATATTGG	TAAACTTCAGGGTGACCAAAAAATCA
UGC0009582	ATCCTTCTGTTCT	GGTTCAATGACGC	GGTCAACAAATCATAAAGATATTGG	TAAACTTCAGGGTGACCAAAAAATCA
UGC0009583	ATCCTTCTGTTCT	GGTTCCTGCACTT	GGTCAACAAATCATAAAGATATTGG	TAAACTTCAGGGTGACCAAAAAATCA
UGC0009584	ATCCTTCTGTTCT	GTCCAACTTCAGT	GGTCAACAAATCATAAAGATATTGG	TAAACTTCAGGGTGACCAAAAAATCA
UGC0009585	ATCCTTCTGTTCT	GTCCAGGCCTTCT	GGTCAACAAATCATAAAGATATTGG	TAAACTTCAGGGTGACCAAAAAATCA
UGC0009586	ATCCTTCTGTTCT	GTGACGCCGTATT	GGTCAACAAATCATAAAGATATTGG	TAAACTTCAGGGTGACCAAAAAATCA
UGC0009587	ATCCTTCTGTTCT	TGCAGCAACCAGC	GGTCAACAAATCATAAAGATATTGG	TAAACTTCAGGGTGACCAAAAAATCA
UGC0009588	ATCCTTCTGTTCT	TGGACATGGCATT	GGTCAACAAATCATAAAGATATTGG	TAAACTTCAGGGTGACCAAAAAATCA
UGC0009589	ATCCTTCTGTTCT	TGGTGGTCATTCA	GGTCAACAAATCATAAAGATATTGG	TAAACTTCAGGGTGACCAAAAAATCA
UGC0009590	ATCCTTCTGTTCT	TTACCAGAGCCTG	GGTCAACAAATCATAAAGATATTGG	TAAACTTCAGGGTGACCAAAAAATCA
UGC0009591	ATCCTTCTGTTCT	TTCCGCGGCATAG	GGTCAACAAATCATAAAGATATTGG	TAAACTTCAGGGTGACCAAAAAATCA
UGC0009592	ATCCTTCTGTTCT	ACAACCATTGGCA	GGTCAACAAATCATAAAGATATTGG	TAAACTTCAGGGTGACCAAAAAATCA
UGC0009593	ATCCTTCTGTTCT	AGCCTAGCCAACT	GGTCAACAAATCATAAAGATATTGG	TAAACTTCAGGGTGACCAAAAAATCA
UGC0009594	ATCCTTCTGTTCT	ATAATCGAGGCTT	GGTCAACAAATCATAAAGATATTGG	TAAACTTCAGGGTGACCAAAAAATCA
UGC0009595	ATCCTTCTGTTCT	CTGAGTCAGAAGT	GGTCAACAAATCATAAAGATATTGG	TAAACTTCAGGGTGACCAAAAAATCA
NEG19	ATCCTTCTGTTCT	GATAGGCGCCTTG	GGTCAACAAATCATAAAGATATTGG	TAAACTTCAGGGTGACCAAAAAATCA
UGC0009596	CGTTACTTAGGTC	ATCCGGTCGGAGA	GGTCAACAAATCATAAAGATATTGG	TAAACTTCAGGGTGACCAAAAAATCA
UGC0009597	CGTTACTTAGGTC	CTGAGGTGATCAG	GGTCAACAAATCATAAAGATATTGG	TAAACTTCAGGGTGACCAAAAAATCA
UGC0009598	CGTTACTTAGGTC	AGTGTCCTGCTAG	GGTCAACAAATCATAAAGATATTGG	TAAACTTCAGGGTGACCAAAAAATCA
UGC0009599	CGTTACTTAGGTC	ATAAGCAATTCGA	GGTCAACAAATCATAAAGATATTGG	TAAACTTCAGGGTGACCAAAAAATCA
UGC0009600	CGTTACTTAGGTC	ATCTAACAGGACC	GGTCAACAAATCATAAAGATATTGG	TAAACTTCAGGGTGACCAAAAAATCA
UGC0009601	CGTTACTTAGGTC	CATTATATAGCCA	GGTCAACAAATCATAAAGATATTGG	TAAACTTCAGGGTGACCAAAAAATCA
UGC0009602	CGTTACTTAGGTC	CCTGATTACGTAA	GGTCAACAAATCATAAAGATATTGG	TAAACTTCAGGGTGACCAAAAAATCA
UGC0009603	CGTTACTTAGGTC	CTAATACACACCG	GGTCAACAAATCATAAAGATATTGG	TAAACTTCAGGGTGACCAAAAAATCA
UGC0009604	CGTTACTTAGGTC	TTATGACCGTTGC	GGTCAACAAATCATAAAGATATTGG	TAAACTTCAGGGTGACCAAAAAATCA
UGC0009605	CGTTACTTAGGTC	TTCTCGGCCGCAT	GGTCAACAAATCATAAAGATATTGG	TAAACTTCAGGGTGACCAAAAAATCA
UGC0009606	CGTTACTTAGGTC	TTGGCGGTAAGAA	GGTCAACAAATCATAAAGATATTGG	TAAACTTCAGGGTGACCAAAAAATCA
UGC0009607	CGTTACTTAGGTC	ACTTGTGCACCTG	GGTCAACAAATCATAAAGATATTGG	TAAACTTCAGGGTGACCAAAAAATCA
UGC0009608	CGTTACTTAGGTC	CATGCCTTGATAC	GGTCAACAAATCATAAAGATATTGG	TAAACTTCAGGGTGACCAAAAAATCA
UGC0009609	CGTTACTTAGGTC	CTGACGTTCGGTA	GGTCAACAAATCATAAAGATATTGG	TAAACTTCAGGGTGACCAAAAAATCA
UGC0009610	CGTTACTTAGGTC	GAGGAGAGACACA	GGTCAACAAATCATAAAGATATTGG	TAAACTTCAGGGTGACCAAAAAATCA
UGC0009611	CGTTACTTAGGTC	GCCGGTCCAAGTG	GGTCAACAAATCATAAAGATATTGG	TAAACTTCAGGGTGACCAAAAAATCA
UGC0009612	CGTTACTTAGGTC	TTGCGTCTCACGC	GGTCAACAAATCATAAAGATATTGG	TAAACTTCAGGGTGACCAAAAAATCA
UGC0009613	CGTTACTTAGGTC	TTATTCGCACACT	GGTCAACAAATCATAAAGATATTGG	TAAACTTCAGGGTGACCAAAAAATCA
UGC0009614	CGTTACTTAGGTC	TGCACAGGCGGCA	GGTCAACAAATCATAAAGATATTGG	TAAACTTCAGGGTGACCAAAAAATCA
UGC0009615	CGTTACTTAGGTC	AACATGTGGTAAG	GGTCAACAAATCATAAAGATATTGG	TAAACTTCAGGGTGACCAAAAAATCA
UGC0009616	CGTTACTTAGGTC	ACGCGCTCTTATA	GGTCAACAAATCATAAAGATATTGG	TAAACTTCAGGGTGACCAAAAAATCA
UGC0009617	CGTTACTTAGGTC	CAATGTTAATGGT	GGTCAACAAATCATAAAGATATTGG	TAAACTTCAGGGTGACCAAAAAATCA
UGC0009618	CGTTACTTAGGTC	CTAGGATATAGTT	GGTCAACAAATCATAAAGATATTGG	TAAACTTCAGGGTGACCAAAAAATCA
UGC0009619	CGTTACTTAGGTC	CTGTAGGCGAGGA	GGTCAACAAATCATAAAGATATTGG	TAAACTTCAGGGTGACCAAAAAATCA
UGC0009620	CGTTACTTAGGTC	CTGTCGAGGCGAC	GGTCAACAAATCATAAAGATATTGG	TAAACTTCAGGGTGACCAAAAAATCA
UGC0009621	CGTTACTTAGGTC	GACTAATGAGGAA	GGTCAACAAATCATAAAGATATTGG	TAAACTTCAGGGTGACCAAAAAATCA
UGC0009622	CGTTACTTAGGTC	TATCCGTAATCAT	GGTCAACAAATCATAAAGATATTGG	TAAACTTCAGGGTGACCAAAAAATCA
UGC0009623	CGTTACTTAGGTC	TCCTGGAGGATAA	GGTCAACAAATCATAAAGATATTGG	TAAACTTCAGGGTGACCAAAAAATCA
UGC0009624	CGTTACTTAGGTC	TCTACTGTTGTGC	GGTCAACAAATCATAAAGATATTGG	TAAACTTCAGGGTGACCAAAAAATCA
UGC0009625	CGTTACTTAGGTC	TGTATATTCAGCG	GGTCAACAAATCATAAAGATATTGG	TAAACTTCAGGGTGACCAAAAAATCA
UGC0009626	CGTTACTTAGGTC	ACATCAGTAGTTC	GGTCAACAAATCATAAAGATATTGG	TAAACTTCAGGGTGACCAAAAAATCA
UGC0009627	CGTTACTTAGGTC	AGCGCTGGACCAA	GGTCAACAAATCATAAAGATATTGG	TAAACTTCAGGGTGACCAAAAAATCA
UGC0009628	CGTTACTTAGGTC	CAAGATCGGTACC	GGTCAACAAATCATAAAGATATTGG	TAAACTTCAGGGTGACCAAAAAATCA
UGC0009629	CGTTACTTAGGTC	CCAGCCTGACGGT	GGTCAACAAATCATAAAGATATTGG	TAAACTTCAGGGTGACCAAAAAATCA
UGC0009630	CGTTACTTAGGTC	CCGAAGCCGGTTC	GGTCAACAAATCATAAAGATATTGG	TAAACTTCAGGGTGACCAAAAAATCA
UGC0009631	CGTTACTTAGGTC	CCGAGCAGCTGTT	GGTCAACAAATCATAAAGATATTGG	TAAACTTCAGGGTGACCAAAAAATCA
UGC0009632	CGTTACTTAGGTC	CCTCCGCACAATC	GGTCAACAAATCATAAAGATATTGG	TAAACTTCAGGGTGACCAAAAAATCA
UGC0009633	CGTTACTTAGGTC	CTCTAACCTATTA	GGTCAACAAATCATAAAGATATTGG	TAAACTTCAGGGTGACCAAAAAATCA
UGC0009634	CGTTACTTAGGTC	GCACCTTGACATA	GGTCAACAAATCATAAAGATATTGG	TAAACTTCAGGGTGACCAAAAAATCA
UGC0009635	CGTTACTTAGGTC	TAAGCGTGCTGAA	GGTCAACAAATCATAAAGATATTGG	TAAACTTCAGGGTGACCAAAAAATCA
UGC0009636	CGTTACTTAGGTC	TTCGGCACAGGAG	GGTCAACAAATCATAAAGATATTGG	TAAACTTCAGGGTGACCAAAAAATCA
UGC0009637	CGTTACTTAGGTC	AGACTCGATTGAG	GGTCAACAAATCATAAAGATATTGG	TAAACTTCAGGGTGACCAAAAAATCA
UGC0009638	CGTTACTTAGGTC	ATCCTTCTGTTCT	GGTCAACAAATCATAAAGATATTGG	TAAACTTCAGGGTGACCAAAAAATCA
UGC0009639	CGTTACTTAGGTC	CGTTACTTAGGTC	GGTCAACAAATCATAAAGATATTGG	TAAACTTCAGGGTGACCAAAAAATCA
UGC0009640	CGTTACTTAGGTC	CTGGTTGGCTATC	GGTCAACAAATCATAAAGATATTGG	TAAACTTCAGGGTGACCAAAAAATCA
UGC0009641	CGTTACTTAGGTC	GCACCAACGATTG	GGTCAACAAATCATAAAGATATTGG	TAAACTTCAGGGTGACCAAAAAATCA
UGC0009642	CGTTACTTAGGTC	TCTTATGCATAAC	GGTCAACAAATCATAAAGATATTGG	TAAACTTCAGGGTGACCAAAAAATCA
UGC0009643	CGTTACTTAGGTC	TTAGGTGTGGACC	GGTCAACAAATCATAAAGATATTGG	TAAACTTCAGGGTGACCAAAAAATCA
UGC0009644	CGTTACTTAGGTC	TTCTTCTGGAACA	GGTCAACAAATCATAAAGATATTGG	TAAACTTCAGGGTGACCAAAAAATCA
UGC0009645	CGTTACTTAGGTC	AGCAAGTGGCTCT	GGTCAACAAATCATAAAGATATTGG	TAAACTTCAGGGTGACCAAAAAATCA
UGC0009646	CGTTACTTAGGTC	TCAAGTCACTAAT	GGTCAACAAATCATAAAGATATTGG	TAAACTTCAGGGTGACCAAAAAATCA
UGC0009647	CGTTACTTAGGTC	ATGAAGACTACTG	GGTCAACAAATCATAAAGATATTGG	TAAACTTCAGGGTGACCAAAAAATCA
UGC0009648	CGTTACTTAGGTC	CACCGGTAGAACC	GGTCAACAAATCATAAAGATATTGG	TAAACTTCAGGGTGACCAAAAAATCA
UGC0009649	CGTTACTTAGGTC	CAGAACAACGCAT	GGTCAACAAATCATAAAGATATTGG	TAAACTTCAGGGTGACCAAAAAATCA
UGC0009650	CGTTACTTAGGTC	CCTGCCGAGAACG	GGTCAACAAATCATAAAGATATTGG	TAAACTTCAGGGTGACCAAAAAATCA
UGC0009651	CGTTACTTAGGTC	GTGATGGAGCGGT	GGTCAACAAATCATAAAGATATTGG	TAAACTTCAGGGTGACCAAAAAATCA
UGC0009652	CGTTACTTAGGTC	TACGAACTATAGC	GGTCAACAAATCATAAAGATATTGG	TAAACTTCAGGGTGACCAAAAAATCA
UGC0009653	CGTTACTTAGGTC	TACGGACCGCTCA	GGTCAACAAATCATAAAGATATTGG	TAAACTTCAGGGTGACCAAAAAATCA
UGC0009654	CGTTACTTAGGTC	TGGACGCTAGATC	GGTCAACAAATCATAAAGATATTGG	TAAACTTCAGGGTGACCAAAAAATCA
UGC0009655	CGTTACTTAGGTC	AGTCTTCACCTCC	GGTCAACAAATCATAAAGATATTGG	TAAACTTCAGGGTGACCAAAAAATCA
UGC0009656	CGTTACTTAGGTC	AGTGCTTATCCGT	GGTCAACAAATCATAAAGATATTGG	TAAACTTCAGGGTGACCAAAAAATCA
UGC0009657	CGTTACTTAGGTC	ATCGCTGCCTGGC	GGTCAACAAATCATAAAGATATTGG	TAAACTTCAGGGTGACCAAAAAATCA
UGC0009658	CGTTACTTAGGTC	ATGCTTGCGACAG	GGTCAACAAATCATAAAGATATTGG	TAAACTTCAGGGTGACCAAAAAATCA
UGC0009659	CGTTACTTAGGTC	CAATCCTCAAGAG	GGTCAACAAATCATAAAGATATTGG	TAAACTTCAGGGTGACCAAAAAATCA
UGC0009660	CGTTACTTAGGTC	CATGCACACCTCT	GGTCAACAAATCATAAAGATATTGG	TAAACTTCAGGGTGACCAAAAAATCA
UGC0009661	CGTTACTTAGGTC	CGGAGAATATTAT	GGTCAACAAATCATAAAGATATTGG	TAAACTTCAGGGTGACCAAAAAATCA
UGC0009662	CGTTACTTAGGTC	GAGCGAAGGTAGT	GGTCAACAAATCATAAAGATATTGG	TAAACTTCAGGGTGACCAAAAAATCA
UGC0009663	CGTTACTTAGGTC	GGCGACTGTTCCT	GGTCAACAAATCATAAAGATATTGG	TAAACTTCAGGGTGACCAAAAAATCA
UGC0009664	CGTTACTTAGGTC	GTCAGTTAACGAC	GGTCAACAAATCATAAAGATATTGG	TAAACTTCAGGGTGACCAAAAAATCA
UGC0009665	CGTTACTTAGGTC	TCCACAGATACAG	GGTCAACAAATCATAAAGATATTGG	TAAACTTCAGGGTGACCAAAAAATCA
UGC0009666	CGTTACTTAGGTC	TCGAGTTGTAACT	GGTCAACAAATCATAAAGATATTGG	TAAACTTCAGGGTGACCAAAAAATCA
UGC0009667	CGTTACTTAGGTC	TCGGTCTTAGACG	GGTCAACAAATCATAAAGATATTGG	TAAACTTCAGGGTGACCAAAAAATCA
UGC0009668	CGTTACTTAGGTC	TCTAAGGAGTTAT	GGTCAACAAATCATAAAGATATTGG	TAAACTTCAGGGTGACCAAAAAATCA
UGC0009669	CGTTACTTAGGTC	TCTATCTCTCGCT	GGTCAACAAATCATAAAGATATTGG	TAAACTTCAGGGTGACCAAAAAATCA
UGC0009670	CGTTACTTAGGTC	TGTGAAGTTGCCA	GGTCAACAAATCATAAAGATATTGG	TAAACTTCAGGGTGACCAAAAAATCA
UGC0009671	CGTTACTTAGGTC	TTACCATTCCTCA	GGTCAACAAATCATAAAGATATTGG	TAAACTTCAGGGTGACCAAAAAATCA
UGC0009672	CGTTACTTAGGTC	AGATTCTACACAA	GGTCAACAAATCATAAAGATATTGG	TAAACTTCAGGGTGACCAAAAAATCA
UGC0009673	CGTTACTTAGGTC	ATGCGATTAATTG	GGTCAACAAATCATAAAGATATTGG	TAAACTTCAGGGTGACCAAAAAATCA
UGC0009674	CGTTACTTAGGTC	CCGTAGTGTTGAT	GGTCAACAAATCATAAAGATATTGG	TAAACTTCAGGGTGACCAAAAAATCA
UGC0009675	CGTTACTTAGGTC	CCTGTACCATTGT	GGTCAACAAATCATAAAGATATTGG	TAAACTTCAGGGTGACCAAAAAATCA
UGC0009676	CGTTACTTAGGTC	GGCTGTTACAACA	GGTCAACAAATCATAAAGATATTGG	TAAACTTCAGGGTGACCAAAAAATCA
UGC0009677	CGTTACTTAGGTC	GGTTCAATGACGC	GGTCAACAAATCATAAAGATATTGG	TAAACTTCAGGGTGACCAAAAAATCA
UGC0009678	CGTTACTTAGGTC	GGTTCCTGCACTT	GGTCAACAAATCATAAAGATATTGG	TAAACTTCAGGGTGACCAAAAAATCA
UGC0009679	CGTTACTTAGGTC	GTCCAACTTCAGT	GGTCAACAAATCATAAAGATATTGG	TAAACTTCAGGGTGACCAAAAAATCA
UGC0009680	CGTTACTTAGGTC	GTCCAGGCCTTCT	GGTCAACAAATCATAAAGATATTGG	TAAACTTCAGGGTGACCAAAAAATCA
UGC0009681	CGTTACTTAGGTC	GTGACGCCGTATT	GGTCAACAAATCATAAAGATATTGG	TAAACTTCAGGGTGACCAAAAAATCA
UGC0009682	CGTTACTTAGGTC	TGCAGCAACCAGC	GGTCAACAAATCATAAAGATATTGG	TAAACTTCAGGGTGACCAAAAAATCA
UGC0009683	CGTTACTTAGGTC	TGGACATGGCATT	GGTCAACAAATCATAAAGATATTGG	TAAACTTCAGGGTGACCAAAAAATCA
UGC0009684	CGTTACTTAGGTC	TGGTGGTCATTCA	GGTCAACAAATCATAAAGATATTGG	TAAACTTCAGGGTGACCAAAAAATCA
UGC0009685	CGTTACTTAGGTC	TTACCAGAGCCTG	GGTCAACAAATCATAAAGATATTGG	TAAACTTCAGGGTGACCAAAAAATCA
UGC0009686	CGTTACTTAGGTC	TTCCGCGGCATAG	GGTCAACAAATCATAAAGATATTGG	TAAACTTCAGGGTGACCAAAAAATCA
UGC0009687	CGTTACTTAGGTC	ACAACCATTGGCA	GGTCAACAAATCATAAAGATATTGG	TAAACTTCAGGGTGACCAAAAAATCA
UGC0009688	CGTTACTTAGGTC	AGCCTAGCCAACT	GGTCAACAAATCATAAAGATATTGG	TAAACTTCAGGGTGACCAAAAAATCA
UGC0009689	CGTTACTTAGGTC	ATAATCGAGGCTT	GGTCAACAAATCATAAAGATATTGG	TAAACTTCAGGGTGACCAAAAAATCA
UGC0009690	CGTTACTTAGGTC	CTGAGTCAGAAGT	GGTCAACAAATCATAAAGATATTGG	TAAACTTCAGGGTGACCAAAAAATCA
NEG20	CGTTACTTAGGTC	GATAGGCGCCTTG	GGTCAACAAATCATAAAGATATTGG	TAAACTTCAGGGTGACCAAAAAATCA
UGC0009691	CTGGTTGGCTATC	ATCCGGTCGGAGA	GGTCAACAAATCATAAAGATATTGG	TAAACTTCAGGGTGACCAAAAAATCA
UGC0009692	CTGGTTGGCTATC	CTGAGGTGATCAG	GGTCAACAAATCATAAAGATATTGG	TAAACTTCAGGGTGACCAAAAAATCA
UGC0009693	CTGGTTGGCTATC	AGTGTCCTGCTAG	GGTCAACAAATCATAAAGATATTGG	TAAACTTCAGGGTGACCAAAAAATCA
UGC0009694	CTGGTTGGCTATC	ATAAGCAATTCGA	GGTCAACAAATCATAAAGATATTGG	TAAACTTCAGGGTGACCAAAAAATCA
UGC0009695	CTGGTTGGCTATC	ATCTAACAGGACC	GGTCAACAAATCATAAAGATATTGG	TAAACTTCAGGGTGACCAAAAAATCA
UGC0009696	CTGGTTGGCTATC	CATTATATAGCCA	GGTCAACAAATCATAAAGATATTGG	TAAACTTCAGGGTGACCAAAAAATCA
UGC0009697	CTGGTTGGCTATC	CCTGATTACGTAA	GGTCAACAAATCATAAAGATATTGG	TAAACTTCAGGGTGACCAAAAAATCA
UGC0009698	CTGGTTGGCTATC	CTAATACACACCG	GGTCAACAAATCATAAAGATATTGG	TAAACTTCAGGGTGACCAAAAAATCA
UGC0009699	CTGGTTGGCTATC	TTATGACCGTTGC	GGTCAACAAATCATAAAGATATTGG	TAAACTTCAGGGTGACCAAAAAATCA
UGC0009700	CTGGTTGGCTATC	TTCTCGGCCGCAT	GGTCAACAAATCATAAAGATATTGG	TAAACTTCAGGGTGACCAAAAAATCA
UGC0009701	CTGGTTGGCTATC	TTGGCGGTAAGAA	GGTCAACAAATCATAAAGATATTGG	TAAACTTCAGGGTGACCAAAAAATCA
UGC0009702	CTGGTTGGCTATC	ACTTGTGCACCTG	GGTCAACAAATCATAAAGATATTGG	TAAACTTCAGGGTGACCAAAAAATCA
UGC0009703	CTGGTTGGCTATC	CATGCCTTGATAC	GGTCAACAAATCATAAAGATATTGG	TAAACTTCAGGGTGACCAAAAAATCA
UGC0009704	CTGGTTGGCTATC	CTGACGTTCGGTA	GGTCAACAAATCATAAAGATATTGG	TAAACTTCAGGGTGACCAAAAAATCA
UGC0009705	CTGGTTGGCTATC	GAGGAGAGACACA	GGTCAACAAATCATAAAGATATTGG	TAAACTTCAGGGTGACCAAAAAATCA
UGC0009706	CTGGTTGGCTATC	GCCGGTCCAAGTG	GGTCAACAAATCATAAAGATATTGG	TAAACTTCAGGGTGACCAAAAAATCA
UGC0009707	CTGGTTGGCTATC	TTGCGTCTCACGC	GGTCAACAAATCATAAAGATATTGG	TAAACTTCAGGGTGACCAAAAAATCA
UGC0009708	CTGGTTGGCTATC	TTATTCGCACACT	GGTCAACAAATCATAAAGATATTGG	TAAACTTCAGGGTGACCAAAAAATCA
UGC0009709	CTGGTTGGCTATC	TGCACAGGCGGCA	GGTCAACAAATCATAAAGATATTGG	TAAACTTCAGGGTGACCAAAAAATCA
UGC0009710	CTGGTTGGCTATC	AACATGTGGTAAG	GGTCAACAAATCATAAAGATATTGG	TAAACTTCAGGGTGACCAAAAAATCA
UGC0009711	CTGGTTGGCTATC	ACGCGCTCTTATA	GGTCAACAAATCATAAAGATATTGG	TAAACTTCAGGGTGACCAAAAAATCA
UGC0009712	CTGGTTGGCTATC	CAATGTTAATGGT	GGTCAACAAATCATAAAGATATTGG	TAAACTTCAGGGTGACCAAAAAATCA
UGC0009713	CTGGTTGGCTATC	CTAGGATATAGTT	GGTCAACAAATCATAAAGATATTGG	TAAACTTCAGGGTGACCAAAAAATCA
UGC0009714	CTGGTTGGCTATC	CTGTAGGCGAGGA	GGTCAACAAATCATAAAGATATTGG	TAAACTTCAGGGTGACCAAAAAATCA
UGC0009715	CTGGTTGGCTATC	CTGTCGAGGCGAC	GGTCAACAAATCATAAAGATATTGG	TAAACTTCAGGGTGACCAAAAAATCA
UGC0009716	CTGGTTGGCTATC	GACTAATGAGGAA	GGTCAACAAATCATAAAGATATTGG	TAAACTTCAGGGTGACCAAAAAATCA
UGC0009717	CTGGTTGGCTATC	TATCCGTAATCAT	GGTCAACAAATCATAAAGATATTGG	TAAACTTCAGGGTGACCAAAAAATCA
UGC0009718	CTGGTTGGCTATC	TCCTGGAGGATAA	GGTCAACAAATCATAAAGATATTGG	TAAACTTCAGGGTGACCAAAAAATCA
UGC0009719	CTGGTTGGCTATC	TCTACTGTTGTGC	GGTCAACAAATCATAAAGATATTGG	TAAACTTCAGGGTGACCAAAAAATCA
UGC0009720	CTGGTTGGCTATC	TGTATATTCAGCG	GGTCAACAAATCATAAAGATATTGG	TAAACTTCAGGGTGACCAAAAAATCA
UGC0009721	CTGGTTGGCTATC	ACATCAGTAGTTC	GGTCAACAAATCATAAAGATATTGG	TAAACTTCAGGGTGACCAAAAAATCA
UGC0009722	CTGGTTGGCTATC	AGCGCTGGACCAA	GGTCAACAAATCATAAAGATATTGG	TAAACTTCAGGGTGACCAAAAAATCA
UGC0009723	CTGGTTGGCTATC	CAAGATCGGTACC	GGTCAACAAATCATAAAGATATTGG	TAAACTTCAGGGTGACCAAAAAATCA
UGC0009724	CTGGTTGGCTATC	CCAGCCTGACGGT	GGTCAACAAATCATAAAGATATTGG	TAAACTTCAGGGTGACCAAAAAATCA
UGC0009725	CTGGTTGGCTATC	CCGAAGCCGGTTC	GGTCAACAAATCATAAAGATATTGG	TAAACTTCAGGGTGACCAAAAAATCA
UGC0009726	CTGGTTGGCTATC	CCGAGCAGCTGTT	GGTCAACAAATCATAAAGATATTGG	TAAACTTCAGGGTGACCAAAAAATCA
UGC0009727	CTGGTTGGCTATC	CCTCCGCACAATC	GGTCAACAAATCATAAAGATATTGG	TAAACTTCAGGGTGACCAAAAAATCA
UGC0009728	CTGGTTGGCTATC	CTCTAACCTATTA	GGTCAACAAATCATAAAGATATTGG	TAAACTTCAGGGTGACCAAAAAATCA
UGC0009729	CTGGTTGGCTATC	GCACCTTGACATA	GGTCAACAAATCATAAAGATATTGG	TAAACTTCAGGGTGACCAAAAAATCA
UGC0009730	CTGGTTGGCTATC	TAAGCGTGCTGAA	GGTCAACAAATCATAAAGATATTGG	TAAACTTCAGGGTGACCAAAAAATCA
UGC0009731	CTGGTTGGCTATC	TTCGGCACAGGAG	GGTCAACAAATCATAAAGATATTGG	TAAACTTCAGGGTGACCAAAAAATCA
UGC0009732	CTGGTTGGCTATC	AGACTCGATTGAG	GGTCAACAAATCATAAAGATATTGG	TAAACTTCAGGGTGACCAAAAAATCA
UGC0009733	CTGGTTGGCTATC	ATCCTTCTGTTCT	GGTCAACAAATCATAAAGATATTGG	TAAACTTCAGGGTGACCAAAAAATCA
UGC0009734	CTGGTTGGCTATC	CGTTACTTAGGTC	GGTCAACAAATCATAAAGATATTGG	TAAACTTCAGGGTGACCAAAAAATCA
UGC0009735	CTGGTTGGCTATC	CTGGTTGGCTATC	GGTCAACAAATCATAAAGATATTGG	TAAACTTCAGGGTGACCAAAAAATCA
UGC0009736	CTGGTTGGCTATC	GCACCAACGATTG	GGTCAACAAATCATAAAGATATTGG	TAAACTTCAGGGTGACCAAAAAATCA
UGC0009737	CTGGTTGGCTATC	TCTTATGCATAAC	GGTCAACAAATCATAAAGATATTGG	TAAACTTCAGGGTGACCAAAAAATCA
UGC0009738	CTGGTTGGCTATC	TTAGGTGTGGACC	GGTCAACAAATCATAAAGATATTGG	TAAACTTCAGGGTGACCAAAAAATCA
UGC0009739	CTGGTTGGCTATC	TTCTTCTGGAACA	GGTCAACAAATCATAAAGATATTGG	TAAACTTCAGGGTGACCAAAAAATCA
UGC0009740	CTGGTTGGCTATC	AGCAAGTGGCTCT	GGTCAACAAATCATAAAGATATTGG	TAAACTTCAGGGTGACCAAAAAATCA
UGC0009741	CTGGTTGGCTATC	TCAAGTCACTAAT	GGTCAACAAATCATAAAGATATTGG	TAAACTTCAGGGTGACCAAAAAATCA
UGC0009742	CTGGTTGGCTATC	ATGAAGACTACTG	GGTCAACAAATCATAAAGATATTGG	TAAACTTCAGGGTGACCAAAAAATCA
UGC0009743	CTGGTTGGCTATC	CACCGGTAGAACC	GGTCAACAAATCATAAAGATATTGG	TAAACTTCAGGGTGACCAAAAAATCA
UGC0009744	CTGGTTGGCTATC	CAGAACAACGCAT	GGTCAACAAATCATAAAGATATTGG	TAAACTTCAGGGTGACCAAAAAATCA
UGC0009745	CTGGTTGGCTATC	CCTGCCGAGAACG	GGTCAACAAATCATAAAGATATTGG	TAAACTTCAGGGTGACCAAAAAATCA
UGC0009746	CTGGTTGGCTATC	GTGATGGAGCGGT	GGTCAACAAATCATAAAGATATTGG	TAAACTTCAGGGTGACCAAAAAATCA
UGC0009747	CTGGTTGGCTATC	TACGAACTATAGC	GGTCAACAAATCATAAAGATATTGG	TAAACTTCAGGGTGACCAAAAAATCA
UGC0009748	CTGGTTGGCTATC	TACGGACCGCTCA	GGTCAACAAATCATAAAGATATTGG	TAAACTTCAGGGTGACCAAAAAATCA
UGC0009749	CTGGTTGGCTATC	TGGACGCTAGATC	GGTCAACAAATCATAAAGATATTGG	TAAACTTCAGGGTGACCAAAAAATCA
UGC0009750	CTGGTTGGCTATC	AGTCTTCACCTCC	GGTCAACAAATCATAAAGATATTGG	TAAACTTCAGGGTGACCAAAAAATCA
UGC0009751	CTGGTTGGCTATC	AGTGCTTATCCGT	GGTCAACAAATCATAAAGATATTGG	TAAACTTCAGGGTGACCAAAAAATCA
UGC0009752	CTGGTTGGCTATC	ATCGCTGCCTGGC	GGTCAACAAATCATAAAGATATTGG	TAAACTTCAGGGTGACCAAAAAATCA
UGC0009753	CTGGTTGGCTATC	ATGCTTGCGACAG	GGTCAACAAATCATAAAGATATTGG	TAAACTTCAGGGTGACCAAAAAATCA
UGC0009754	CTGGTTGGCTATC	CAATCCTCAAGAG	GGTCAACAAATCATAAAGATATTGG	TAAACTTCAGGGTGACCAAAAAATCA
UGC0009755	CTGGTTGGCTATC	CATGCACACCTCT	GGTCAACAAATCATAAAGATATTGG	TAAACTTCAGGGTGACCAAAAAATCA
UGC0009756	CTGGTTGGCTATC	CGGAGAATATTAT	GGTCAACAAATCATAAAGATATTGG	TAAACTTCAGGGTGACCAAAAAATCA
UGC0009757	CTGGTTGGCTATC	GAGCGAAGGTAGT	GGTCAACAAATCATAAAGATATTGG	TAAACTTCAGGGTGACCAAAAAATCA
UGC0009758	CTGGTTGGCTATC	GGCGACTGTTCCT	GGTCAACAAATCATAAAGATATTGG	TAAACTTCAGGGTGACCAAAAAATCA
UGC0009759	CTGGTTGGCTATC	GTCAGTTAACGAC	GGTCAACAAATCATAAAGATATTGG	TAAACTTCAGGGTGACCAAAAAATCA
UGC0009760	CTGGTTGGCTATC	TCCACAGATACAG	GGTCAACAAATCATAAAGATATTGG	TAAACTTCAGGGTGACCAAAAAATCA
UGC0009761	CTGGTTGGCTATC	TCGAGTTGTAACT	GGTCAACAAATCATAAAGATATTGG	TAAACTTCAGGGTGACCAAAAAATCA
UGC0009762	CTGGTTGGCTATC	TCGGTCTTAGACG	GGTCAACAAATCATAAAGATATTGG	TAAACTTCAGGGTGACCAAAAAATCA
UGC0009763	CTGGTTGGCTATC	TCTAAGGAGTTAT	GGTCAACAAATCATAAAGATATTGG	TAAACTTCAGGGTGACCAAAAAATCA
UGC0009764	CTGGTTGGCTATC	TCTATCTCTCGCT	GGTCAACAAATCATAAAGATATTGG	TAAACTTCAGGGTGACCAAAAAATCA
UGC0009765	CTGGTTGGCTATC	TGTGAAGTTGCCA	GGTCAACAAATCATAAAGATATTGG	TAAACTTCAGGGTGACCAAAAAATCA
UGC0009766	CTGGTTGGCTATC	TTACCATTCCTCA	GGTCAACAAATCATAAAGATATTGG	TAAACTTCAGGGTGACCAAAAAATCA
UGC0009767	CTGGTTGGCTATC	AGATTCTACACAA	GGTCAACAAATCATAAAGATATTGG	TAAACTTCAGGGTGACCAAAAAATCA
UGC0009768	CTGGTTGGCTATC	ATGCGATTAATTG	GGTCAACAAATCATAAAGATATTGG	TAAACTTCAGGGTGACCAAAAAATCA
UGC0009769	CTGGTTGGCTATC	CCGTAGTGTTGAT	GGTCAACAAATCATAAAGATATTGG	TAAACTTCAGGGTGACCAAAAAATCA
UGC0009770	CTGGTTGGCTATC	CCTGTACCATTGT	GGTCAACAAATCATAAAGATATTGG	TAAACTTCAGGGTGACCAAAAAATCA
UGC0009771	CTGGTTGGCTATC	GGCTGTTACAACA	GGTCAACAAATCATAAAGATATTGG	TAAACTTCAGGGTGACCAAAAAATCA
UGC0009772	CTGGTTGGCTATC	GGTTCAATGACGC	GGTCAACAAATCATAAAGATATTGG	TAAACTTCAGGGTGACCAAAAAATCA
UGC0009773	CTGGTTGGCTATC	GGTTCCTGCACTT	GGTCAACAAATCATAAAGATATTGG	TAAACTTCAGGGTGACCAAAAAATCA
UGC0009774	CTGGTTGGCTATC	GTCCAACTTCAGT	GGTCAACAAATCATAAAGATATTGG	TAAACTTCAGGGTGACCAAAAAATCA
UGC0009775	CTGGTTGGCTATC	GTCCAGGCCTTCT	GGTCAACAAATCATAAAGATATTGG	TAAACTTCAGGGTGACCAAAAAATCA
UGC0009776	CTGGTTGGCTATC	GTGACGCCGTATT	GGTCAACAAATCATAAAGATATTGG	TAAACTTCAGGGTGACCAAAAAATCA
UGC0009777	CTGGTTGGCTATC	TGCAGCAACCAGC	GGTCAACAAATCATAAAGATATTGG	TAAACTTCAGGGTGACCAAAAAATCA
UGC0009778	CTGGTTGGCTATC	TGGACATGGCATT	GGTCAACAAATCATAAAGATATTGG	TAAACTTCAGGGTGACCAAAAAATCA
UGC0009779	CTGGTTGGCTATC	TGGTGGTCATTCA	GGTCAACAAATCATAAAGATATTGG	TAAACTTCAGGGTGACCAAAAAATCA
UGC0009780	CTGGTTGGCTATC	TTACCAGAGCCTG	GGTCAACAAATCATAAAGATATTGG	TAAACTTCAGGGTGACCAAAAAATCA
UGC0009781	CTGGTTGGCTATC	TTCCGCGGCATAG	GGTCAACAAATCATAAAGATATTGG	TAAACTTCAGGGTGACCAAAAAATCA
UGC0009782	CTGGTTGGCTATC	ACAACCATTGGCA	GGTCAACAAATCATAAAGATATTGG	TAAACTTCAGGGTGACCAAAAAATCA
UGC0009783	CTGGTTGGCTATC	AGCCTAGCCAACT	GGTCAACAAATCATAAAGATATTGG	TAAACTTCAGGGTGACCAAAAAATCA
UGC0009784	CTGGTTGGCTATC	ATAATCGAGGCTT	GGTCAACAAATCATAAAGATATTGG	TAAACTTCAGGGTGACCAAAAAATCA
UGC0009785	CTGGTTGGCTATC	CTGAGTCAGAAGT	GGTCAACAAATCATAAAGATATTGG	TAAACTTCAGGGTGACCAAAAAATCA
NEG21	CTGGTTGGCTATC	GATAGGCGCCTTG	GGTCAACAAATCATAAAGATATTGG	TAAACTTCAGGGTGACCAAAAAATCA
UGC0009786	GCACCAACGATTG	ATCCGGTCGGAGA	GGTCAACAAATCATAAAGATATTGG	TAAACTTCAGGGTGACCAAAAAATCA
UGC0009787	GCACCAACGATTG	CTGAGGTGATCAG	GGTCAACAAATCATAAAGATATTGG	TAAACTTCAGGGTGACCAAAAAATCA
UGC0009788	GCACCAACGATTG	AGTGTCCTGCTAG	GGTCAACAAATCATAAAGATATTGG	TAAACTTCAGGGTGACCAAAAAATCA
UGC0009789	GCACCAACGATTG	ATAAGCAATTCGA	GGTCAACAAATCATAAAGATATTGG	TAAACTTCAGGGTGACCAAAAAATCA
UGC0009790	GCACCAACGATTG	ATCTAACAGGACC	GGTCAACAAATCATAAAGATATTGG	TAAACTTCAGGGTGACCAAAAAATCA
UGC0009791	GCACCAACGATTG	CATTATATAGCCA	GGTCAACAAATCATAAAGATATTGG	TAAACTTCAGGGTGACCAAAAAATCA
UGC0009792	GCACCAACGATTG	CCTGATTACGTAA	GGTCAACAAATCATAAAGATATTGG	TAAACTTCAGGGTGACCAAAAAATCA
UGC0009793	GCACCAACGATTG	CTAATACACACCG	GGTCAACAAATCATAAAGATATTGG	TAAACTTCAGGGTGACCAAAAAATCA
UGC0009794	GCACCAACGATTG	TTATGACCGTTGC	GGTCAACAAATCATAAAGATATTGG	TAAACTTCAGGGTGACCAAAAAATCA
UGC0009795	GCACCAACGATTG	TTCTCGGCCGCAT	GGTCAACAAATCATAAAGATATTGG	TAAACTTCAGGGTGACCAAAAAATCA
UGC0009796	GCACCAACGATTG	TTGGCGGTAAGAA	GGTCAACAAATCATAAAGATATTGG	TAAACTTCAGGGTGACCAAAAAATCA
UGC0009797	GCACCAACGATTG	ACTTGTGCACCTG	GGTCAACAAATCATAAAGATATTGG	TAAACTTCAGGGTGACCAAAAAATCA
UGC0009798	GCACCAACGATTG	CATGCCTTGATAC	GGTCAACAAATCATAAAGATATTGG	TAAACTTCAGGGTGACCAAAAAATCA
UGC0009799	GCACCAACGATTG	CTGACGTTCGGTA	GGTCAACAAATCATAAAGATATTGG	TAAACTTCAGGGTGACCAAAAAATCA
UGC0009800	GCACCAACGATTG	GAGGAGAGACACA	GGTCAACAAATCATAAAGATATTGG	TAAACTTCAGGGTGACCAAAAAATCA
UGC0009801	GCACCAACGATTG	GCCGGTCCAAGTG	GGTCAACAAATCATAAAGATATTGG	TAAACTTCAGGGTGACCAAAAAATCA
UGC0009802	GCACCAACGATTG	TTGCGTCTCACGC	GGTCAACAAATCATAAAGATATTGG	TAAACTTCAGGGTGACCAAAAAATCA
UGC0009803	GCACCAACGATTG	TTATTCGCACACT	GGTCAACAAATCATAAAGATATTGG	TAAACTTCAGGGTGACCAAAAAATCA
UGC0009804	GCACCAACGATTG	TGCACAGGCGGCA	GGTCAACAAATCATAAAGATATTGG	TAAACTTCAGGGTGACCAAAAAATCA
UGC0009805	GCACCAACGATTG	AACATGTGGTAAG	GGTCAACAAATCATAAAGATATTGG	TAAACTTCAGGGTGACCAAAAAATCA
UGC0009806	GCACCAACGATTG	ACGCGCTCTTATA	GGTCAACAAATCATAAAGATATTGG	TAAACTTCAGGGTGACCAAAAAATCA
UGC0009807	GCACCAACGATTG	CAATGTTAATGGT	GGTCAACAAATCATAAAGATATTGG	TAAACTTCAGGGTGACCAAAAAATCA
UGC0009808	GCACCAACGATTG	CTAGGATATAGTT	GGTCAACAAATCATAAAGATATTGG	TAAACTTCAGGGTGACCAAAAAATCA
UGC0009809	GCACCAACGATTG	CTGTAGGCGAGGA	GGTCAACAAATCATAAAGATATTGG	TAAACTTCAGGGTGACCAAAAAATCA
UGC0009810	GCACCAACGATTG	CTGTCGAGGCGAC	GGTCAACAAATCATAAAGATATTGG	TAAACTTCAGGGTGACCAAAAAATCA
UGC0009811	GCACCAACGATTG	GACTAATGAGGAA	GGTCAACAAATCATAAAGATATTGG	TAAACTTCAGGGTGACCAAAAAATCA
UGC0009812	GCACCAACGATTG	TATCCGTAATCAT	GGTCAACAAATCATAAAGATATTGG	TAAACTTCAGGGTGACCAAAAAATCA
UGC0009813	GCACCAACGATTG	TCCTGGAGGATAA	GGTCAACAAATCATAAAGATATTGG	TAAACTTCAGGGTGACCAAAAAATCA
UGC0009814	GCACCAACGATTG	TCTACTGTTGTGC	GGTCAACAAATCATAAAGATATTGG	TAAACTTCAGGGTGACCAAAAAATCA
UGC0009815	GCACCAACGATTG	TGTATATTCAGCG	GGTCAACAAATCATAAAGATATTGG	TAAACTTCAGGGTGACCAAAAAATCA
UGC0009816	GCACCAACGATTG	ACATCAGTAGTTC	GGTCAACAAATCATAAAGATATTGG	TAAACTTCAGGGTGACCAAAAAATCA
UGC0009817	GCACCAACGATTG	AGCGCTGGACCAA	GGTCAACAAATCATAAAGATATTGG	TAAACTTCAGGGTGACCAAAAAATCA
UGC0009818	GCACCAACGATTG	CAAGATCGGTACC	GGTCAACAAATCATAAAGATATTGG	TAAACTTCAGGGTGACCAAAAAATCA
UGC0009819	GCACCAACGATTG	CCAGCCTGACGGT	GGTCAACAAATCATAAAGATATTGG	TAAACTTCAGGGTGACCAAAAAATCA
UGC0009820	GCACCAACGATTG	CCGAAGCCGGTTC	GGTCAACAAATCATAAAGATATTGG	TAAACTTCAGGGTGACCAAAAAATCA
UGC0009821	GCACCAACGATTG	CCGAGCAGCTGTT	GGTCAACAAATCATAAAGATATTGG	TAAACTTCAGGGTGACCAAAAAATCA
UGC0009822	GCACCAACGATTG	CCTCCGCACAATC	GGTCAACAAATCATAAAGATATTGG	TAAACTTCAGGGTGACCAAAAAATCA
UGC0009823	GCACCAACGATTG	CTCTAACCTATTA	GGTCAACAAATCATAAAGATATTGG	TAAACTTCAGGGTGACCAAAAAATCA
UGC0009824	GCACCAACGATTG	GCACCTTGACATA	GGTCAACAAATCATAAAGATATTGG	TAAACTTCAGGGTGACCAAAAAATCA
UGC0009825	GCACCAACGATTG	TAAGCGTGCTGAA	GGTCAACAAATCATAAAGATATTGG	TAAACTTCAGGGTGACCAAAAAATCA
UGC0009826	GCACCAACGATTG	TTCGGCACAGGAG	GGTCAACAAATCATAAAGATATTGG	TAAACTTCAGGGTGACCAAAAAATCA
UGC0009827	GCACCAACGATTG	AGACTCGATTGAG	GGTCAACAAATCATAAAGATATTGG	TAAACTTCAGGGTGACCAAAAAATCA
UGC0009828	GCACCAACGATTG	ATCCTTCTGTTCT	GGTCAACAAATCATAAAGATATTGG	TAAACTTCAGGGTGACCAAAAAATCA
UGC0009829	GCACCAACGATTG	CGTTACTTAGGTC	GGTCAACAAATCATAAAGATATTGG	TAAACTTCAGGGTGACCAAAAAATCA
UGC0009830	GCACCAACGATTG	CTGGTTGGCTATC	GGTCAACAAATCATAAAGATATTGG	TAAACTTCAGGGTGACCAAAAAATCA
UGC0009831	GCACCAACGATTG	GCACCAACGATTG	GGTCAACAAATCATAAAGATATTGG	TAAACTTCAGGGTGACCAAAAAATCA
UGC0009832	GCACCAACGATTG	TCTTATGCATAAC	GGTCAACAAATCATAAAGATATTGG	TAAACTTCAGGGTGACCAAAAAATCA
UGC0009833	GCACCAACGATTG	TTAGGTGTGGACC	GGTCAACAAATCATAAAGATATTGG	TAAACTTCAGGGTGACCAAAAAATCA
UGC0009834	GCACCAACGATTG	TTCTTCTGGAACA	GGTCAACAAATCATAAAGATATTGG	TAAACTTCAGGGTGACCAAAAAATCA
UGC0009835	GCACCAACGATTG	AGCAAGTGGCTCT	GGTCAACAAATCATAAAGATATTGG	TAAACTTCAGGGTGACCAAAAAATCA
UGC0009836	GCACCAACGATTG	TCAAGTCACTAAT	GGTCAACAAATCATAAAGATATTGG	TAAACTTCAGGGTGACCAAAAAATCA
UGC0009837	GCACCAACGATTG	ATGAAGACTACTG	GGTCAACAAATCATAAAGATATTGG	TAAACTTCAGGGTGACCAAAAAATCA
UGC0009838	GCACCAACGATTG	CACCGGTAGAACC	GGTCAACAAATCATAAAGATATTGG	TAAACTTCAGGGTGACCAAAAAATCA
UGC0009839	GCACCAACGATTG	CAGAACAACGCAT	GGTCAACAAATCATAAAGATATTGG	TAAACTTCAGGGTGACCAAAAAATCA
UGC0009840	GCACCAACGATTG	CCTGCCGAGAACG	GGTCAACAAATCATAAAGATATTGG	TAAACTTCAGGGTGACCAAAAAATCA
UGC0009841	GCACCAACGATTG	GTGATGGAGCGGT	GGTCAACAAATCATAAAGATATTGG	TAAACTTCAGGGTGACCAAAAAATCA
UGC0009842	GCACCAACGATTG	TACGAACTATAGC	GGTCAACAAATCATAAAGATATTGG	TAAACTTCAGGGTGACCAAAAAATCA
UGC0009843	GCACCAACGATTG	TACGGACCGCTCA	GGTCAACAAATCATAAAGATATTGG	TAAACTTCAGGGTGACCAAAAAATCA
UGC0009844	GCACCAACGATTG	TGGACGCTAGATC	GGTCAACAAATCATAAAGATATTGG	TAAACTTCAGGGTGACCAAAAAATCA
UGC0009845	GCACCAACGATTG	AGTCTTCACCTCC	GGTCAACAAATCATAAAGATATTGG	TAAACTTCAGGGTGACCAAAAAATCA
UGC0009846	GCACCAACGATTG	AGTGCTTATCCGT	GGTCAACAAATCATAAAGATATTGG	TAAACTTCAGGGTGACCAAAAAATCA
UGC0009847	GCACCAACGATTG	ATCGCTGCCTGGC	GGTCAACAAATCATAAAGATATTGG	TAAACTTCAGGGTGACCAAAAAATCA
UGC0009848	GCACCAACGATTG	ATGCTTGCGACAG	GGTCAACAAATCATAAAGATATTGG	TAAACTTCAGGGTGACCAAAAAATCA
UGC0009849	GCACCAACGATTG	CAATCCTCAAGAG	GGTCAACAAATCATAAAGATATTGG	TAAACTTCAGGGTGACCAAAAAATCA
UGC0009850	GCACCAACGATTG	CATGCACACCTCT	GGTCAACAAATCATAAAGATATTGG	TAAACTTCAGGGTGACCAAAAAATCA
UGC0009851	GCACCAACGATTG	CGGAGAATATTAT	GGTCAACAAATCATAAAGATATTGG	TAAACTTCAGGGTGACCAAAAAATCA
UGC0009852	GCACCAACGATTG	GAGCGAAGGTAGT	GGTCAACAAATCATAAAGATATTGG	TAAACTTCAGGGTGACCAAAAAATCA
UGC0009853	GCACCAACGATTG	GGCGACTGTTCCT	GGTCAACAAATCATAAAGATATTGG	TAAACTTCAGGGTGACCAAAAAATCA
UGC0009854	GCACCAACGATTG	GTCAGTTAACGAC	GGTCAACAAATCATAAAGATATTGG	TAAACTTCAGGGTGACCAAAAAATCA
UGC0009855	GCACCAACGATTG	TCCACAGATACAG	GGTCAACAAATCATAAAGATATTGG	TAAACTTCAGGGTGACCAAAAAATCA
UGC0009856	GCACCAACGATTG	TCGAGTTGTAACT	GGTCAACAAATCATAAAGATATTGG	TAAACTTCAGGGTGACCAAAAAATCA
UGC0009857	GCACCAACGATTG	TCGGTCTTAGACG	GGTCAACAAATCATAAAGATATTGG	TAAACTTCAGGGTGACCAAAAAATCA
UGC0009858	GCACCAACGATTG	TCTAAGGAGTTAT	GGTCAACAAATCATAAAGATATTGG	TAAACTTCAGGGTGACCAAAAAATCA
UGC0009859	GCACCAACGATTG	TCTATCTCTCGCT	GGTCAACAAATCATAAAGATATTGG	TAAACTTCAGGGTGACCAAAAAATCA
UGC0009860	GCACCAACGATTG	TGTGAAGTTGCCA	GGTCAACAAATCATAAAGATATTGG	TAAACTTCAGGGTGACCAAAAAATCA
UGC0009861	GCACCAACGATTG	TTACCATTCCTCA	GGTCAACAAATCATAAAGATATTGG	TAAACTTCAGGGTGACCAAAAAATCA
UGC0009862	GCACCAACGATTG	AGATTCTACACAA	GGTCAACAAATCATAAAGATATTGG	TAAACTTCAGGGTGACCAAAAAATCA
UGC0009863	GCACCAACGATTG	ATGCGATTAATTG	GGTCAACAAATCATAAAGATATTGG	TAAACTTCAGGGTGACCAAAAAATCA
UGC0009864	GCACCAACGATTG	CCGTAGTGTTGAT	GGTCAACAAATCATAAAGATATTGG	TAAACTTCAGGGTGACCAAAAAATCA
UGC0009865	GCACCAACGATTG	CCTGTACCATTGT	GGTCAACAAATCATAAAGATATTGG	TAAACTTCAGGGTGACCAAAAAATCA
UGC0009866	GCACCAACGATTG	GGCTGTTACAACA	GGTCAACAAATCATAAAGATATTGG	TAAACTTCAGGGTGACCAAAAAATCA
UGC0009867	GCACCAACGATTG	GGTTCAATGACGC	GGTCAACAAATCATAAAGATATTGG	TAAACTTCAGGGTGACCAAAAAATCA
UGC0009868	GCACCAACGATTG	GGTTCCTGCACTT	GGTCAACAAATCATAAAGATATTGG	TAAACTTCAGGGTGACCAAAAAATCA
UGC0009869	GCACCAACGATTG	GTCCAACTTCAGT	GGTCAACAAATCATAAAGATATTGG	TAAACTTCAGGGTGACCAAAAAATCA
UGC0009870	GCACCAACGATTG	GTCCAGGCCTTCT	GGTCAACAAATCATAAAGATATTGG	TAAACTTCAGGGTGACCAAAAAATCA
UGC0009871	GCACCAACGATTG	GTGACGCCGTATT	GGTCAACAAATCATAAAGATATTGG	TAAACTTCAGGGTGACCAAAAAATCA
UGC0009872	GCACCAACGATTG	TGCAGCAACCAGC	GGTCAACAAATCATAAAGATATTGG	TAAACTTCAGGGTGACCAAAAAATCA
UGC0009873	GCACCAACGATTG	TGGACATGGCATT	GGTCAACAAATCATAAAGATATTGG	TAAACTTCAGGGTGACCAAAAAATCA
UGC0009874	GCACCAACGATTG	TGGTGGTCATTCA	GGTCAACAAATCATAAAGATATTGG	TAAACTTCAGGGTGACCAAAAAATCA
UGC0009875	GCACCAACGATTG	TTACCAGAGCCTG	GGTCAACAAATCATAAAGATATTGG	TAAACTTCAGGGTGACCAAAAAATCA
UGC0009876	GCACCAACGATTG	TTCCGCGGCATAG	GGTCAACAAATCATAAAGATATTGG	TAAACTTCAGGGTGACCAAAAAATCA
UGC0009877	GCACCAACGATTG	ACAACCATTGGCA	GGTCAACAAATCATAAAGATATTGG	TAAACTTCAGGGTGACCAAAAAATCA
UGC0009878	GCACCAACGATTG	AGCCTAGCCAACT	GGTCAACAAATCATAAAGATATTGG	TAAACTTCAGGGTGACCAAAAAATCA
UGC0009879	GCACCAACGATTG	ATAATCGAGGCTT	GGTCAACAAATCATAAAGATATTGG	TAAACTTCAGGGTGACCAAAAAATCA
UGC0009880	GCACCAACGATTG	CTGAGTCAGAAGT	GGTCAACAAATCATAAAGATATTGG	TAAACTTCAGGGTGACCAAAAAATCA
NEG22	GCACCAACGATTG	GATAGGCGCCTTG	GGTCAACAAATCATAAAGATATTGG	TAAACTTCAGGGTGACCAAAAAATCA
UGC0009976	TTAGGTGTGGACC	ATCCGGTCGGAGA	GGTCAACAAATCATAAAGATATTGG	TAAACTTCAGGGTGACCAAAAAATCA
UGC0009977	TTAGGTGTGGACC	CTGAGGTGATCAG	GGTCAACAAATCATAAAGATATTGG	TAAACTTCAGGGTGACCAAAAAATCA
UGC0009978	TTAGGTGTGGACC	AGTGTCCTGCTAG	GGTCAACAAATCATAAAGATATTGG	TAAACTTCAGGGTGACCAAAAAATCA
UGC0009979	TTAGGTGTGGACC	ATAAGCAATTCGA	GGTCAACAAATCATAAAGATATTGG	TAAACTTCAGGGTGACCAAAAAATCA
UGC0009980	TTAGGTGTGGACC	ATCTAACAGGACC	GGTCAACAAATCATAAAGATATTGG	TAAACTTCAGGGTGACCAAAAAATCA
UGC0009981	TTAGGTGTGGACC	CATTATATAGCCA	GGTCAACAAATCATAAAGATATTGG	TAAACTTCAGGGTGACCAAAAAATCA
UGC0009982	TTAGGTGTGGACC	CCTGATTACGTAA	GGTCAACAAATCATAAAGATATTGG	TAAACTTCAGGGTGACCAAAAAATCA
UGC0009983	TTAGGTGTGGACC	CTAATACACACCG	GGTCAACAAATCATAAAGATATTGG	TAAACTTCAGGGTGACCAAAAAATCA
UGC0009984	TTAGGTGTGGACC	TTATGACCGTTGC	GGTCAACAAATCATAAAGATATTGG	TAAACTTCAGGGTGACCAAAAAATCA
UGC0009985	TTAGGTGTGGACC	TTCTCGGCCGCAT	GGTCAACAAATCATAAAGATATTGG	TAAACTTCAGGGTGACCAAAAAATCA
UGC0009986	TTAGGTGTGGACC	TTGGCGGTAAGAA	GGTCAACAAATCATAAAGATATTGG	TAAACTTCAGGGTGACCAAAAAATCA
UGC0009987	TTAGGTGTGGACC	ACTTGTGCACCTG	GGTCAACAAATCATAAAGATATTGG	TAAACTTCAGGGTGACCAAAAAATCA
UGC0009988	TTAGGTGTGGACC	CATGCCTTGATAC	GGTCAACAAATCATAAAGATATTGG	TAAACTTCAGGGTGACCAAAAAATCA
UGC0009989	TTAGGTGTGGACC	CTGACGTTCGGTA	GGTCAACAAATCATAAAGATATTGG	TAAACTTCAGGGTGACCAAAAAATCA
UGC0009990	TTAGGTGTGGACC	GAGGAGAGACACA	GGTCAACAAATCATAAAGATATTGG	TAAACTTCAGGGTGACCAAAAAATCA
UGC0009991	TTAGGTGTGGACC	GCCGGTCCAAGTG	GGTCAACAAATCATAAAGATATTGG	TAAACTTCAGGGTGACCAAAAAATCA
UGC0009992	TTAGGTGTGGACC	TTGCGTCTCACGC	GGTCAACAAATCATAAAGATATTGG	TAAACTTCAGGGTGACCAAAAAATCA
UGC0009993	TTAGGTGTGGACC	TTATTCGCACACT	GGTCAACAAATCATAAAGATATTGG	TAAACTTCAGGGTGACCAAAAAATCA
UGC0009994	TTAGGTGTGGACC	TGCACAGGCGGCA	GGTCAACAAATCATAAAGATATTGG	TAAACTTCAGGGTGACCAAAAAATCA
UGC0009995	TTAGGTGTGGACC	AACATGTGGTAAG	GGTCAACAAATCATAAAGATATTGG	TAAACTTCAGGGTGACCAAAAAATCA
UGC0009996	TTAGGTGTGGACC	ACGCGCTCTTATA	GGTCAACAAATCATAAAGATATTGG	TAAACTTCAGGGTGACCAAAAAATCA
UGC0009997	TTAGGTGTGGACC	CAATGTTAATGGT	GGTCAACAAATCATAAAGATATTGG	TAAACTTCAGGGTGACCAAAAAATCA
UGC0009998	TTAGGTGTGGACC	CTAGGATATAGTT	GGTCAACAAATCATAAAGATATTGG	TAAACTTCAGGGTGACCAAAAAATCA
UGC0009999	TTAGGTGTGGACC	CTGTAGGCGAGGA	GGTCAACAAATCATAAAGATATTGG	TAAACTTCAGGGTGACCAAAAAATCA
UGC0010000	TTAGGTGTGGACC	CTGTCGAGGCGAC	GGTCAACAAATCATAAAGATATTGG	TAAACTTCAGGGTGACCAAAAAATCA
UGC0010001	TTAGGTGTGGACC	GACTAATGAGGAA	GGTCAACAAATCATAAAGATATTGG	TAAACTTCAGGGTGACCAAAAAATCA
UGC0010002	TTAGGTGTGGACC	TATCCGTAATCAT	GGTCAACAAATCATAAAGATATTGG	TAAACTTCAGGGTGACCAAAAAATCA
UGC0010003	TTAGGTGTGGACC	TCCTGGAGGATAA	GGTCAACAAATCATAAAGATATTGG	TAAACTTCAGGGTGACCAAAAAATCA
UGC0010004	TTAGGTGTGGACC	TCTACTGTTGTGC	GGTCAACAAATCATAAAGATATTGG	TAAACTTCAGGGTGACCAAAAAATCA
UGC0010005	TTAGGTGTGGACC	TGTATATTCAGCG	GGTCAACAAATCATAAAGATATTGG	TAAACTTCAGGGTGACCAAAAAATCA
UGC0010006	TTAGGTGTGGACC	ACATCAGTAGTTC	GGTCAACAAATCATAAAGATATTGG	TAAACTTCAGGGTGACCAAAAAATCA
UGC0010007	TTAGGTGTGGACC	AGCGCTGGACCAA	GGTCAACAAATCATAAAGATATTGG	TAAACTTCAGGGTGACCAAAAAATCA
UGC0010008	TTAGGTGTGGACC	CAAGATCGGTACC	GGTCAACAAATCATAAAGATATTGG	TAAACTTCAGGGTGACCAAAAAATCA
UGC0010009	TTAGGTGTGGACC	CCAGCCTGACGGT	GGTCAACAAATCATAAAGATATTGG	TAAACTTCAGGGTGACCAAAAAATCA
UGC0010010	TTAGGTGTGGACC	CCGAAGCCGGTTC	GGTCAACAAATCATAAAGATATTGG	TAAACTTCAGGGTGACCAAAAAATCA
UGC0010011	TTAGGTGTGGACC	CCGAGCAGCTGTT	GGTCAACAAATCATAAAGATATTGG	TAAACTTCAGGGTGACCAAAAAATCA
UGC0010012	TTAGGTGTGGACC	CCTCCGCACAATC	GGTCAACAAATCATAAAGATATTGG	TAAACTTCAGGGTGACCAAAAAATCA
UGC0010013	TTAGGTGTGGACC	CTCTAACCTATTA	GGTCAACAAATCATAAAGATATTGG	TAAACTTCAGGGTGACCAAAAAATCA
UGC0010014	TTAGGTGTGGACC	GCACCTTGACATA	GGTCAACAAATCATAAAGATATTGG	TAAACTTCAGGGTGACCAAAAAATCA
UGC0010015	TTAGGTGTGGACC	TAAGCGTGCTGAA	GGTCAACAAATCATAAAGATATTGG	TAAACTTCAGGGTGACCAAAAAATCA
UGC0010016	TTAGGTGTGGACC	TTCGGCACAGGAG	GGTCAACAAATCATAAAGATATTGG	TAAACTTCAGGGTGACCAAAAAATCA
UGC0010017	TTAGGTGTGGACC	AGACTCGATTGAG	GGTCAACAAATCATAAAGATATTGG	TAAACTTCAGGGTGACCAAAAAATCA
UGC0010018	TTAGGTGTGGACC	ATCCTTCTGTTCT	GGTCAACAAATCATAAAGATATTGG	TAAACTTCAGGGTGACCAAAAAATCA
UGC0010019	TTAGGTGTGGACC	CGTTACTTAGGTC	GGTCAACAAATCATAAAGATATTGG	TAAACTTCAGGGTGACCAAAAAATCA
UGC0010020	TTAGGTGTGGACC	CTGGTTGGCTATC	GGTCAACAAATCATAAAGATATTGG	TAAACTTCAGGGTGACCAAAAAATCA
UGC0010021	TTAGGTGTGGACC	GCACCAACGATTG	GGTCAACAAATCATAAAGATATTGG	TAAACTTCAGGGTGACCAAAAAATCA
UGC0010022	TTAGGTGTGGACC	TCTTATGCATAAC	GGTCAACAAATCATAAAGATATTGG	TAAACTTCAGGGTGACCAAAAAATCA
UGC0010023	TTAGGTGTGGACC	TTAGGTGTGGACC	GGTCAACAAATCATAAAGATATTGG	TAAACTTCAGGGTGACCAAAAAATCA
UGC0010024	TTAGGTGTGGACC	TTCTTCTGGAACA	GGTCAACAAATCATAAAGATATTGG	TAAACTTCAGGGTGACCAAAAAATCA
UGC0010025	TTAGGTGTGGACC	AGCAAGTGGCTCT	GGTCAACAAATCATAAAGATATTGG	TAAACTTCAGGGTGACCAAAAAATCA
UGC0010026	TTAGGTGTGGACC	TCAAGTCACTAAT	GGTCAACAAATCATAAAGATATTGG	TAAACTTCAGGGTGACCAAAAAATCA
UGC0010027	TTAGGTGTGGACC	ATGAAGACTACTG	GGTCAACAAATCATAAAGATATTGG	TAAACTTCAGGGTGACCAAAAAATCA
UGC0010028	TTAGGTGTGGACC	CACCGGTAGAACC	GGTCAACAAATCATAAAGATATTGG	TAAACTTCAGGGTGACCAAAAAATCA
UGC0010029	TTAGGTGTGGACC	CAGAACAACGCAT	GGTCAACAAATCATAAAGATATTGG	TAAACTTCAGGGTGACCAAAAAATCA
NEG24	TTAGGTGTGGACC	CCTGCCGAGAACG	GGTCAACAAATCATAAAGATATTGG	TAAACTTCAGGGTGACCAAAAAATCA
UGC0010071	TTCTTCTGGAACA	ATCCGGTCGGAGA	GGTCAACAAATCATAAAGATATTGG	TAAACTTCAGGGTGACCAAAAAATCA
UGC0010072	TTCTTCTGGAACA	CTGAGGTGATCAG	GGTCAACAAATCATAAAGATATTGG	TAAACTTCAGGGTGACCAAAAAATCA
UGC0010073	TTCTTCTGGAACA	AGTGTCCTGCTAG	GGTCAACAAATCATAAAGATATTGG	TAAACTTCAGGGTGACCAAAAAATCA
UGC0010074	TTCTTCTGGAACA	ATAAGCAATTCGA	GGTCAACAAATCATAAAGATATTGG	TAAACTTCAGGGTGACCAAAAAATCA
UGC0010075	TTCTTCTGGAACA	ATCTAACAGGACC	GGTCAACAAATCATAAAGATATTGG	TAAACTTCAGGGTGACCAAAAAATCA
UGC0010076	TTCTTCTGGAACA	CATTATATAGCCA	GGTCAACAAATCATAAAGATATTGG	TAAACTTCAGGGTGACCAAAAAATCA
UGC0010077	TTCTTCTGGAACA	CCTGATTACGTAA	GGTCAACAAATCATAAAGATATTGG	TAAACTTCAGGGTGACCAAAAAATCA
UGC0010078	TTCTTCTGGAACA	CTAATACACACCG	GGTCAACAAATCATAAAGATATTGG	TAAACTTCAGGGTGACCAAAAAATCA
UGC0010079	TTCTTCTGGAACA	TTATGACCGTTGC	GGTCAACAAATCATAAAGATATTGG	TAAACTTCAGGGTGACCAAAAAATCA
UGC0010080	TTCTTCTGGAACA	TTCTCGGCCGCAT	GGTCAACAAATCATAAAGATATTGG	TAAACTTCAGGGTGACCAAAAAATCA
UGC0010081	TTCTTCTGGAACA	TTGGCGGTAAGAA	GGTCAACAAATCATAAAGATATTGG	TAAACTTCAGGGTGACCAAAAAATCA
UGC0010082	TTCTTCTGGAACA	ACTTGTGCACCTG	GGTCAACAAATCATAAAGATATTGG	TAAACTTCAGGGTGACCAAAAAATCA
UGC0010083	TTCTTCTGGAACA	CATGCCTTGATAC	GGTCAACAAATCATAAAGATATTGG	TAAACTTCAGGGTGACCAAAAAATCA
UGC0010084	TTCTTCTGGAACA	CTGACGTTCGGTA	GGTCAACAAATCATAAAGATATTGG	TAAACTTCAGGGTGACCAAAAAATCA
UGC0010085	TTCTTCTGGAACA	GAGGAGAGACACA	GGTCAACAAATCATAAAGATATTGG	TAAACTTCAGGGTGACCAAAAAATCA
UGC0010086	TTCTTCTGGAACA	GCCGGTCCAAGTG	GGTCAACAAATCATAAAGATATTGG	TAAACTTCAGGGTGACCAAAAAATCA
UGC0010087	TTCTTCTGGAACA	TTGCGTCTCACGC	GGTCAACAAATCATAAAGATATTGG	TAAACTTCAGGGTGACCAAAAAATCA
UGC0010088	TTCTTCTGGAACA	TTATTCGCACACT	GGTCAACAAATCATAAAGATATTGG	TAAACTTCAGGGTGACCAAAAAATCA
UGC0010089	TTCTTCTGGAACA	TGCACAGGCGGCA	GGTCAACAAATCATAAAGATATTGG	TAAACTTCAGGGTGACCAAAAAATCA
UGC0010090	TTCTTCTGGAACA	AACATGTGGTAAG	GGTCAACAAATCATAAAGATATTGG	TAAACTTCAGGGTGACCAAAAAATCA
UGC0010091	TTCTTCTGGAACA	ACGCGCTCTTATA	GGTCAACAAATCATAAAGATATTGG	TAAACTTCAGGGTGACCAAAAAATCA
UGC0010092	TTCTTCTGGAACA	CAATGTTAATGGT	GGTCAACAAATCATAAAGATATTGG	TAAACTTCAGGGTGACCAAAAAATCA
UGC0010093	TTCTTCTGGAACA	CTAGGATATAGTT	GGTCAACAAATCATAAAGATATTGG	TAAACTTCAGGGTGACCAAAAAATCA
UGC0010094	TTCTTCTGGAACA	CTGTAGGCGAGGA	GGTCAACAAATCATAAAGATATTGG	TAAACTTCAGGGTGACCAAAAAATCA
UGC0010095	TTCTTCTGGAACA	CTGTCGAGGCGAC	GGTCAACAAATCATAAAGATATTGG	TAAACTTCAGGGTGACCAAAAAATCA
UGC0010096	TTCTTCTGGAACA	GACTAATGAGGAA	GGTCAACAAATCATAAAGATATTGG	TAAACTTCAGGGTGACCAAAAAATCA
UGC0010097	TTCTTCTGGAACA	TATCCGTAATCAT	GGTCAACAAATCATAAAGATATTGG	TAAACTTCAGGGTGACCAAAAAATCA
UGC0010098	TTCTTCTGGAACA	TCCTGGAGGATAA	GGTCAACAAATCATAAAGATATTGG	TAAACTTCAGGGTGACCAAAAAATCA
UGC0010099	TTCTTCTGGAACA	TCTACTGTTGTGC	GGTCAACAAATCATAAAGATATTGG	TAAACTTCAGGGTGACCAAAAAATCA
UGC0010100	TTCTTCTGGAACA	TGTATATTCAGCG	GGTCAACAAATCATAAAGATATTGG	TAAACTTCAGGGTGACCAAAAAATCA
UGC0010101	TTCTTCTGGAACA	ACATCAGTAGTTC	GGTCAACAAATCATAAAGATATTGG	TAAACTTCAGGGTGACCAAAAAATCA
UGC0010102	TTCTTCTGGAACA	AGCGCTGGACCAA	GGTCAACAAATCATAAAGATATTGG	TAAACTTCAGGGTGACCAAAAAATCA
UGC0010103	TTCTTCTGGAACA	CAAGATCGGTACC	GGTCAACAAATCATAAAGATATTGG	TAAACTTCAGGGTGACCAAAAAATCA
UGC0010104	TTCTTCTGGAACA	CCAGCCTGACGGT	GGTCAACAAATCATAAAGATATTGG	TAAACTTCAGGGTGACCAAAAAATCA
UGC0010105	TTCTTCTGGAACA	CCGAAGCCGGTTC	GGTCAACAAATCATAAAGATATTGG	TAAACTTCAGGGTGACCAAAAAATCA
UGC0010106	TTCTTCTGGAACA	CCGAGCAGCTGTT	GGTCAACAAATCATAAAGATATTGG	TAAACTTCAGGGTGACCAAAAAATCA
UGC0010107	TTCTTCTGGAACA	CCTCCGCACAATC	GGTCAACAAATCATAAAGATATTGG	TAAACTTCAGGGTGACCAAAAAATCA
UGC0010108	TTCTTCTGGAACA	CTCTAACCTATTA	GGTCAACAAATCATAAAGATATTGG	TAAACTTCAGGGTGACCAAAAAATCA
UGC0010109	TTCTTCTGGAACA	GCACCTTGACATA	GGTCAACAAATCATAAAGATATTGG	TAAACTTCAGGGTGACCAAAAAATCA
UGC0010110	TTCTTCTGGAACA	TAAGCGTGCTGAA	GGTCAACAAATCATAAAGATATTGG	TAAACTTCAGGGTGACCAAAAAATCA
UGC0010111	TTCTTCTGGAACA	TTCGGCACAGGAG	GGTCAACAAATCATAAAGATATTGG	TAAACTTCAGGGTGACCAAAAAATCA
UGC0010112	TTCTTCTGGAACA	AGACTCGATTGAG	GGTCAACAAATCATAAAGATATTGG	TAAACTTCAGGGTGACCAAAAAATCA
UGC0010113	TTCTTCTGGAACA	ATCCTTCTGTTCT	GGTCAACAAATCATAAAGATATTGG	TAAACTTCAGGGTGACCAAAAAATCA
UGC0010114	TTCTTCTGGAACA	CGTTACTTAGGTC	GGTCAACAAATCATAAAGATATTGG	TAAACTTCAGGGTGACCAAAAAATCA
UGC0010115	TTCTTCTGGAACA	CTGGTTGGCTATC	GGTCAACAAATCATAAAGATATTGG	TAAACTTCAGGGTGACCAAAAAATCA
UGC0010116	TTCTTCTGGAACA	GCACCAACGATTG	GGTCAACAAATCATAAAGATATTGG	TAAACTTCAGGGTGACCAAAAAATCA
UGC0010117	TTCTTCTGGAACA	TCTTATGCATAAC	GGTCAACAAATCATAAAGATATTGG	TAAACTTCAGGGTGACCAAAAAATCA
UGC0010118	TTCTTCTGGAACA	TTAGGTGTGGACC	GGTCAACAAATCATAAAGATATTGG	TAAACTTCAGGGTGACCAAAAAATCA
UGC0010119	TTCTTCTGGAACA	TTCTTCTGGAACA	GGTCAACAAATCATAAAGATATTGG	TAAACTTCAGGGTGACCAAAAAATCA
UGC0010120	TTCTTCTGGAACA	AGCAAGTGGCTCT	GGTCAACAAATCATAAAGATATTGG	TAAACTTCAGGGTGACCAAAAAATCA
UGC0010121	TTCTTCTGGAACA	TCAAGTCACTAAT	GGTCAACAAATCATAAAGATATTGG	TAAACTTCAGGGTGACCAAAAAATCA
UGC0010122	TTCTTCTGGAACA	ATGAAGACTACTG	GGTCAACAAATCATAAAGATATTGG	TAAACTTCAGGGTGACCAAAAAATCA
UGC0010123	TTCTTCTGGAACA	CACCGGTAGAACC	GGTCAACAAATCATAAAGATATTGG	TAAACTTCAGGGTGACCAAAAAATCA
UGC0010124	TTCTTCTGGAACA	CAGAACAACGCAT	GGTCAACAAATCATAAAGATATTGG	TAAACTTCAGGGTGACCAAAAAATCA
UGC0010125	TTCTTCTGGAACA	CCTGCCGAGAACG	GGTCAACAAATCATAAAGATATTGG	TAAACTTCAGGGTGACCAAAAAATCA
UGC0010126	TTCTTCTGGAACA	GTGATGGAGCGGT	GGTCAACAAATCATAAAGATATTGG	TAAACTTCAGGGTGACCAAAAAATCA
UGC0010127	TTCTTCTGGAACA	TACGAACTATAGC	GGTCAACAAATCATAAAGATATTGG	TAAACTTCAGGGTGACCAAAAAATCA
UGC0010128	TTCTTCTGGAACA	TACGGACCGCTCA	GGTCAACAAATCATAAAGATATTGG	TAAACTTCAGGGTGACCAAAAAATCA
UGC0010129	TTCTTCTGGAACA	TGGACGCTAGATC	GGTCAACAAATCATAAAGATATTGG	TAAACTTCAGGGTGACCAAAAAATCA
UGC0010130	TTCTTCTGGAACA	AGTCTTCACCTCC	GGTCAACAAATCATAAAGATATTGG	TAAACTTCAGGGTGACCAAAAAATCA
UGC0010131	TTCTTCTGGAACA	AGTGCTTATCCGT	GGTCAACAAATCATAAAGATATTGG	TAAACTTCAGGGTGACCAAAAAATCA
UGC0010132	TTCTTCTGGAACA	ATCGCTGCCTGGC	GGTCAACAAATCATAAAGATATTGG	TAAACTTCAGGGTGACCAAAAAATCA
UGC0010133	TTCTTCTGGAACA	ATGCTTGCGACAG	GGTCAACAAATCATAAAGATATTGG	TAAACTTCAGGGTGACCAAAAAATCA
UGC0010134	TTCTTCTGGAACA	CAATCCTCAAGAG	GGTCAACAAATCATAAAGATATTGG	TAAACTTCAGGGTGACCAAAAAATCA
UGC0010135	TTCTTCTGGAACA	CATGCACACCTCT	GGTCAACAAATCATAAAGATATTGG	TAAACTTCAGGGTGACCAAAAAATCA
UGC0010136	TTCTTCTGGAACA	CGGAGAATATTAT	GGTCAACAAATCATAAAGATATTGG	TAAACTTCAGGGTGACCAAAAAATCA
UGC0010137	TTCTTCTGGAACA	GAGCGAAGGTAGT	GGTCAACAAATCATAAAGATATTGG	TAAACTTCAGGGTGACCAAAAAATCA
UGC0010138	TTCTTCTGGAACA	GGCGACTGTTCCT	GGTCAACAAATCATAAAGATATTGG	TAAACTTCAGGGTGACCAAAAAATCA
UGC0010139	TTCTTCTGGAACA	GTCAGTTAACGAC	GGTCAACAAATCATAAAGATATTGG	TAAACTTCAGGGTGACCAAAAAATCA
UGC0010140	TTCTTCTGGAACA	TCCACAGATACAG	GGTCAACAAATCATAAAGATATTGG	TAAACTTCAGGGTGACCAAAAAATCA
UGC0010141	TTCTTCTGGAACA	TCGAGTTGTAACT	GGTCAACAAATCATAAAGATATTGG	TAAACTTCAGGGTGACCAAAAAATCA
UGC0010142	TTCTTCTGGAACA	TCGGTCTTAGACG	GGTCAACAAATCATAAAGATATTGG	TAAACTTCAGGGTGACCAAAAAATCA
UGC0010143	TTCTTCTGGAACA	TCTAAGGAGTTAT	GGTCAACAAATCATAAAGATATTGG	TAAACTTCAGGGTGACCAAAAAATCA
UGC0010144	TTCTTCTGGAACA	TCTATCTCTCGCT	GGTCAACAAATCATAAAGATATTGG	TAAACTTCAGGGTGACCAAAAAATCA
UGC0010145	TTCTTCTGGAACA	TGTGAAGTTGCCA	GGTCAACAAATCATAAAGATATTGG	TAAACTTCAGGGTGACCAAAAAATCA
UGC0010146	TTCTTCTGGAACA	TTACCATTCCTCA	GGTCAACAAATCATAAAGATATTGG	TAAACTTCAGGGTGACCAAAAAATCA
UGC0010147	TTCTTCTGGAACA	AGATTCTACACAA	GGTCAACAAATCATAAAGATATTGG	TAAACTTCAGGGTGACCAAAAAATCA
UGC0010148	TTCTTCTGGAACA	ATGCGATTAATTG	GGTCAACAAATCATAAAGATATTGG	TAAACTTCAGGGTGACCAAAAAATCA
UGC0010149	TTCTTCTGGAACA	CCGTAGTGTTGAT	GGTCAACAAATCATAAAGATATTGG	TAAACTTCAGGGTGACCAAAAAATCA
UGC0010150	TTCTTCTGGAACA	CCTGTACCATTGT	GGTCAACAAATCATAAAGATATTGG	TAAACTTCAGGGTGACCAAAAAATCA
UGC0010151	TTCTTCTGGAACA	GGCTGTTACAACA	GGTCAACAAATCATAAAGATATTGG	TAAACTTCAGGGTGACCAAAAAATCA
UGC0010152	TTCTTCTGGAACA	GGTTCAATGACGC	GGTCAACAAATCATAAAGATATTGG	TAAACTTCAGGGTGACCAAAAAATCA
UGC0010153	TTCTTCTGGAACA	GGTTCCTGCACTT	GGTCAACAAATCATAAAGATATTGG	TAAACTTCAGGGTGACCAAAAAATCA
UGC0010154	TTCTTCTGGAACA	GTCCAACTTCAGT	GGTCAACAAATCATAAAGATATTGG	TAAACTTCAGGGTGACCAAAAAATCA
UGC0010155	TTCTTCTGGAACA	GTCCAGGCCTTCT	GGTCAACAAATCATAAAGATATTGG	TAAACTTCAGGGTGACCAAAAAATCA
UGC0010156	TTCTTCTGGAACA	GTGACGCCGTATT	GGTCAACAAATCATAAAGATATTGG	TAAACTTCAGGGTGACCAAAAAATCA
UGC0010157	TTCTTCTGGAACA	TGCAGCAACCAGC	GGTCAACAAATCATAAAGATATTGG	TAAACTTCAGGGTGACCAAAAAATCA
UGC0010158	TTCTTCTGGAACA	TGGACATGGCATT	GGTCAACAAATCATAAAGATATTGG	TAAACTTCAGGGTGACCAAAAAATCA
UGC0010159	TTCTTCTGGAACA	TGGTGGTCATTCA	GGTCAACAAATCATAAAGATATTGG	TAAACTTCAGGGTGACCAAAAAATCA
UGC0010160	TTCTTCTGGAACA	TTACCAGAGCCTG	GGTCAACAAATCATAAAGATATTGG	TAAACTTCAGGGTGACCAAAAAATCA
UGC0010161	TTCTTCTGGAACA	TTCCGCGGCATAG	GGTCAACAAATCATAAAGATATTGG	TAAACTTCAGGGTGACCAAAAAATCA
UGC0010162	TTCTTCTGGAACA	ACAACCATTGGCA	GGTCAACAAATCATAAAGATATTGG	TAAACTTCAGGGTGACCAAAAAATCA
UGC0010163	TTCTTCTGGAACA	AGCCTAGCCAACT	GGTCAACAAATCATAAAGATATTGG	TAAACTTCAGGGTGACCAAAAAATCA
UGC0010164	TTCTTCTGGAACA	ATAATCGAGGCTT	GGTCAACAAATCATAAAGATATTGG	TAAACTTCAGGGTGACCAAAAAATCA
UGC0010165	TTCTTCTGGAACA	CTGAGTCAGAAGT	GGTCAACAAATCATAAAGATATTGG	TAAACTTCAGGGTGACCAAAAAATCA
NEG25	TTCTTCTGGAACA	GATAGGCGCCTTG	GGTCAACAAATCATAAAGATATTGG	TAAACTTCAGGGTGACCAAAAAATCA
UGC0010166	AGCAAGTGGCTCT	ATCCGGTCGGAGA	GGTCAACAAATCATAAAGATATTGG	TAAACTTCAGGGTGACCAAAAAATCA
UGC0010167	AGCAAGTGGCTCT	CTGAGGTGATCAG	GGTCAACAAATCATAAAGATATTGG	TAAACTTCAGGGTGACCAAAAAATCA
UGC0010168	AGCAAGTGGCTCT	AGTGTCCTGCTAG	GGTCAACAAATCATAAAGATATTGG	TAAACTTCAGGGTGACCAAAAAATCA
UGC0010169	AGCAAGTGGCTCT	ATAAGCAATTCGA	GGTCAACAAATCATAAAGATATTGG	TAAACTTCAGGGTGACCAAAAAATCA
UGC0010170	AGCAAGTGGCTCT	ATCTAACAGGACC	GGTCAACAAATCATAAAGATATTGG	TAAACTTCAGGGTGACCAAAAAATCA
UGC0010171	AGCAAGTGGCTCT	CATTATATAGCCA	GGTCAACAAATCATAAAGATATTGG	TAAACTTCAGGGTGACCAAAAAATCA
UGC0010172	AGCAAGTGGCTCT	CCTGATTACGTAA	GGTCAACAAATCATAAAGATATTGG	TAAACTTCAGGGTGACCAAAAAATCA
UGC0010173	AGCAAGTGGCTCT	CTAATACACACCG	GGTCAACAAATCATAAAGATATTGG	TAAACTTCAGGGTGACCAAAAAATCA
UGC0010174	AGCAAGTGGCTCT	TTATGACCGTTGC	GGTCAACAAATCATAAAGATATTGG	TAAACTTCAGGGTGACCAAAAAATCA
UGC0010175	AGCAAGTGGCTCT	TTCTCGGCCGCAT	GGTCAACAAATCATAAAGATATTGG	TAAACTTCAGGGTGACCAAAAAATCA
UGC0010176	AGCAAGTGGCTCT	TTGGCGGTAAGAA	GGTCAACAAATCATAAAGATATTGG	TAAACTTCAGGGTGACCAAAAAATCA
UGC0010177	AGCAAGTGGCTCT	ACTTGTGCACCTG	GGTCAACAAATCATAAAGATATTGG	TAAACTTCAGGGTGACCAAAAAATCA
UGC0010178	AGCAAGTGGCTCT	CATGCCTTGATAC	GGTCAACAAATCATAAAGATATTGG	TAAACTTCAGGGTGACCAAAAAATCA
UGC0010179	AGCAAGTGGCTCT	CTGACGTTCGGTA	GGTCAACAAATCATAAAGATATTGG	TAAACTTCAGGGTGACCAAAAAATCA
UGC0010180	AGCAAGTGGCTCT	GAGGAGAGACACA	GGTCAACAAATCATAAAGATATTGG	TAAACTTCAGGGTGACCAAAAAATCA
UGC0010181	AGCAAGTGGCTCT	GCCGGTCCAAGTG	GGTCAACAAATCATAAAGATATTGG	TAAACTTCAGGGTGACCAAAAAATCA
UGC0010182	AGCAAGTGGCTCT	TTGCGTCTCACGC	GGTCAACAAATCATAAAGATATTGG	TAAACTTCAGGGTGACCAAAAAATCA
UGC0010183	AGCAAGTGGCTCT	TTATTCGCACACT	GGTCAACAAATCATAAAGATATTGG	TAAACTTCAGGGTGACCAAAAAATCA
UGC0010184	AGCAAGTGGCTCT	TGCACAGGCGGCA	GGTCAACAAATCATAAAGATATTGG	TAAACTTCAGGGTGACCAAAAAATCA
UGC0010185	AGCAAGTGGCTCT	AACATGTGGTAAG	GGTCAACAAATCATAAAGATATTGG	TAAACTTCAGGGTGACCAAAAAATCA
UGC0010186	AGCAAGTGGCTCT	ACGCGCTCTTATA	GGTCAACAAATCATAAAGATATTGG	TAAACTTCAGGGTGACCAAAAAATCA
UGC0010187	AGCAAGTGGCTCT	CAATGTTAATGGT	GGTCAACAAATCATAAAGATATTGG	TAAACTTCAGGGTGACCAAAAAATCA
UGC0010188	AGCAAGTGGCTCT	CTAGGATATAGTT	GGTCAACAAATCATAAAGATATTGG	TAAACTTCAGGGTGACCAAAAAATCA
[truncated: 2,569 more rows]
